# Supplementary material for: Initial-site characterization of hydrogen migration following strong-field double-ionization of ethanol
Source: Nat Commun. 2024 Jan 2;15:74. doi: 10.1038/s41467-023-44311-x (PMC10761976; doi:10.1038/s41467-023-44311-x)
Supplement: Supplementary file 5 — Source Data [file 41467_2023_44311_MOESM5_ESM.zip]

Archive with 5 entries (5 files):
- README Source Data.pdf
- Souce Data - Supplementary Figures 3-12.xlsx
- Source Data - Branching Ratios.xlsx
- Source Data - Figures.xlsx
- Source Data - Supplementary Figure 2.txt
