# Supplementary material for: Initial-site characterization of hydrogen migration following strong-field double-ionization of ethanol
Source: Nat Commun. 2024 Jan 2;15:74. doi: 10.1038/s41467-023-44311-x (PMC10761976; doi:10.1038/s41467-023-44311-x)
Supplement: Supplementary file 5 — Source Data [file 41467_2023_44311_MOESM5_ESM.zip › Source Data - Branching Ratios.xlsx]

## Sheet: site-specific probabilities
	Probability relative to fragment	Error relative to fragment	Probability relative to two body	Error relative to two body	Probability relative to three body	Error relative to three body
H3:
XXX	0.0540191	0.0132943	0.00195755	0.000279744	0.000180829	2.06202e-05
YYZ	0.487414	0.0415408	0.0176629	0.000517381	0.00129038	3.54857e-05
XYY	0.0324334	0.0279335	0.00117532	0.000799359	0.000109031	5.76111e-05
XYZ	0.252796	0.0383119	0.00916082	0.000830842	0.000664017	6.03217e-05
XXZ	0.0278271	0.0379625	0.0010084	0.00106694	5.53307e-05	7.25182e-05
XXY	0.145511	0.0379086	0.00527303	0.00104724	0.000423243	7.26442e-05
sum	1	0.0838371	0.036238	0.00197745	0.00272283	0.000138485
H3O:
XXX	0.0300831	0.0114067	0.00119987	0.000411808	0.000146018	3.11512e-05
YYZ	0.110534	0.0128095	0.00440866	0.000366416	0.000339318	2.41582e-05
XYY	0.0029711	0.0124405	0.000118503	0.000331427	2.1142e-07	1.3315e-05
XYZ	0.562541	0.0222706	0.0224371	0.000532264	0.0016172	3.66824e-05
XXZ	0.293871	0.019428	0.0117211	0.000505547	0.000847205	3.64286e-05
XXY	3.5003e-11	0.000751268	1.3961e-12	1.4285e-05	3.33465e-09	3.90834e-06
sum	1	0.0363724	0.0398852	0.000976103	0.00294996	6.64772e-05
H2O:
XX	0.161732	0.0856585	0.0017508	0.000829711	0.000170793	6.01204e-05
YY	3.26832e-14	1.08672e-08	3.53804e-16	6.76788e-11	6.37928e-11	4.89991e-07
XY	2.13849e-09	0.0349546	2.31497e-11	0.000248528	1.302e-08	1.98619e-05
XZ	0.729155	0.0952461	0.0078933	0.000591345	0.000499531	4.21551e-05
YZ	0.109113	0.063644	0.00118118	0.000572143	9.77127e-05	4.04498e-05
sum	1	0.147247	0.0108253	0.00119466	0.00076805	8.61535e-05
CH4:
XXXY	0.603913	0.11528	0.00525983	0.000958619	0.000339672	7.06237e-05
XXXZ	0.396087	0.11528	0.00344975	0.000993404	0.000330721	7.31904e-05
XXYY	8.12542e-18	1.98805e-09	7.0769e-20	1.08506e-11	8.36069e-20	1.57203e-07
XXYZ	3.72824e-22	1.37802e-09	3.24714e-24	8.91346e-12	4.40013e-26	1.40339e-07
XYYZ	2.42625e-14	1.49885e-07	2.11316e-16	6.18893e-10	2.82517e-12	2.59764e-07
sum	1	0.163031	0.00870958	0.00138051	0.000670393	0.000101709
H3/H:
XXX/H	0.0619556	0.0184272			0.000160389	3.19778e-05
YYZ/H	0.211718	0.0297046			0.000548087	3.46763e-05
XYZ/H	0.0147395	0.0288974			3.81572e-05	5.3115e-05
XYY/H	0.270762	0.0421754			0.000700938	6.53055e-05
XXZ/H	0.174328	0.0391152			0.000451295	7.05706e-05
XXY/H	0.266497	0.0511056			0.000689899	8.81438e-05
sum	1	0.089317			0.00258876	0.000148528
H3/HH:
XXX/HH	0.0225912	0.0659329			8.07981e-06	1.50116e-05
YYZ/HH	0.168817	0.0928698			6.03781e-05	1.92128e-05
XYZ/HH	0.0431144	0.0943795			1.542e-05	2.24466e-05
XYY/HH	0.312906	0.115245			0.000111912	2.03842e-05
XXZ/HH	0.29992	0.138241			0.000107268	3.30437e-05
XXY/HH	0.152651	0.107824			5.45962e-05	2.35419e-05
sum	1	0.256705			0.000357653	5.62135e-05
H3/H(ss):
XXX/Y	0.0248443	0.0156203			6.50363e-05	2.91416e-05
XXX/Z	0.0453748	0.0223434			0.00011878	3.46817e-05
YYZ/X	0.208033	0.035624			0.00054458	3.23425e-05
XYZ/X	0.00776585	0.0205636			2.03291e-05	3.30758e-05
XYZ/Y	0.00227669	0.014123			5.95982e-06	2.41745e-05
XYY/X	0.1361	0.0326292			0.000356277	3.96191e-05
XYY/Z	0.137783	0.0361874			0.000360682	4.80339e-05
XXZ/X	0.022439	0.0320679			5.87397e-05	5.82359e-05
XXZ/Y	0.144376	0.0531703			0.000377942	9.38588e-05
XXY/X	0.0187953	0.016622			4.92015e-05	3.12211e-05
XXY/Y	0.0262663	0.0320601			6.87588e-05	5.59188e-05
XXY/Z	0.225946	0.0537353			0.00059147	7.27637e-05
sum	1	0.114262			0.00261776	0.000173927
H3/HH(ss):
XXX/YY	7.97191e-05	0.0240807			2.84193e-08	6.0535e-06
XXX/YZ	0.0506959	0.0511714			1.80728e-05	1.10329e-05
YYZ/XX	0.183376	0.0893666			6.53722e-05	1.32367e-05
XYZ/XY	2.25676e-05	0.015787			8.0452e-09	3.96167e-06
XYZ/XX	0.0301841	0.0805136			1.07605e-05	1.78365e-05
XYY/XX	0.185848	0.0940341			6.62537e-05	1.57148e-05
XYY/XZ	0.11812	0.0704			4.21089e-05	1.22973e-05
XXZ/XY	0.0619484	0.0810104			2.20842e-05	1.65218e-05
XXZ/YY	0.2182	0.139233			7.77869e-05	3.1498e-05
XXY/XY	2.35526e-05	0.0225131			8.39637e-09	6.05073e-06
XXY/XZ	0.0216471	0.0465609			7.71707e-06	9.97995e-06
XXY/YZ	0.129855	0.107285			4.62926e-05	2.44449e-05
sum	1	0.268045			0.000356494	5.53575e-05

## Sheet: 2 body (complete) wrt 2 body
		1 - CH3CH2OH		2 - CH3CH2OD		3 - CD3CH2OH		4 - CH3CD2OH		5 - CH3CD2OD		6 - CD3CD2OH		7 - CD3CD2OD
Smaller Ion ID		BR	BR unc	BR	BR unc	BR	BR unc	BR	BR unc	BR	BR unc	BR	BR unc	BR	BR unc
1	H	0.00449928	0.000164045	0.00479293	0.000141121	0.00552871	0.000128436	0.00100307	3.24666e-05	0.0011524	3.63677e-05	5.2556e-05	5.97227e-06	0	0
2	H2/D	0.00229611	6.15264e-05	0.00240819	5.57743e-05	0.00110206	3.8622e-05	0.00208858	4.62334e-05	0.00251679	5.56744e-05	0.00433945	0.000115157	0.00457776	0.000112749
3	H3/HD	0.0399607	0.000251591	0.0109477	4.88477e-06	0.0352468	0.000183263	0.00338329	1.17786e-05	0.00172739	3.22198e-05	5.49449e-05	8.8748e-06	0	0
4	H2D/D2	0	0	0.0322453	0.000189168	0.0141765	0.000110682	0.00381109	4.58706e-05	0.00316535	1.21e-05	0.00137959	4.23195e-05	0.00143419	3.67828e-05
5	D2H	0	0	0	0	0.0046805	1.9173e-05	0.0188382	0.000102686	0.00873521	7.0872e-05	0.0229144	0.000185093	0	0
6	D3	0	0	0	0	0.000356617	1.66805e-05	0	0	0.016062	9.35667e-05	0.00790131	5.97227e-06	0.0346209	0.000193685
7		0	0	0	0	0	0	0	0	0	0	0	0	0	0
8		0	0	0	0	0	0	0	0	0	0	0	0	0	0
9		0	0	0	0	0	0	0	0	0	0	0	0	0	0
10		0	0	0	0	0	0	0	0	0	0	0	0	0	0
11		0	0	0	0	0	0	0	0	0	0	0	0	0	0
12		0	0	0	0	0	0	0	0	0	0	0	0	0	0
13	CH	0.00040269	3.22668e-05	0.000340956	1.46543e-05	0	0	0.00107185	1.17786e-05	0.00202118	1.21e-05	0	0	0	0
14	CD/CH2	0.00124679	3.22668e-05	0.00259381	8.5249e-05	0	0	0.0045098	0.000108005	0.00785918	0.00023518	0	0	0	0
15	CHD/CH3	0.873265	0.00140085	0.869445	0.00121127	0.000512301	2.47561e-05	0.818612	0.00083386	0.815743	0.000902354	3.70281e-05	5.97227e-06	0	0
16	CD2/CH2D/CH4	0.0116109	0.000150376	0.014667	0.000137877	0.00810862	9.08645e-05	0.0764352	0.000207502	0.0754743	0.000208241	0.000634255	1.79168e-05	0.00127719	5.11986e-05
17	CD2H/OH/CH3D	0.0109797	0.00012717	0.000163151	2.44238e-05	0.124202	0.000371679	0.0216034	0.000111586	0.0117239	8.62341e-05	0.0158146	0.000182728	0	0
18	CD3/OD/H2O/CH2D2	0.0123156	0.000147408	0.00957511	0.00010511	0.744027	0.00115702	0.0097461	7.95057e-05	0.0105023	7.86934e-05	0.893079	0.0014032	0.907285	0.00131283
19	HDO/H3O/CHD3	0.0434234	0.000274604	0.0124483	0.000118202	0.0246242	0.000158568	0.0154865	9.40688e-05	0.00844869	6.90425e-05	0.0104395	0.000134579	0	0
20	D2O/H2DO/CD4	0	0	0.0403726	0.000245118	0.02933	0.000178876	0.0204656	0.00011984	0.0144861	9.88762e-05	0.00492593	8.84135e-05	0.0151056	0.000126002
21	D2HO	0	0	0	0	0.00800355	8.71373e-05	0.00294512	4.02075e-05	0.018754	0.000110608	0.038158	0.000245138	0	0
22	D3O	0	0	0	0	0.000100466	1.36665e-05	0	0	0.00162866	1.21e-05	0.000269946	5.97227e-06	0.0356995	0.000213558
23		0	0	0	0	0	0	0	0	0	0	0	0	0	0
24		0	0	0	0	0	0	0	0	0	0	0	0	0	0
25		0	0	0	0	0	0	0	0	0	0	0	0	0	0

## Sheet: 2 body wrt all counts
		1 - CH3CH2OH		2 - CH3CH2OD		3 - CD3CH2OH		4 - CH3CD2OH		5 - CH3CD2OD		6 - CD3CD2OH		7 - CD3CD2OD
Smaller Ion ID		BR	BR unc	BR	BR unc	BR	BR unc	BR	BR unc	BR	BR unc	BR	BR unc	BR	BR unc
1	H	0.000335591	1.22357e-05	0.000322473	9.49474e-06	0.00038071	8.84415e-06	7.45133e-05	2.4118e-06	8.13688e-05	2.56785e-06	3.97976e-06	4.52245e-07	0	0
2	H2/D	0.000171261	4.58911e-06	0.000162025	3.75254e-06	7.58884e-05	2.65953e-06	0.000155151	3.43447e-06	0.000177706	3.93106e-06	0.000328601	8.72019e-06	0.000361786	8.91073e-06
3	H3/HD	0.00298058	1.87712e-05	0.000736573	3.28651e-07	0.00242711	1.26196e-05	0.000251329	8.7498e-07	0.000121968	2.27498e-06	4.16066e-06	6.72037e-07	0	0
4	H2D/D2	0	0	0.00216949	1.27312e-05	0.000976199	7.62159e-06	0.000283109	3.40752e-06	0.000223499	8.54355e-07	0.000104469	3.20461e-06	0.000113346	2.90699e-06
5	D2H	0	0	0	0	0.000322301	1.32083e-06	0.00139941	7.63069e-06	0.000616776	5.00577e-06	0.00173517	1.40217e-05	0	0
6	D3	0	0	0	0	2.45568e-05	1.14912e-06	0	0	0.0011341	6.60872e-06	0.000598321	4.52431e-07	0.00273613	1.53136e-05
7		0	0	0	0	0	0	0	0	0	0	0	0	0	0
8		0	0	0	0	0	0	0	0	0	0	0	0	0	0
9		0	0	0	0	0	0	0	0	0	0	0	0	0	0
10		0	0	0	0	0	0	0	0	0	0	0	0	0	0
11		0	0	0	0	0	0	0	0	0	0	0	0	0	0
12		0	0	0	0	0	0	0	0	0	0	0	0	0	0
13	CH	3.00357e-05	2.40671e-06	2.29399e-05	9.85954e-07	0	0	7.96232e-05	8.7498e-07	0.000142711	8.54355e-07	0	0	0	0
14	CD/CH2	9.29952e-05	2.40671e-06	0.000174514	5.73562e-06	0	0	0.000335012	8.02322e-06	0.000554921	1.66056e-05	0	0	0	0
15	CHD/CH3	0.0651349	0.000104486	0.058497	8.1495e-05	3.52773e-05	1.70472e-06	0.060811	6.19437e-05	0.0575979	6.37133e-05	2.80392e-06	4.52245e-07	0	0
16	CD2/CH2D/CH4	0.00086603	1.12196e-05	0.000986808	9.27651e-06	0.000558364	6.25697e-06	0.00567803	1.54144e-05	0.00532909	1.47034e-05	4.80285e-05	1.35674e-06	0.000100938	4.04629e-06
17	CD2H/OH/CH3D	0.000818955	9.48532e-06	1.0977e-05	1.64326e-06	0.00855263	2.5594e-05	0.00160482	8.28921e-06	0.000827801	6.08882e-06	0.00119755	1.38369e-05	0	0
18	CD3/OD/H2O/CH2D2	0.000918593	1.09981e-05	0.000644222	7.07192e-06	0.0512341	7.96728e-05	0.000723994	5.90612e-06	0.000741546	5.55638e-06	0.0676277	0.000106256	0.0717039	0.000103755
19	HDO/H3O/CHD3	0.00323885	2.04882e-05	0.000837535	7.95509e-06	0.00169563	1.09238e-05	0.00115042	6.99033e-06	0.000596545	4.87655e-06	0.000790525	1.01951e-05	0	0
20	D2O/H2DO/CD4	0	0	0.0027163	1.64967e-05	0.00201968	1.23228e-05	0.0015203	8.90544e-06	0.00102283	6.98374e-06	0.000373012	6.69779e-06	0.00119381	9.96226e-06
21	D2HO	0	0	0	0	0.000551129	6.00291e-06	0.00021878	2.98785e-06	0.00132418	7.81239e-06	0.00288949	1.85705e-05	0	0
22	D3O	0	0	0	0	6.91815e-06	9.41488e-07	0	0	0.000114996	8.54635e-07	2.04415e-05	4.52431e-07	0.00282138	1.68849e-05
23		0	0	0	0	0	0	0	0	0	0	0	0	0	0
24		0	0	0	0	0	0	0	0	0	0	0	0	0	0
25		0	0	0	0	0	0	0	0	0	0	0	0	0	0

## Sheet: 3 body wrt all counts
Channel	Branching ratio	Error on branching ratio
M6; 1[6]	0.000883687	7.476e-05
M6; 2[6]	0.000352028	3.0697e-05
M5; 2[6]	0.00075136	6.3796e-05
M4; 1[2]	0.00104235	7.5042e-05
M6; 1[3]	0.000204851	1.8313e-05
M5; 1[3]	0.00105531	9.0726e-05
M6; 1[5]	0.000579082	4.3553e-05
M5; 1[5]	0.000396489	3.0027e-05
M5; 1[4]	0.00125528	9.5546e-05
M3; 1[1]	0.0036168	0.000258233
M6; 2[7]	0.00180835	0.00015289
M6; 3[6]	9.054e-05	8.939e-06
M6; 4[6]	3.2652e-05	3.981e-06
M5; 4[6]	0.000129885	1.2235e-05
M4; 2[2]	0.000191669	1.4837e-05
M6; 2[3]	4.5839e-05	4.714e-06
M5; 3[3]	4.6948e-05	4.81e-06
M6; 2[5]	9.063e-05	7.349e-06
M5; 3[5]	5.2013e-05	4.47e-06
M5; 2[4]	0.000178006	1.4108e-05
M3; 2[1]	0.000536022	3.9896e-05
M6; 4[7]	0.0001829	1.6547e-05
M5; 2[3]	0.000249159	2.2088e-05
M5; 2[5]	0.000463539	3.4994e-05

## Sheet: KER 2 body
	Counts/channel
KER min	M3[1]	M4[2]	M5[6]	M5[3]	M5[5]	M5[4]	M6[6]	M6[3]	M6[5]	M6[7]
0	1	0	1	2	0	0	0	0	0	1
0.25	3	0	0	1	0	0	0	0	0	0
0.5	1	0	0	1	0	0	1	0	0	0
0.75	0	0	1	0	0	0	0	0	0	2
1	0	0	0	1	0	0	0	0	0	0
1.25	0	2	0	0	1	0	0	0	0	0
1.5	0	0	0	0	0	0	0	0	0	0
1.75	0	0	0	0	0	0	0	0	1	0
2	2	1	0	0	0	0	0	0	1	0
2.25	3	0	0	1	2	1	1	0	0	1
2.5	1	1	1	0	0	8	0	0	0	0
2.75	7	1	7	5	3	21	0	0	5	5
3	55	11	108	20	26	191	3	0	55	51
3.25	367	86	597	161	197	1209	42	4	425	372
3.5	1323	410	1901	574	929	3850	201	15	1736	1598
3.75	3163	1342	3290	1069	2673	6946	773	44	3802	4103
4	4824	2691	3471	1159	3900	8077	1483	99	5218	6440
4.25	5528	4120	3156	1014	3502	6707	1586	104	5924	7143
4.5	4864	5054	2240	715	2462	4623	1138	77	5078	5810
4.75	3553	5077	1567	468	1386	2859	578	38	3831	4275
5	2193	4340	860	245	817	1476	280	34	2457	2589
5.25	1173	3335	476	124	448	711	109	15	1465	1400
5.5	676	2078	227	68	244	340	54	7	762	747
5.75	315	1205	82	32	131	168	27	3	354	303
6	138	670	43	8	58	80	9	2	140	132
6.25	52	289	24	10	28	31	1	1	61	43
6.5	24	123	11	0	19	23	4	1	17	22
6.75	7	60	7	2	9	9	1	0	12	9
7	4	16	0	1	4	4	0	0	5	3
7.25	0	4	2	0	2	2	0	0	0	0
7.5	3	1	1	0	1	1	1	0	1	0
7.75	1	1	1	0	0	1	0	0	0	0
8	2	2	1	0	2	1	0	0	0	0
8.25	1	1	1	0	0	0	0	0	0	0
8.5	0	0	1	0	0	0	0	0	0	0
8.75	0	0	1	0	0	0	0	0	0	0
9	0	0	0	0	2	0	0	0	0	0
9.25	0	0	3	2	1	0	0	0	0	0
9.5	0	0	1	0	1	0	0	0	0	0
9.75	0	0	0	0	0	1	0	0	1	0
10	1	0	3	0	1	0	0	1	0	0
10.25	0	0	0	0	1	1	0	0	0	0
10.5	0	0	0	0	1	3	0	0	0	0
10.75	0	1	0	1	1	0	0	0	0	0
11	0	0	0	0	0	0	0	0	0	0
11.25	0	0	0	0	0	0	0	0	0	0
11.5	0	0	0	0	0	0	0	0	1	0
11.75	0	0	0	0	0	0	0	0	0	0
12	0	0	0	0	1	0	0	0	0	0
12.25	0	0	0	0	0	0	0	0	0	0
12.5	0	0	0	0	0	0	0	0	0	0
12.75	0	0	0	0	0	0	0	0	0	0
13	0	0	0	0	0	0	0	0	0	0
13.25	0	0	0	0	0	0	0	0	0	0
13.5	0	0	0	0	0	0	0	0	0	0
13.75	0	0	0	0	0	0	0	0	0	0
14	0	0	0	0	0	0	0	0	0	0
14.25	0	0	0	0	0	0	0	0	0	0
14.5	0	0	0	0	0	0	0	0	0	0
14.75	0	0	0	0	0	0	0	0	0	0
15	0	0	0	0	0	0	0	0	0	0
15.25	0	0	0	0	0	0	0	0	0	0
15.5	0	0	0	0	0	0	0	0	0	0
15.75	0	0	0	0	0	0	0	0	0	0
16	0	0	0	0	0	0	0	0	0	0
16.25	0	0	0	0	0	0	0	0	0	0
16.5	0	0	0	0	0	0	0	0	0	0
16.75	0	0	0	0	0	0	0	0	0	0
17	0	0	0	0	0	0	0	0	0	0
17.25	0	0	0	0	0	0	0	0	0	0
17.5	0	0	0	0	0	0	0	0	0	0
17.75	0	0	0	0	0	0	0	0	0	0
18	0	0	0	0	0	0	0	0	0	0
18.25	0	0	0	0	0	0	0	0	0	0
18.5	0	0	0	0	0	0	0	0	0	0
18.75	0	0	0	0	0	0	0	0	0	0
19	0	0	0	0	0	0	0	0	0	0
19.25	0	0	0	0	0	0	0	0	0	0
19.5	0	0	0	0	0	0	0	0	0	0
19.75	0	0	0	0	0	0	0	0	0	0
20	0	0	0	0	0	0	0	0	0	0
20.25	0	0	0	0	0	0	0	0	0	0
20.5	0	0	0	0	0	0	0	0	0	0
20.75	0	0	0	0	0	0	0	0	0	0
21	0	0	0	0	0	0	0	0	0	0
21.25	0	0	0	0	0	0	0	0	0	0
21.5	0	0	0	0	0	0	0	0	0	0
21.75	0	0	0	0	0	0	0	0	0	0
22	0	0	0	0	0	0	0	0	0	0
22.25	0	0	0	0	0	0	0	0	0	0
22.5	0	0	0	0	0	0	0	0	0	0
22.75	0	0	0	0	0	0	0	0	0	0
23	0	0	0	0	0	0	0	0	0	0
23.25	0	0	0	0	0	0	0	0	0	0
23.5	0	0	0	0	0	0	0	0	0	0
23.75	0	0	0	0	0	0	0	0	0	0
24	0	0	0	0	0	0	0	0	0	0
24.25	0	0	0	0	0	0	0	0	0	0
24.5	0	0	0	0	0	0	0	0	0	0
24.75	0	0	0	0	0	0	0	0	0	0
25	0	0	0	0	0	0	0	0	0	0
