# Supplementary material for: Initial-site characterization of hydrogen migration following strong-field double-ionization of ethanol
Source: Nat Commun. 2024 Jan 2;15:74. doi: 10.1038/s41467-023-44311-x (PMC10761976; doi:10.1038/s41467-023-44311-x)
Supplement: Supplementary file 5 — Source Data [file 41467_2023_44311_MOESM5_ESM.zip › Source Data - Figures.xlsx]

## Sheet: Fig 2
Channel	All-H branching ratio	Uncertainty in all-H branching ratio	All-D branching ratio	Uncertainty in all-D branching ratio
H3+ + C2H3OH+	0.03996	0.000251591	0.03462	0.000193685
H2O+ + C2H4+ and CH4+ + CH2O+	0.02393	0.000147408	0.01511	0.000126002
H3O+ + C2H3+	0.04342	0.000274604	0.0357	0.000213558

## Sheet: Fig 3a - violin
[H\g(\-(b))H\-(\g(b))H\-(\g(b))]\+(+)	[H\g(\-(a))H\-(\g(a))H\-(O)]\+(+)	[H\g(\-(b))H\-(\g(a))H\-(O)]\+(+)	[H\g(\-(b))H\-(\g(a))H\-(\g(a))]\+(+)	[H\g(\-(b))H\-(\g(b))H\-(O)]\+(+)	[H\g(\-(b))H\-(\g(b))H\-(\g(a))]\+(+)
0.05402	0.01313
0.48741	0.04157	0.2427	0.04167	0.02648	0.14538
0.2528	0.0379	0.2066	0.073	0.10149	0.07466
0.03243	0.0277	0.25152	0.04855	0.04663	0.1291
0.02783	0.03791	0.22579	0.06271	0.09945	0.08237
0.14551	0.03777	0.23311	0.03893	0.04768	0.13153
0.06153	0.46293	0.23235	0.06417	0.08077	0.09824
0.05498	0.50056	0.26372	0.01227	1.59019e-14	0.16848
0.06183	0.47975	0.2372	0.04299	0.01687	0.16136
0.05897	0.4984	0.27513	0.00152	1.50538e-14	0.16598
0.05351	0.47187	0.24351	0.06106	0.0692	0.10086
0.06298	0.47245	0.22351	0.06628	0.03305	0.14173
0.05126	0.47699	0.23289	0.06683	0.06243	0.10959
0.05657	0.48053	0.22853	0.06036	0.03957	0.13445
0.06843	0.48168	0.2306	0.04147	0.04281	0.13501
0.0537	0.52457	0.21135	0.04515	0.04276	0.12248
0.05579	0.50543	0.22565	0.04249	0.04748	0.12317
0.06537	0.4759	0.27587	3.73159e-08	0.00789	0.17497
0.06011	0.46671	0.22561	0.06072	0.08149	0.10536
0.05666	0.4809	0.25394	0.03414	0.00949	0.16487
0.05388	0.50071	0.24296	0.03744	0.02444	0.14056
0.05319	0.47101	0.28049	0.0137	2.29733e-15	0.1816
0.05385	0.48691	0.2596	0.02274	0.05489	0.122
0.05799	0.49038	0.26322	0.01117	3.42998e-05	0.17721
0.06192	0.46865	0.21902	0.06899	0.06484	0.11659
0.05429	0.48753	0.25524	0.0297	0.03083	0.14242
0.05063	0.50676	0.25728	0.01698	0.02378	0.14456
0.06238	0.48365	0.26088	0.01538	0.01474	0.16298
0.04925	0.47042	0.22022	0.08661	0.10812	0.06538
0.055	0.48775	0.2507	0.04109	0.04822	0.11724
0.06098	0.4979	0.24318	0.02733	2.2168e-05	0.17057
0.06451	0.48259	0.23313	0.04139	0.06125	0.11713
0.04916	0.48521	0.21558	0.07377	0.08039	0.09587
0.05323	0.49837	0.22572	0.04459	0.02453	0.15355
0.05689	0.47068	0.29124	0.00964	1.63643e-14	0.17155
0.04133	0.50797	0.24896	0.03521	0.02097	0.14555
0.06353	0.48057	0.23827	0.03969	0.06467	0.11328
0.05842	0.49189	0.25433	0.02309	0.01252	0.15975
0.05282	0.49004	0.26722	0.01615	8.88276e-05	0.17368
0.05324	0.48254	0.23858	0.05229	0.04737	0.12599
0.06704	0.46131	0.23625	0.05246	0.05979	0.12316
0.05752	0.5	0.23284	0.03474	0.02894	0.14596
0.05531	0.45764	0.25091	0.05847	0.06485	0.11282
0.06744	0.47586	0.27299	0.000144347	0.00453	0.17903
0.04982	0.50127	0.25027	0.02775	8.9702e-08	0.17089
0.0566	0.50574	0.21382	0.05157	0.04251	0.12976
0.06376	0.48771	0.24651	0.02504	2.89189e-14	0.17699
0.04466	0.50556	0.25146	0.035	0.01062	0.15269
0.04916	0.49073	0.26681	0.02528	0.05532	0.11271
0.05736	0.49671	0.25823	0.00804	0.01931	0.16035
0.05314	0.47767	0.24751	0.05263	0.04281	0.12623
0.05587	0.45916	0.24796	0.0508	0.0532	0.13302
0.064	0.47208	0.27257	0.01241	0.0224	0.15655
0.06223	0.47372	0.26389	0.02416	0.02312	0.15288
0.05048	0.46984	0.21663	0.09067	0.0734	0.09899
0.06018	0.48757	0.27117	9.2802e-06	0.0206	0.16047
0.06097	0.49862	0.20323	0.0604	0.06579	0.11098
0.05801	0.46956	0.25793	0.04537	0.0238	0.14533
0.0516	0.49328	0.2244	0.04522	0.03803	0.14748
0.04851	0.48223	0.24198	0.05647	0.05684	0.11396
0.06186	0.45243	0.22318	0.08224	0.07273	0.10755
0.06504	0.4881	0.25751	0.01298	0.0417	0.13468
0.05979	0.47608	0.23866	0.0533	0.04571	0.12645
0.05673	0.47825	0.27815	0.00737	2.96242e-05	0.17947
0.04772	0.49004	0.29298	1.16516e-05	0.00629	0.16296
0.04777	0.50232	0.24794	0.02663	4.97344e-06	0.17534
0.06599	0.47976	0.27031	0.00115	3.08984e-10	0.18279
0.04269	0.49242	0.22142	0.07853	0.0476	0.11735
0.04872	0.49819	0.24985	0.03204	0.01825	0.15295
0.06215	0.46236	0.25115	0.04863	0.03104	0.14468
0.05297	0.49875	0.21008	0.06163	0.08663	0.08995
0.06995	0.45701	0.24804	0.04115	0.02957	0.15428
0.05615	0.48883	0.28563	0.00057543	2.37677e-10	0.16881
0.04211	0.51651	0.23883	0.03497	2.16448e-05	0.16755
0.04605	0.51825	0.25011	0.02387	0.01283	0.14889
0.04166	0.50026	0.26165	0.02843	4.05419e-06	0.16801
0.06203	0.47234	0.24771	0.04074	0.06762	0.10956
0.05717	0.5026	0.24981	0.0205	0.03543	0.13449
0.06866	0.46777	0.19321	0.07898	0.11408	0.07729
0.05828	0.48435	0.25999	0.022	0.01644	0.15893
0.04848	0.50262	0.27566	0.00501	0.01834	0.14989
0.06171	0.45784	0.27481	0.02713	0.02457	0.15395
0.06435	0.48632	0.26806	8.46755e-07	0.03289	0.14838
0.05978	0.48935	0.26685	0.00862	1.90531e-13	0.17541
0.06251	0.47117	0.22046	0.06791	0.06852	0.10943
0.06521	0.47167	0.23785	0.04865	0.08122	0.0954
0.06157	0.48307	0.25495	0.01884	8.06829e-14	0.18158
0.05235	0.47525	0.26741	0.03197	1.9429e-08	0.17303
0.04771	0.48167	0.23852	0.06393	0.05205	0.11612
0.06232	0.48068	0.206	0.06724	0.08688	0.09688
0.05389	0.47035	0.28837	0.01061	0.00835	0.16843
0.05564	0.49403	0.24234	0.03369	0.03955	0.13475
0.05783	0.49278	0.27459	5.81252e-14	2.809e-05	0.17478
0.05546	0.48947	0.23379	0.0436	0.01863	0.15905
0.0481	0.47171	0.25327	0.06085	0.03588	0.13019
0.04506	0.52157	0.23453	0.03601	0.0123	0.15052
0.06211	0.49071	0.24478	0.0217	0.02058	0.16012
0.06126	0.47479	0.27372	0.01293	0.01312	0.16418
0.05617	0.48825	0.246	0.03625	0.01795	0.15538
0.05395	0.50417	0.2482	0.01501	0.01677	0.1619
0.04513	0.49507	0.23927	0.05122	0.00975	0.15956
0.05892	0.48227	0.24189	0.04283	0.04736	0.12672
0.05755	0.48279	0.23062	0.0451	0.02144	0.16249
0.06076	0.46525	0.24758	0.05241	0.05416	0.11983
0.06166	0.47718	0.26945	0.01605	0.02311	0.15254
0.0511	0.47256	0.23701	0.06332	0.03608	0.13994
0.05415	0.49609	0.25861	0.0115	0.0131	0.16655
0.05926	0.48355	0.26812	0.01275	0.02513	0.15119
0.05599	0.48739	0.26332	0.01535	4.16528e-07	0.17795
0.04598	0.51529	0.2156	0.05412	0.02722	0.14179
0.06868	0.47167	0.26128	0.01712	0.05928	0.12198
0.05878	0.45995	0.26163	0.04385	0.05282	0.12297
0.05116	0.48413	0.26037	0.03159	0.02183	0.15092
0.05514	0.49151	0.24499	0.03248	1.99202e-15	0.17587
0.05233	0.47988	0.27035	0.02271	0.01783	0.1569
0.06082	0.49477	0.24736	0.02026	0.03586	0.14094
0.06061	0.47606	0.26335	0.01973	0.02924	0.15101
0.05709	0.48033	0.28093	0.01107	1.0805e-05	0.17057
0.04754	0.48771	0.26307	0.03368	0.00712	0.16087
0.05413	0.47732	0.27401	0.01986	0.03344	0.14124
0.05716	0.47424	0.21558	0.07063	0.0962	0.08619
0.06111	0.48471	0.23401	0.04877	0.04546	0.12594
0.06562	0.48147	0.24741	0.0186	7.34863e-14	0.18691
0.04988	0.50193	0.27465	3.80293e-15	2.67484e-05	0.17352
0.05336	0.49352	0.22407	0.05542	0.05967	0.11397
0.06888	0.47885	0.22652	0.0409	0.08375	0.1011
0.06078	0.46995	0.22984	0.05693	0.0488	0.13368
0.06083	0.48524	0.26185	0.01394	0.02536	0.15277
0.05279	0.49643	0.26281	0.02015	0.000103329	0.16772
0.0441	0.49955	0.26202	0.03182	0.01972	0.14279
0.05581	0.49189	0.25609	0.01278	4.26662e-15	0.18343
0.06139	0.47715	0.24801	0.03834	0.03334	0.14177
0.06037	0.48878	0.25808	0.01443	0.01077	0.16758
0.05205	0.50556	0.24541	0.01868	2.01346e-05	0.17827
0.05504	0.49447	0.23134	0.04303	0.04919	0.12693
0.06139	0.46779	0.25531	0.0377	0.0219	0.1559
0.04538	0.48526	0.23415	0.06658	0.05424	0.11439
0.05275	0.47361	0.27452	0.02354	0.01964	0.15594
0.04679	0.50216	0.27571	4.74473e-05	0.0075	0.16779
0.06837	0.47006	0.23725	0.04091	0.09909	0.08433
0.05433	0.4927	0.23168	0.05219	0.04662	0.12247
0.0572	0.48855	0.26419	0.00531	0.0368	0.14794
0.05942	0.4883	0.24118	0.0373	0.00542	0.16837
0.07024	0.46324	0.23676	0.05227	0.06373	0.11376
0.06063	0.48601	0.27521	0.0081	2.52995e-13	0.17004
0.05943	0.46217	0.22046	0.07989	0.1004	0.07765
0.04432	0.49322	0.25605	0.04183	0.00466	0.15992
0.05352	0.48411	0.26101	0.02674	0.01053	0.16409
0.05046	0.48225	0.22487	0.07123	0.06175	0.10945
0.06021	0.46357	0.28471	0.01743	0.00771	0.16638
0.05771	0.46722	0.26656	0.03303	0.05157	0.1239
0.04896	0.50931	0.23127	0.04477	0.00057503	0.16512
0.05155	0.48198	0.28767	0.01264	0.02249	0.14368
0.05247	0.48372	0.27733	0.02114	0.00887	0.15647
0.0708	0.4603	0.24846	0.04333	0.04847	0.12864
0.05714	0.45737	0.22687	0.07593	0.06494	0.11775
0.06663	0.47048	0.25056	0.03159	0.04766	0.13308
0.06297	0.48773	0.18691	0.07719	0.09863	0.08656
0.06469	0.46424	0.25956	0.03337	4.32323e-06	0.17814
0.04515	0.5046	0.23414	0.04174	0.00269	0.17169
0.05992	0.46566	0.27427	0.01777	0.01775	0.16463
0.05429	0.49175	0.27948	1.94204e-14	0.00449	0.16999
0.05222	0.49243	0.2637	0.01381	0.0033	0.17454
0.05685	0.4806	0.28344	1.78857e-05	0.0104	0.1687
0.05633	0.47877	0.25581	0.03178	0.00903	0.16827
0.05211	0.48913	0.2605	0.02218	0.02019	0.15588
0.05651	0.46994	0.26872	0.02775	0.03813	0.13896
0.06056	0.48609	0.27384	0.00312	0.000238554	0.17614
0.06173	0.48054	0.26114	0.0196	7.18089e-13	0.177
0.05238	0.50672	0.26411	0.01201	0.00561	0.15918
0.05635	0.47205	0.21211	0.07599	0.06988	0.11362
0.04561	0.49193	0.28079	0.0143	5.19688e-06	0.16737
0.05781	0.48214	0.23757	0.04376	0.05213	0.12659
0.04594	0.49754	0.20761	0.07687	0.07119	0.10085
0.06239	0.48694	0.2533	0.0258	0.01453	0.15704
0.06322	0.48238	0.2046	0.06949	0.12229	0.05802
0.05605	0.48954	0.23887	0.0325	0.03739	0.14565
0.05117	0.4839	0.26614	0.01651	0.00362	0.17866
0.06541	0.47356	0.2337	0.04588	0.05347	0.12798
0.04789	0.48243	0.26426	0.03758	0.0432	0.12465
0.05769	0.46908	0.24061	0.05755	0.05497	0.12011
0.05188	0.4943	0.24056	0.04563	0.03468	0.13295
0.05767	0.4835	0.26656	0.02161	0.000351445	0.17031
0.04804	0.49226	0.23575	0.0507	0.05468	0.11858
0.05206	0.46628	0.25248	0.05125	0.01856	0.15937
0.05304	0.48277	0.26263	0.03817	0.0307	0.13268
0.06673	0.49083	0.25623	0.0137	5.86408e-06	0.17251
0.05396	0.46539	0.24992	0.05247	0.03773	0.14052
0.0575	0.48162	0.26953	0.01082	6.11678e-07	0.18053
0.05948	0.49831	0.21914	0.04501	0.07189	0.10615
0.05795	0.48758	0.24906	0.03429	4.6986e-07	0.17111
0.05261	0.48862	0.26156	0.02718	0.00296	0.16707
0.05527	0.47221	0.25211	0.04991	0.05127	0.11924
0.05614	0.47775	0.24112	0.05189	0.04783	0.12526
0.04825	0.47346	0.24846	0.06138	0.03964	0.1288
0.04865	0.49838	0.25207	0.03038	0.04532	0.12519
0.0594	0.47437	0.23984	0.04978	0.07124	0.10537
0.05901	0.46434	0.23018	0.06514	0.09977	0.08156
0.06015	0.46453	0.23463	0.06455	0.0908	0.08534
0.05965	0.47339	0.26042	0.0282	0.03227	0.14607
0.04846	0.48622	0.2552	0.03979	0.01893	0.1514
0.06383	0.48723	0.22385	0.04049	0.0943	0.0903
0.06464	0.4836	0.25617	0.01431	0.05138	0.1299
0.06602	0.47214	0.20098	0.07858	0.09791	0.08436
0.04949	0.47931	0.21755	0.08485	0.10893	0.05987
0.05047	0.48893	0.24359	0.04601	0.04477	0.12623
0.05327	0.47602	0.25307	0.04197	0.04445	0.13123
0.05645	0.49414	0.22898	0.04413	0.04542	0.13089
0.0521	0.49927	0.27184	0.00188	3.21073e-10	0.17491
0.05297	0.48052	0.28476	0.00745	4.3075e-18	0.1743
0.06283	0.48256	0.2463	0.02994	0.04877	0.12959
0.04989	0.48174	0.23836	0.05764	0.04939	0.12297
0.04168	0.50523	0.2334	0.05046	0.0321	0.13712
0.05861	0.47054	0.25887	0.03831	0.03456	0.1391
0.05688	0.47842	0.25401	0.0386	0.04903	0.12306
0.05701	0.48965	0.22328	0.05531	0.04855	0.1262
0.03707	0.52661	0.25344	0.0201	0.02073	0.14204
0.0381	0.50828	0.27292	0.00781	4.64971e-13	0.17289
0.06369	0.47447	0.23971	0.04656	0.03748	0.1381
0.05499	0.47602	0.24932	0.04622	0.04839	0.12506
0.05583	0.48364	0.26086	0.02756	0.019	0.1531
0.05	0.49714	0.26101	0.02535	4.01246e-07	0.1665
0.052	0.50188	0.26813	0.01176	3.82563e-15	0.16623
0.05338	0.49108	0.27132	0.01574	1.83665e-06	0.16847
0.06476	0.48194	0.21463	0.06071	0.0792	0.09875
0.04773	0.51068	0.25388	0.02281	0.00036715	0.16453
0.04104	0.48881	0.28717	0.01942	1.36495e-07	0.16356
0.05439	0.4766	0.22992	0.05514	0.09071	0.09324
0.06218	0.47459	0.22353	0.05813	0.05966	0.12191
0.05047	0.48767	0.252	0.03862	0.01978	0.15145
0.06089	0.47017	0.28096	0.01019	0.000790854	0.177
0.05782	0.49256	0.2539	0.02127	0.01067	0.16378
0.04047	0.49697	0.24702	0.04845	0.05793	0.10916
0.04787	0.4891	0.27286	0.02123	0.04606	0.12288
0.05462	0.49195	0.24987	0.03392	0.01971	0.14994
0.06317	0.47516	0.25925	0.02427	0.02942	0.14873
0.0569	0.47962	0.23608	0.05169	0.046	0.12971
0.05485	0.4839	0.29247	2.65399e-07	0.01282	0.15596
0.05812	0.4745	0.26917	0.02319	0.01187	0.16315
0.05517	0.50476	0.24938	0.00665	0.02644	0.15759
0.0431	0.49857	0.26568	0.03699	2.52075e-05	0.15564
0.03505	0.51475	0.25976	0.03152	0.02448	0.13443
0.04737	0.49611	0.22482	0.0687	0.06232	0.10068
0.04927	0.49603	0.24178	0.03191	2.80833e-05	0.18098
0.05306	0.48974	0.24471	0.02991	0.01419	0.1684
0.06208	0.45503	0.25674	0.04674	0.04484	0.13456
0.05724	0.47922	0.27134	0.01685	0.03428	0.14106
0.05155	0.49998	0.20751	0.06417	0.07473	0.10206
0.05041	0.49357	0.23933	0.04623	0.0671	0.10335
0.05311	0.49755	0.27938	0.00393	6.62577e-14	0.16602
0.05806	0.4749	0.27221	0.02306	0.01635	0.15541
0.05225	0.47736	0.25963	0.03526	0.03756	0.13794
0.05163	0.48165	0.25618	0.03867	0.0089	0.16297
0.04011	0.50672	0.26863	0.01689	0.000164201	0.16748
0.06301	0.46941	0.22777	0.06292	0.05152	0.12539
0.05324	0.49863	0.26225	0.01828	0.02418	0.14342
0.06091	0.48137	0.25955	0.01562	0.00979	0.17276
0.06119	0.45598	0.21099	0.09465	0.09675	0.08044
0.0607	0.49162	0.24007	0.03358	0.02108	0.15296
0.07259	0.46088	0.26275	0.01405	0.05412	0.13561
0.04657	0.51172	0.26653	0.00554	0.0125	0.15713
0.06683	0.48566	0.21039	0.05689	0.06218	0.11804
0.05454	0.48779	0.25569	0.03198	0.0394	0.1306
0.06626	0.4776	0.24205	0.02803	0.01087	0.1752
0.05193	0.48434	0.27148	0.02396	0.00579	0.16249
0.07028	0.45144	0.22739	0.07424	0.08762	0.08902
0.06917	0.45845	0.25732	0.02939	0.04804	0.13763
0.06044	0.45884	0.21352	0.09288	0.08083	0.0935
0.04486	0.48315	0.26508	0.02588	0.04903	0.13199
0.05915	0.4806	0.23662	0.04883	0.01137	0.16343
0.05404	0.46392	0.27448	0.03391	0.04024	0.1334
0.0426	0.51484	0.25282	0.01824	1.05157e-12	0.17149
0.03847	0.50587	0.27374	0.01295	0.00368	0.1653
0.04918	0.49363	0.28484	0.00797	0.00217	0.16222
0.05901	0.47795	0.21433	0.07142	0.07192	0.10538
0.05229	0.49918	0.21452	0.06323	0.06191	0.10887
0.04785	0.48452	0.26653	0.03253	0.000127914	0.16845
0.05861	0.46436	0.26437	0.02954	0.00203	0.18109
0.05379	0.49101	0.23704	0.05026	0.0539	0.114
0.04112	0.51743	0.2509	0.03419	4.61243e-07	0.15636
0.06008	0.48875	0.25591	0.01508	0.03359	0.1466
0.06033	0.46099	0.25017	0.05022	0.05074	0.12755
0.05213	0.48261	0.26781	0.02412	0.01483	0.15849
0.05891	0.4728	0.24467	0.0444	0.04459	0.13463
0.0589	0.48826	0.24284	0.03027	0.05685	0.12288
0.0605	0.47014	0.25946	0.03008	0.03496	0.14486
0.05284	0.48825	0.21836	0.06125	0.08442	0.09489
0.05912	0.48017	0.25552	0.03302	2.71008e-07	0.17217
0.06272	0.48693	0.27198	3.26286e-06	0.00646	0.17191
0.05589	0.48837	0.24869	0.03042	0.03156	0.14507
0.05206	0.47166	0.23642	0.05772	0.06211	0.12003
0.05256	0.51477	0.26563	7.84004e-07	1.29966e-06	0.16704
0.05069	0.48286	0.25384	0.04445	0.04022	0.12794
0.05448	0.46426	0.25644	0.04286	0.03599	0.14597
0.03627	0.52049	0.25392	0.02139	4.05921e-06	0.16793
0.05816	0.50892	0.22164	0.03367	0.06141	0.11621
0.05785	0.49385	0.23072	0.03872	0.03952	0.13934
0.05631	0.46125	0.2337	0.07279	0.07457	0.10139
0.06536	0.46038	0.18752	0.1039	0.14493	0.03792
0.06303	0.48366	0.26624	2.10952e-06	0.00953	0.17754
0.05115	0.49664	0.25102	0.02783	0.02156	0.1518
0.05647	0.5062	0.25823	2.69676e-06	0.01641	0.16269
0.06797	0.4749	0.2367	0.03984	0.08626	0.09433
0.05545	0.48097	0.22927	0.06279	0.07335	0.09817
0.06285	0.46184	0.28844	0.00491	0.03262	0.14933
0.04928	0.50726	0.24401	0.02987	0.02191	0.14767
0.06623	0.47293	0.2567	0.02529	0.044	0.13484
0.06897	0.46837	0.2255	0.04938	0.0551	0.13268
0.06982	0.45682	0.23374	0.0491	0.07668	0.11384
0.06366	0.48385	0.21979	0.0568	0.08869	0.0872
0.05687	0.50039	0.26501	4.45841e-06	0.03159	0.14613
0.06697	0.45284	0.26257	0.04094	0.07422	0.10246
0.06311	0.4744	0.26136	0.02906	0.03987	0.1322
0.05087	0.50286	0.27622	8.0966e-14	0.00851	0.16154
0.06291	0.46127	0.25265	0.04106	0.06581	0.1163
0.0496	0.48648	0.25709	0.03882	0.01747	0.15053
0.05138	0.48277	0.25146	0.03923	0.01827	0.15688
0.05091	0.50289	0.21044	0.05827	0.05199	0.12549
0.05576	0.49715	0.24896	0.02368	0.00689	0.16756
0.04088	0.5155	0.24587	0.03256	0.03972	0.12549
0.05457	0.45274	0.26994	0.05339	0.04358	0.12577
0.05296	0.48894	0.26356	0.02383	0.00998	0.16073
0.04318	0.48672	0.27665	0.0275	0.01812	0.14784
0.06426	0.47014	0.22315	0.05858	0.09251	0.09136
0.05418	0.49811	0.25583	0.01991	0.02314	0.14883
0.04174	0.49346	0.2794	0.01692	0.02832	0.14015
0.05797	0.48047	0.2375	0.04627	0.06646	0.11133
0.05356	0.50562	0.24729	0.0254	1.18533e-06	0.16812
0.04365	0.51656	0.26254	0.01114	2.09041e-15	0.1661
0.05893	0.48902	0.2744	0.00196	2.87768e-13	0.17571
0.05345	0.49306	0.27273	0.00978	3.05501e-05	0.17095
0.05463	0.4947	0.20257	0.06663	0.06866	0.11281
0.05243	0.49279	0.22701	0.0437	0.06497	0.11911
0.06074	0.4961	0.23014	0.03658	0.03899	0.13745
0.05751	0.48749	0.28699	1.7626e-06	4.38352e-10	0.168
0.05793	0.47087	0.27046	0.0256	0.0152	0.15994
0.05166	0.48989	0.25067	0.02937	4.05897e-07	0.17842
0.05166	0.48478	0.20779	0.07468	0.06043	0.12066
0.05638	0.47811	0.22046	0.06633	0.08339	0.09533
0.06171	0.454	0.2041	0.10117	0.11523	0.06379
0.04998	0.48861	0.23242	0.04598	0.07952	0.10349
0.06398	0.46959	0.22921	0.05325	0.04766	0.13631
0.04091	0.49114	0.2434	0.05363	0.01599	0.15493
0.05925	0.46459	0.25525	0.03959	0.05754	0.12378
0.04805	0.49008	0.2353	0.05795	0.03513	0.13349
0.0555	0.47831	0.24475	0.04453	0.07613	0.10078
0.04458	0.50938	0.2332	0.04634	0.02332	0.14318
0.0634	0.48159	0.27658	0.00349	7.28279e-15	0.17494
0.05843	0.49507	0.2371	0.03786	0.04161	0.12993
0.06029	0.47781	0.26128	0.02663	0.00584	0.16815
0.04479	0.48514	0.25775	0.04691	0.03339	0.13202
0.04991	0.51002	0.26882	3.5076e-14	0.00287	0.16839
0.05798	0.47836	0.28511	0.00699	1.37298e-18	0.17156
0.03689	0.50452	0.25695	0.03778	0.00673	0.15713
0.05492	0.48365	0.27451	0.01047	0.00487	0.17158
0.0597	0.45621	0.22857	0.07995	0.08084	0.09474
0.06763	0.45503	0.22127	0.07353	0.10473	0.07781
0.05855	0.4877	0.25927	0.01485	7.15435e-17	0.17963
0.05808	0.48127	0.22043	0.06291	0.05725	0.12006
0.06564	0.47716	0.21521	0.06196	0.07813	0.1019
0.06121	0.47927	0.24295	0.04357	0.03632	0.13668
0.05686	0.47449	0.26273	0.03494	0.03422	0.13675
0.05362	0.47286	0.28227	0.0169	0.00474	0.16961
0.05469	0.50865	0.21704	0.04103	0.0467	0.1319
0.05593	0.46973	0.23586	0.06491	0.04805	0.12552
0.04261	0.49273	0.27469	0.02425	0.00571	0.16002
0.05484	0.48123	0.2768	0.0182	0.00606	0.16288
0.04847	0.5065	0.2418	0.03764	0.000189803	0.1654
0.04603	0.47902	0.22363	0.07631	0.07696	0.09805
0.05456	0.47867	0.27071	0.01428	0.02592	0.15586
0.06367	0.45176	0.23778	0.06024	0.12936	0.05718
0.04901	0.48661	0.21738	0.07517	0.09057	0.08126
0.05825	0.49237	0.26262	0.01662	0.01612	0.15402
0.05753	0.48268	0.24563	0.03052	0.02858	0.15507
0.05283	0.48621	0.24528	0.04901	0.04109	0.12558
0.05764	0.48573	0.2357	0.04551	0.03918	0.13624
0.05822	0.47883	0.25925	0.02371	1.42579e-13	0.17998
0.05888	0.47019	0.25521	0.03677	0.04491	0.13405
0.05572	0.49606	0.23656	0.03785	0.04333	0.13048
0.05591	0.50626	0.25667	0.00793	0.000339457	0.1729
0.06059	0.47437	0.27018	0.01455	0.01857	0.16174
0.05884	0.4762	0.27686	0.0074	0.01993	0.16078
0.03721	0.52129	0.2211	0.05566	9.59522e-08	0.16474
0.05554	0.47283	0.23438	0.06071	0.04256	0.13398
0.0584	0.48328	0.22369	0.05954	0.03785	0.13724
0.04813	0.49452	0.24532	0.03944	0.0303	0.14229
0.04802	0.48894	0.25954	0.03332	0.03888	0.1313
0.05669	0.49923	0.23011	0.03982	0.04955	0.12461
0.05193	0.50856	0.2527	0.01658	3.04115e-08	0.17023
0.05516	0.47657	0.27683	0.01969	0.0024	0.16934
0.05536	0.50195	0.24775	0.0161	0.00101	0.17783
0.05358	0.48345	0.27427	0.01926	0.01397	0.15547
0.05197	0.49788	0.24716	0.0333	0.05279	0.1169
0.05328	0.48253	0.24206	0.05708	0.037	0.12804
0.05531	0.4771	0.25897	0.02681	0.04427	0.13755
0.05209	0.47422	0.23221	0.0752	0.06875	0.09752
0.05582	0.49757	0.26253	0.013	2.92382e-15	0.17107
0.06529	0.47237	0.24632	0.03781	0.02393	0.15427
0.06527	0.47886	0.24022	0.03476	0.04059	0.1403
0.06089	0.4754	0.27424	0.01115	6.64721e-14	0.17832
0.0468	0.51002	0.24319	0.03216	4.26567e-05	0.1678
0.04554	0.49339	0.24507	0.0485	0.03797	0.12954
0.05633	0.48695	0.2304	0.05686	0.03019	0.13928
0.06245	0.46203	0.26071	0.03062	0.03169	0.1525
0.05549	0.46987	0.22045	0.0763	0.06089	0.117
0.05506	0.49778	0.26656	0.012	0.03219	0.13642
0.04997	0.49155	0.24392	0.04308	0.0393	0.13219
0.04981	0.49953	0.23442	0.03999	0.06609	0.11016
0.03397	0.51673	0.26003	0.02135	0.00694	0.16099
0.06423	0.46509	0.26818	0.01694	0.02802	0.15754
0.05806	0.48041	0.26944	0.01212	1.4505e-05	0.17995
0.04449	0.52102	0.22514	0.04127	0.00338	0.16469
0.06581	0.46571	0.26386	0.01685	2.91655e-13	0.18777
0.05592	0.48019	0.2232	0.0684	0.0634	0.10889
0.06761	0.45904	0.23355	0.05668	0.04967	0.13345
0.06393	0.4489	0.22193	0.08678	0.09372	0.08474
0.05653	0.50355	0.23846	0.03366	0.02109	0.14671
0.05634	0.48116	0.25952	0.02264	0.01858	0.16177
0.05628	0.46438	0.24807	0.05409	0.04424	0.13294
0.04515	0.49883	0.28446	0.00782	0.02053	0.14321
0.05363	0.48	0.25723	0.04197	0.02133	0.14584
0.05101	0.51179	0.24291	0.02414	0.0417	0.12845
0.05489	0.47848	0.26959	0.02659	0.01537	0.15507
0.06175	0.47555	0.22536	0.06437	0.06507	0.1079
0.05003	0.46888	0.25363	0.05127	0.07219	0.10399
0.06216	0.4905	0.24369	0.03464	0.00677	0.16223
0.04767	0.47449	0.24822	0.05564	0.03428	0.1397
0.04959	0.49623	0.17117	0.10599	0.1004	0.07661
0.0485	0.47385	0.26551	0.0364	0.03513	0.1406
0.05347	0.46283	0.23372	0.0647	0.07719	0.1081
0.04975	0.50781	0.25123	0.02261	0.04843	0.12016
0.05469	0.47669	0.22431	0.06697	0.0648	0.11254
0.06538	0.48328	0.235	0.03301	0.02273	0.16059
0.0473	0.49371	0.24418	0.0496	0.00365	0.16156
0.0599	0.46387	0.2079	0.08509	0.10927	0.07398
0.0505	0.4992	0.2262	0.04512	0.02426	0.1547
0.05167	0.48826	0.24572	0.04221	0.02228	0.14986
0.05586	0.49214	0.25997	0.02391	0.01008	0.15804
0.05286	0.49083	0.26681	0.01571	0.03521	0.13858
0.05213	0.47821	0.26368	0.03243	0.05676	0.1168
0.05491	0.48069	0.23495	0.05171	0.06419	0.11355
0.04746	0.50589	0.26527	0.01676	2.27531e-06	0.16461
0.0545	0.49943	0.27597	2.19011e-14	0.00992	0.16017
0.05435	0.48784	0.23276	0.05724	0.06903	0.09877
0.05306	0.47731	0.24759	0.04692	0.02857	0.14656
0.05711	0.49275	0.23529	0.044	0.0664	0.10445
0.05536	0.49614	0.27574	2.56045e-05	0.00853	0.1642
0.06025	0.48497	0.22955	0.04556	0.02729	0.15239
0.05309	0.48721	0.25677	0.03181	0.03033	0.14079
0.05149	0.48076	0.25685	0.04501	0.02819	0.13769
0.05062	0.48926	0.24007	0.04673	0.02517	0.14815
0.04865	0.50206	0.26943	0.01388	0.00988	0.15609
0.05311	0.49717	0.24265	0.02895	0.05697	0.12115
0.05959	0.47761	0.2575	0.03469	0.0029	0.16771
0.04106	0.51022	0.26763	0.01242	2.08177e-05	0.16865
0.04837	0.50997	0.24865	0.0252	0.05759	0.11022
0.05192	0.4908	0.25505	0.02729	0.00341	0.17152
0.05366	0.51307	0.24371	0.0216	0.02956	0.1384
0.05194	0.47524	0.26754	0.04217	0.02647	0.13665
0.06005	0.47158	0.26441	0.0312	0.02456	0.1482
0.04712	0.49608	0.2532	0.03779	0.02286	0.14294
0.06118	0.47704	0.2251	0.05801	0.07256	0.10611
0.05668	0.49373	0.24494	0.03451	6.06076e-06	0.17014
0.0564	0.48025	0.22602	0.05905	0.0787	0.09958
0.05428	0.48194	0.27167	0.0229	0.04269	0.12652
0.05882	0.48229	0.21847	0.06304	0.072	0.10537
0.05179	0.48036	0.22158	0.07411	0.05929	0.11287
0.05636	0.49092	0.25448	0.02163	0.02229	0.15432
0.05826	0.45271	0.2801	0.03139	0.0441	0.13345
0.04874	0.48117	0.25137	0.04541	0.04876	0.12455
0.06522	0.48455	0.20849	0.06294	0.08134	0.09746
0.06644	0.48559	0.23617	0.02555	9.32811e-15	0.18625
0.05806	0.50608	0.25828	3.4792e-08	1.84273e-10	0.17758
0.06533	0.47866	0.22662	0.05057	0.07664	0.10219
0.04822	0.49652	0.23677	0.04584	0.0219	0.15076
0.06537	0.45011	0.23519	0.06887	0.07108	0.10938
0.06773	0.47234	0.22534	0.04873	0.05955	0.12631
0.04663	0.52096	0.2441	0.02236	0.00197	0.16398
0.05625	0.50363	0.2436	0.01475	2.71868e-05	0.18173
0.06812	0.46686	0.27548	0.0026	1.30298e-15	0.18693
0.05796	0.46804	0.23661	0.06033	0.10126	0.07579
0.04524	0.49434	0.24917	0.04068	0.00681	0.16376
0.05826	0.47959	0.21236	0.07418	0.0718	0.10381
0.05529	0.46909	0.26138	0.04596	0.02836	0.13992
0.05439	0.48131	0.27273	0.01695	0.00476	0.16986
0.05217	0.49902	0.2658	0.01426	0.02478	0.14395
0.04867	0.47517	0.2356	0.06308	0.07352	0.10396
0.05559	0.46865	0.19791	0.09709	0.07555	0.10521
0.05284	0.48085	0.23732	0.04871	0.04873	0.13156
0.06964	0.47721	0.272	0.00168	0.01891	0.16056
0.05205	0.49782	0.25814	0.0186	4.76953e-07	0.17339
0.04893	0.49168	0.27372	0.01798	0.00114	0.16655
0.04966	0.48031	0.25353	0.04582	0.02704	0.14363
0.05749	0.5083	0.24906	0.00887	3.53185e-14	0.17628
0.05723	0.47102	0.25704	0.04501	0.01786	0.15183
0.05146	0.48013	0.24755	0.04724	0.0074	0.16621
0.05013	0.47936	0.25123	0.04501	0.03377	0.1405
0.06497	0.48365	0.26148	0.01127	0.0169	0.16172
0.05783	0.49643	0.22605	0.04471	0.04038	0.13459
0.05154	0.50352	0.24935	0.0308	6.49936e-06	0.16478
0.05093	0.49483	0.25651	0.0289	0.03566	0.13316
0.05806	0.486	0.27592	3.77004e-10	1.35011e-06	0.18002
0.05517	0.48057	0.25946	0.02691	0.02109	0.15679
0.04572	0.51667	0.26604	1.75897e-16	0.00652	0.16505
0.05435	0.49382	0.26437	0.01561	1.91403e-06	0.17185
0.04186	0.51171	0.25913	0.02372	0.00286	0.16072
0.05662	0.48119	0.26749	0.02244	0.04713	0.12513
0.05655	0.49264	0.2738	0.006	2.2899e-13	0.17101
0.06726	0.48676	0.25412	0.01886	4.83426e-13	0.17301
0.05719	0.5006	0.22743	0.04075	0.05894	0.1151
0.04603	0.50989	0.21885	0.05158	0.05892	0.11473
0.04915	0.49503	0.27405	0.000204179	0.03248	0.14908
0.04194	0.48737	0.25854	0.04166	0.01456	0.15593
0.05546	0.48231	0.25278	0.02507	0.0284	0.15598
0.0593	0.48247	0.2233	0.0605	0.06784	0.1066
0.05281	0.49975	0.25954	0.01003	2.28555e-14	0.17787
0.05121	0.48281	0.26275	0.03472	0.02108	0.14743
0.05119	0.49049	0.26153	0.02499	2.86399e-07	0.1718
0.05213	0.49829	0.25171	0.02734	0.03805	0.13248
0.03972	0.50969	0.23568	0.05354	0.00911	0.15226
0.05783	0.46452	0.27263	0.02305	0.04053	0.14145
0.05477	0.48617	0.25294	0.03592	0.02905	0.14116
0.05655	0.46398	0.24804	0.04316	0.08077	0.10751
0.06339	0.49172	0.21788	0.04749	0.06834	0.11117
0.05551	0.46904	0.2242	0.06459	0.09393	0.09273
0.05884	0.48176	0.2258	0.05739	0.05279	0.12343
0.05011	0.47185	0.25055	0.06126	0.07988	0.08637
0.05068	0.4979	0.25941	0.02462	5.45174e-07	0.16739
0.04436	0.49079	0.24725	0.05181	0.06946	0.09633
0.05712	0.49735	0.24297	0.02928	0.04492	0.12836
0.05013	0.48518	0.24188	0.05013	0.04086	0.13181
0.04912	0.46094	0.26079	0.06132	0.05263	0.1152
0.0582	0.47237	0.25966	0.04058	0.01464	0.15456
0.05069	0.48503	0.26565	0.02011	0.04865	0.12987
0.04865	0.49549	0.2734	0.01565	0.00903	0.15777
0.05636	0.46759	0.25872	0.03588	0.05278	0.12867
0.04346	0.4888	0.27043	0.0301	2.48315e-06	0.16722
0.05339	0.47458	0.25676	0.03579	0.03957	0.13992
0.06117	0.482	0.27594	0.01013	1.97641e-11	0.17077
0.05196	0.51736	0.21574	0.04918	0.01842	0.14735
0.05183	0.49313	0.28042	0.00522	0.00595	0.16345
0.06058	0.46386	0.2644	0.03141	0.02561	0.15414
0.05662	0.50078	0.25784	0.00859	0.00771	0.16847
0.05446	0.48123	0.27224	0.01019	0.02739	0.15448
0.04895	0.49807	0.24239	0.03735	0.01412	0.15912
0.05593	0.48241	0.21743	0.0681	0.08972	0.08642
0.04326	0.50228	0.26826	0.02442	0.00975	0.15204
0.05562	0.49683	0.23362	0.04544	4.50722e-06	0.16849
0.05512	0.47803	0.27069	0.02035	0.02657	0.14924
0.05269	0.48993	0.25052	0.04142	0.029	0.13644
0.05891	0.46277	0.22838	0.07369	0.09905	0.0772
0.05145	0.49838	0.27712	0.00517	1.12515e-17	0.16787
0.05188	0.49096	0.20048	0.07741	0.0931	0.08617
0.061	0.4564	0.26038	0.04203	0.02974	0.15046
0.05149	0.48301	0.24152	0.04967	0.04327	0.13103
0.05563	0.48351	0.26482	0.01667	5.143e-07	0.17937
0.05555	0.4763	0.27407	0.01955	1.01269e-13	0.17453
0.05836	0.4905	0.24396	0.03092	0.05048	0.12578
0.05412	0.48403	0.23819	0.04363	0.03305	0.14697
0.05049	0.48912	0.24135	0.04553	0.06115	0.11237
0.05475	0.48503	0.24182	0.04052	0.02069	0.15718
0.0569	0.49519	0.27586	1.76271e-14	0.00353	0.16851
0.05795	0.48163	0.25219	0.03362	0.0092	0.16541
0.04382	0.51952	0.23504	0.03487	0.01508	0.15167
0.05882	0.4783	0.25146	0.03925	0.00129	0.17089
0.04096	0.51013	0.24042	0.04392	0.00808	0.15648
0.05446	0.47066	0.2673	0.03255	1.2745e-05	0.17503
0.0634	0.48286	0.26203	0.00417	0.00805	0.1795
0.04745	0.47719	0.22736	0.07536	0.06165	0.11099
0.0712	0.44897	0.23868	0.05376	0.06799	0.11939
0.04317	0.50063	0.24909	0.04029	0.03878	0.12804
0.06038	0.47091	0.2291	0.05929	0.09313	0.08719
0.05924	0.49603	0.23589	0.03203	6.7059e-06	0.1768
0.04891	0.47542	0.27624	0.0212	0.00129	0.17694
0.06031	0.47339	0.24354	0.0415	0.06206	0.11921
0.05127	0.46355	0.21825	0.09073	0.09624	0.07996
0.06014	0.48481	0.24874	0.03681	0.009	0.16051
0.0566	0.47702	0.27869	0.01659	0.02518	0.14592
0.04565	0.49205	0.25898	0.03806	0.01079	0.15447
0.04831	0.51297	0.248	0.03145	0.000162796	0.1591
0.05353	0.48626	0.23401	0.05583	0.06013	0.11024
0.05445	0.4898	0.25076	0.03041	0.04328	0.13129
0.04958	0.48134	0.23899	0.05862	0.05914	0.11233
0.04994	0.49567	0.26595	0.01757	4.54286e-05	0.17084
0.05366	0.47664	0.1943	0.10936	0.07852	0.08752
0.06273	0.4624	0.25245	0.04439	0.05728	0.12075
0.05675	0.49891	0.21288	0.05224	0.03638	0.14284
0.04872	0.51046	0.2557	0.01364	2.51414e-07	0.17148
0.04804	0.47962	0.29395	0.01018	0.00731	0.16089
0.04702	0.49599	0.22651	0.06022	0.0415	0.12875
0.06085	0.47868	0.22514	0.06321	0.08031	0.09182
0.05055	0.46921	0.21523	0.08488	0.12244	0.05769
0.04756	0.48696	0.24267	0.05302	0.03934	0.13045
0.04555	0.48887	0.25257	0.04757	0.04083	0.12461
0.05682	0.47241	0.2406	0.05493	0.06245	0.11279
0.04973	0.50482	0.25349	0.02043	7.00044e-05	0.17146
0.06277	0.47469	0.25152	0.02798	0.04762	0.13544
0.05386	0.49933	0.25567	0.03051	0.0142	0.14643
0.0657	0.47366	0.24655	0.03278	0.04124	0.14007
0.04995	0.49926	0.22084	0.06046	0.0572	0.11228
0.05751	0.48872	0.26949	0.01524	3.3003e-05	0.169
0.05491	0.49264	0.26119	0.02111	4.60343e-13	0.17015
0.05382	0.50069	0.26576	2.24013e-15	0.00452	0.17522
0.05769	0.4795	0.23467	0.05178	0.02724	0.14911
0.05172	0.50179	0.24204	0.03586	0.03484	0.13376
0.04941	0.48615	0.27506	0.01365	4.49797e-12	0.17574
0.05271	0.48234	0.27203	0.01579	3.05867e-05	0.17711
0.04196	0.51256	0.27422	0.01123	0.03368	0.12634
0.04556	0.50543	0.25649	0.02599	0.00822	0.15832
0.05995	0.47586	0.23352	0.05029	0.04474	0.13564
0.05221	0.48157	0.25987	0.02935	0.05072	0.12628
0.04808	0.5223	0.22417	0.0318	0.04183	0.13182
0.05526	0.48471	0.25459	0.03233	0.04955	0.12356
0.06449	0.46862	0.26909	0.02205	0.04159	0.13417
0.04663	0.50359	0.24264	0.04573	2.94835e-05	0.16138
0.07499	0.46166	0.25371	0.03051	0.05092	0.12821
0.06877	0.44833	0.27602	0.02396	0.04765	0.13527
0.05348	0.50738	0.26804	7.69116e-06	0.0169	0.1542
0.05009	0.50753	0.22175	0.05678	0.05292	0.11092
0.05959	0.47727	0.23648	0.03954	0.04545	0.14167
0.06528	0.48534	0.25098	0.01654	0.01579	0.16606
0.0511	0.47679	0.24747	0.04768	0.01057	0.1664
0.06198	0.46231	0.22932	0.06923	0.06134	0.11584
0.05322	0.4948	0.27486	0.01171	3.48187e-05	0.16538
0.0596	0.45707	0.24346	0.06038	0.0759	0.10359
0.04897	0.48109	0.23376	0.06973	0.0666	0.09985
0.06246	0.48906	0.25199	0.01993	0.02859	0.14797
0.0606	0.49742	0.24818	0.01244	0.00626	0.17511
0.06665	0.45868	0.26311	0.03461	0.02638	0.15057
0.06084	0.46983	0.23002	0.05419	0.0711	0.11402
0.07679	0.47004	0.20634	0.0608	0.08039	0.10563
0.05944	0.46227	0.2097	0.07526	0.10374	0.08959
0.06104	0.47236	0.21839	0.06771	0.06526	0.11524
0.05796	0.48706	0.24402	0.03617	0.04284	0.13195
0.05951	0.48755	0.235	0.04324	0.05554	0.11915
0.05149	0.49085	0.22731	0.05225	0.06135	0.11675
0.04736	0.49879	0.26099	0.01927	2.81595e-06	0.17358
0.05889	0.47239	0.27278	0.017	0.03769	0.14125
0.05	0.49365	0.26677	0.02313	9.75928e-14	0.16645
0.0612	0.46922	0.25639	0.04182	0.02601	0.14536
0.06562	0.45777	0.25111	0.0453	0.07081	0.1094
0.05609	0.47197	0.23428	0.06552	0.0701	0.10205
0.05699	0.47886	0.28377	7.78389e-15	0.01054	0.16983
0.06193	0.47694	0.26465	0.02002	0.04565	0.13082
0.06203	0.49986	0.24045	0.02135	3.61672e-13	0.17631
0.05704	0.48355	0.25409	0.02464	0.00571	0.17497
0.06142	0.47919	0.28676	4.08815e-14	0.00469	0.16794
0.05464	0.48884	0.23342	0.04937	0.04922	0.12452
0.06344	0.47339	0.25847	0.02324	0.02321	0.15826
0.06757	0.46354	0.20885	0.08417	0.11914	0.05673
0.06243	0.48537	0.24329	0.02958	0.0297	0.14964
0.04614	0.48678	0.27035	0.02913	0.07691	0.09069
0.04442	0.49673	0.24778	0.03795	8.52035e-05	0.17302
0.05676	0.4699	0.29173	0.00426	0.0136	0.16374
0.05026	0.47911	0.24207	0.05492	0.02353	0.1501
0.06481	0.47648	0.24528	0.03711	0.02722	0.1491
0.0733	0.45489	0.22233	0.0647	0.083	0.10177
0.04239	0.49841	0.27179	0.01286	3.37882e-05	0.17452
0.05965	0.49068	0.22924	0.04945	0.05961	0.11137
0.05187	0.51486	0.25573	0.00887	3.11466e-14	0.16867
0.05506	0.50069	0.22882	0.04737	0.06705	0.10101
0.05655	0.48567	0.2843	8.94591e-15	0.01145	0.16203
0.04279	0.492	0.24106	0.0497	0.06126	0.11319
0.04852	0.49341	0.22806	0.05154	0.07367	0.10481
0.0511	0.49156	0.25483	0.02862	0.04041	0.13346
0.04878	0.48091	0.25116	0.04064	0.02201	0.1565
0.05735	0.48974	0.23937	0.04815	0.03422	0.13117
0.04983	0.49232	0.274	0.01023	0.04351	0.13011
0.0648	0.47384	0.2324	0.05031	0.06534	0.1133
0.05094	0.48453	0.23191	0.05968	0.05207	0.12087
0.05396	0.49927	0.24216	0.0393	0.02987	0.13544
0.06827	0.4696	0.19364	0.07969	0.1015	0.0873
0.06457	0.48602	0.23987	0.03466	0.03558	0.13929
0.0648	0.47938	0.25227	0.02864	0.03754	0.13737
0.06466	0.49316	0.25717	0.01119	0.02656	0.14727
0.0618	0.48319	0.26672	0.01398	2.1658e-12	0.17431
0.05281	0.50024	0.27721	4.88844e-07	2.58659e-09	0.16974
0.05215	0.46986	0.27339	0.02242	0.01751	0.16467
0.06093	0.46952	0.22254	0.06423	0.07091	0.11187
0.05518	0.47347	0.28129	0.01479	0.01926	0.15601
0.06348	0.47572	0.25516	0.02396	0.00879	0.17289
0.06658	0.4606	0.2451	0.04187	0.04882	0.13704
0.05174	0.49846	0.25147	0.02854	4.51685e-07	0.16979
0.05168	0.49796	0.25957	0.01207	4.9188e-06	0.17872
0.05029	0.48895	0.23364	0.05797	0.03594	0.13321
0.05345	0.49254	0.2015	0.08219	0.02077	0.14955
0.05257	0.5048	0.22205	0.04945	0.04453	0.1266
0.06063	0.45992	0.25386	0.04927	0.03577	0.14055
0.0529	0.48472	0.21956	0.0631	0.07787	0.10185
0.0497	0.48947	0.26254	0.02924	1.66394e-14	0.16906
0.05837	0.47714	0.22319	0.06109	0.03416	0.14604
0.05765	0.48445	0.25161	0.03433	0.04618	0.12579
0.04702	0.50038	0.26471	0.01597	4.24083e-07	0.17192
0.04875	0.49182	0.21921	0.06736	0.03519	0.13767
0.06525	0.4858	0.21633	0.04745	0.04933	0.13583
0.04276	0.50358	0.27411	0.01015	0.01237	0.15703
0.03439	0.51611	0.25938	0.02403	7.17833e-06	0.16609
0.06321	0.48422	0.27743	0.00353	0.000742018	0.17087
0.05389	0.49923	0.23521	0.03938	0.04984	0.12245
0.05806	0.47513	0.22554	0.06755	0.06166	0.11207
0.05492	0.4819	0.26374	0.02486	2.77887e-05	0.17456
0.05266	0.4791	0.23188	0.06096	0.06589	0.1095
0.06141	0.47644	0.28432	0.00155	3.63787e-13	0.17627
0.05872	0.47548	0.24554	0.0391	0.03775	0.14341
0.06327	0.45724	0.23936	0.0501	0.07207	0.11797
0.04427	0.48851	0.26518	0.03384	0.02677	0.14144
0.05165	0.48975	0.22688	0.05453	0.09235	0.08485
0.04663	0.51496	0.24892	0.01949	0.01046	0.15954
0.04483	0.50965	0.25519	0.0177	0.02744	0.1452
0.05945	0.48508	0.22653	0.05194	0.03641	0.14059
0.05189	0.4878	0.22958	0.05855	0.05924	0.11295
0.06586	0.48209	0.2582	0.00963	0.02666	0.15756
0.05533	0.49924	0.25039	0.01618	0.02159	0.15726
0.05231	0.47734	0.2915	7.64943e-05	0.00426	0.17451
0.05736	0.46847	0.27982	0.0268	1.46043e-07	0.16755
0.06503	0.46728	0.22616	0.05996	0.06394	0.11763
0.04534	0.50193	0.23399	0.04696	0.04087	0.13092
0.06028	0.46908	0.22982	0.06033	0.06448	0.11601
0.05545	0.47492	0.22178	0.074	0.09555	0.0783
0.06258	0.49567	0.24665	0.01924	0.02467	0.15118
0.05055	0.48667	0.25795	0.0328	0.01695	0.15507
0.05624	0.49276	0.21339	0.06781	0.08251	0.08729
0.04495	0.49198	0.23393	0.05546	0.07137	0.10231
0.04812	0.50607	0.26377	0.01919	0.02385	0.139
0.06602	0.49219	0.25905	0.00412	0.01713	0.16148
0.05695	0.49041	0.24367	0.0332	0.04487	0.1309
0.03276	0.48605	0.26534	0.0466	0.03113	0.13812
0.05396	0.4899	0.25787	0.02789	0.00603	0.16435
0.05178	0.49523	0.23273	0.04538	0.05349	0.1214
0.04227	0.50903	0.25569	0.03573	6.89251e-06	0.15728
0.05134	0.48284	0.27287	0.02681	0.00404	0.16211
0.05843	0.49497	0.26771	1.74114e-06	0.02225	0.15664
0.04902	0.50935	0.23602	0.03498	0.01767	0.15297
0.04669	0.50375	0.22195	0.05514	0.03603	0.13644
0.06544	0.48363	0.26792	0.000155937	0.01768	0.16517
0.04458	0.48987	0.25697	0.03498	0.02985	0.14374
0.05958	0.49126	0.26099	0.00519	0.01902	0.16396
0.03843	0.51057	0.21604	0.06781	0.05631	0.11084
0.06671	0.48239	0.23438	0.03173	0.04115	0.14365
0.0568	0.4871	0.27853	0.00635	0.00709	0.16412
0.06859	0.47291	0.23279	0.04552	0.07142	0.10878
0.06441	0.47632	0.24221	0.03821	0.03872	0.14013
0.05045	0.50606	0.25467	0.00854	1.21918e-14	0.18028
0.06582	0.47774	0.26581	0.00779	0.02215	0.16068
0.05704	0.48489	0.23454	0.051	0.06837	0.10416
0.04608	0.47179	0.23489	0.08012	0.0524	0.11472
0.05264	0.46943	0.24006	0.06237	0.08766	0.08783
0.05164	0.47492	0.25376	0.05154	0.03708	0.13107
0.04452	0.50807	0.24062	0.04559	1.39675e-05	0.16119
0.05989	0.49687	0.24496	0.01539	0.03115	0.15174
0.06454	0.48326	0.25121	0.02607	0.00025396	0.17467
0.04812	0.50517	0.25724	0.01883	7.57881e-13	0.17065
0.04818	0.5046	0.27014	0.00811	8.96853e-06	0.16896
0.05948	0.48734	0.24428	0.02818	0.01752	0.16319
0.05533	0.46948	0.26989	0.03933	0.04073	0.12524
0.06361	0.46104	0.24818	0.04344	0.05349	0.13024
0.06576	0.48728	0.2514	0.01998	0.01268	0.1629
0.05704	0.47714	0.23098	0.05657	0.05764	0.12063
0.05838	0.49657	0.23531	0.0335	0.02974	0.1465
0.05456	0.47833	0.24109	0.04198	0.03945	0.14459
0.05831	0.4817	0.23297	0.04938	0.04984	0.1278
0.03835	0.49097	0.17613	0.13187	0.1094	0.05328
0.05786	0.47392	0.25873	0.03312	0.08448	0.09189
0.05173	0.49214	0.26888	0.01733	0.00261	0.16731
0.058	0.46958	0.24987	0.04634	0.04849	0.12771
0.06085	0.4776	0.23347	0.0522	0.03968	0.1362
0.05253	0.47857	0.21984	0.06791	0.0493	0.13185
0.05599	0.48073	0.28091	3.49919e-08	0.03273	0.14964
0.04328	0.48401	0.22655	0.07761	0.0443	0.12426
0.05217	0.4797	0.26314	0.0309	6.96996e-08	0.17408
0.05389	0.48496	0.27572	0.01072	0.01527	0.15944
0.058	0.4731	0.27533	0.02292	0.01335	0.1573
0.04933	0.50714	0.25011	0.0321	0.00394	0.15738
0.06026	0.47575	0.25944	0.02544	0.01635	0.16276
0.0655	0.46819	0.20006	0.07758	0.11139	0.07729
0.05366	0.47846	0.27892	0.02157	0.01245	0.15494
0.04888	0.46993	0.27979	0.02264	0.0467	0.13207
0.04356	0.50891	0.22509	0.05293	0.07374	0.09577
0.06075	0.48201	0.21924	0.05457	0.04974	0.13369
0.05637	0.48598	0.24297	0.03932	0.03853	0.13683
0.04365	0.49861	0.27532	0.01946	2.1471e-13	0.16297
0.05623	0.49599	0.256	0.01541	0.05483	0.12155
0.04433	0.50154	0.2804	0.00132	0.01744	0.15497
0.06094	0.46531	0.26723	0.02707	0.01283	0.16661
0.06334	0.47868	0.25443	0.02574	1.12878e-06	0.1778
0.05219	0.49649	0.24993	0.036	0.02721	0.13818
0.05538	0.48879	0.2398	0.05047	0.08063	0.08493
0.06574	0.45396	0.24258	0.05929	0.07701	0.10142
0.06505	0.46988	0.24307	0.04129	0.06485	0.11586
0.06707	0.46994	0.26208	0.02049	0.02815	0.15227
0.04392	0.4925	0.26107	0.04361	0.04387	0.11504
0.05668	0.47474	0.2403	0.051	0.06449	0.11278
0.0498	0.49397	0.21443	0.06474	0.09678	0.08029
0.05711	0.49005	0.25676	0.02021	0.0126	0.16327
0.06514	0.46169	0.22385	0.06958	0.09255	0.08719
0.06782	0.48841	0.25836	1.1875e-14	0.00808	0.17732
0.05717	0.48114	0.2304	0.05519	0.06737	0.10872
0.04968	0.49132	0.23359	0.04991	0.07328	0.10222
0.05673	0.47469	0.2407	0.04766	0.07686	0.10336
0.04228	0.51816	0.243	0.03484	6.81086e-07	0.16172
0.05721	0.48037	0.24503	0.04432	4.00754e-06	0.17308
0.05717	0.497	0.20214	0.06495	0.08959	0.08916
0.0574	0.48884	0.23811	0.04028	0.0341	0.14127
0.0527	0.48504	0.24594	0.04707	0.01429	0.15496
0.05536	0.49321	0.25146	0.02877	0.00798	0.16323
0.04113	0.51326	0.2245	0.05581	0.03049	0.13481
0.06025	0.47511	0.27955	0.00509	2.33187e-15	0.18001
0.06078	0.48676	0.25591	0.02153	0.03075	0.14428
0.05801	0.48999	0.26288	0.01765	0.02122	0.15025
0.04493	0.50854	0.25918	0.02587	2.5929e-06	0.16148
0.04424	0.50662	0.26161	0.02217	1.0934e-06	0.16535
0.05139	0.50209	0.23998	0.03431	0.02601	0.14622
0.05687	0.47859	0.23842	0.04659	0.06878	0.11074
0.04019	0.50889	0.22887	0.0514	0.0333	0.13735
0.05711	0.46454	0.29738	9.9715e-05	0.0075	0.17337
0.03856	0.51888	0.26571	0.01529	0.01756	0.14401
0.05305	0.47725	0.28147	0.021	0.03484	0.13238
0.0588	0.49719	0.24568	0.01784	0.00215	0.17833
0.04657	0.49804	0.26428	0.01641	0.0221	0.15261
0.04694	0.52137	0.25637	0.01003	4.47287e-06	0.16528
0.04779	0.49131	0.24578	0.04684	0.01461	0.15366
0.06195	0.4689	0.28807	0.00693	0.02716	0.14698
0.05477	0.48431	0.24564	0.03852	0.06845	0.10831
0.05826	0.49047	0.24739	0.02302	0.01463	0.16623
0.06419	0.48695	0.24684	0.02351	0.02512	0.15339
0.0568	0.49838	0.27091	4.27396e-06	0.00923	0.16468
0.06203	0.48281	0.2724	0.002	0.01851	0.16224
0.06732	0.48315	0.25913	0.01205	0.01102	0.16733
0.06965	0.47472	0.22485	0.0464	0.04504	0.13933
0.05907	0.46208	0.23174	0.06988	0.08739	0.08985
0.05532	0.49761	0.22152	0.05872	0.04704	0.1198
0.0602	0.48222	0.26623	0.00956	5.88635e-15	0.18179
0.05667	0.47986	0.28529	0.00395	0.00646	0.16778
0.05105	0.49724	0.2649	0.02277	0.00867	0.15536
0.05736	0.49369	0.25229	0.02704	0.03226	0.13737
0.05286	0.48513	0.22617	0.0571	0.08889	0.08984
0.06793	0.47491	0.26883	2.29008e-05	1.2688e-09	0.18831
0.05768	0.48913	0.27391	0.01357	5.22166e-12	0.16571
0.05962	0.48853	0.24362	0.03283	0.05237	0.12303
0.05165	0.48182	0.25282	0.0415	0.03167	0.14055
0.06095	0.46898	0.27858	0.01583	0.00374	0.17192
0.06146	0.49476	0.257	0.00896	0.000118822	0.17769
0.05857	0.48736	0.27118	0.00754	0.00607	0.16928
0.0595	0.48399	0.27444	0.000346541	4.73437e-10	0.18173
0.04351	0.4824	0.24371	0.0642	0.00614	0.16004
0.06731	0.44689	0.23114	0.06923	0.08606	0.09936
0.04955	0.49656	0.26162	0.02142	0.00326	0.16758
0.06069	0.4768	0.25067	0.03237	0.03093	0.14853
0.0517	0.49998	0.25972	0.02234	0.00554	0.16073
0.06141	0.47167	0.25977	0.02934	0.02465	0.15316
0.0595	0.48033	0.2387	0.03654	0.08203	0.10291
0.05535	0.47474	0.22243	0.07544	0.0731	0.09893
0.06012	0.48835	0.25045	0.02975	0.01519	0.15614
0.05805	0.46805	0.27146	0.03157	0.00243	0.16844
0.05366	0.4878	0.27006	0.0172	4.92314e-06	0.17127
0.05063	0.4806	0.27162	0.02164	7.67988e-06	0.17549
0.06011	0.47593	0.26688	0.01669	0.01774	0.16265
0.06541	0.46984	0.22551	0.05769	0.07895	0.1026
0.06034	0.49757	0.23887	0.0301	0.04638	0.12674
0.05324	0.49087	0.23874	0.0439	0.03587	0.13738
0.05682	0.49344	0.2499	0.02771	0.03279	0.13935
0.05456	0.51655	0.24406	0.01945	0.00913	0.15625
0.06111	0.47851	0.28061	0.01089	0.01063	0.15826
0.04667	0.49123	0.24697	0.0462	0.08196	0.08697
0.05244	0.50408	0.25676	0.01492	0.00238	0.16942
0.05943	0.46491	0.26275	0.03426	0.01707	0.16159
0.04706	0.47312	0.28237	0.02198	0.03019	0.14527
0.0551	0.47774	0.25129	0.03988	0.02059	0.1554
0.05877	0.46997	0.21287	0.08286	0.0882	0.08732
0.04799	0.49718	0.26367	0.02742	0.02244	0.14131
0.04983	0.50061	0.23731	0.0371	0.02303	0.15213
0.0475	0.49865	0.26185	0.03079	2.95999e-05	0.16118
0.04328	0.49432	0.29545	2.50504e-13	0.00705	0.1599
0.05343	0.48385	0.24824	0.04211	0.0397	0.13267
0.06491	0.45448	0.27863	0.02037	0.02856	0.15304
0.06676	0.45302	0.22514	0.06369	0.09004	0.10134
0.0516	0.50138	0.25008	0.02086	8.808e-06	0.17609
0.05359	0.49744	0.27204	0.0094	0.00868	0.15885
0.04602	0.5151	0.25463	0.0103	0.00852	0.16544
0.06609	0.45432	0.25781	0.03765	0.04193	0.1422
0.04982	0.49002	0.21521	0.07136	0.09179	0.0818
0.04518	0.48496	0.22751	0.0725	0.05822	0.11163
0.05593	0.48188	0.24838	0.04052	0.05543	0.11786
0.06053	0.45882	0.22896	0.06717	0.06231	0.12221
0.05493	0.49414	0.24997	0.03237	0.04239	0.1262
0.05016	0.50265	0.25082	0.02672	2.3842e-05	0.16963
0.04333	0.49763	0.27164	0.0263	0.02262	0.13848
0.06254	0.45535	0.27274	0.02983	0.02474	0.15479
0.05036	0.48377	0.25273	0.03741	0.000222486	0.1755
0.0625	0.48393	0.24225	0.03626	0.06541	0.10966
0.05687	0.47019	0.25733	0.03844	0.03794	0.13923
0.05091	0.48046	0.25613	0.04185	0.04058	0.13007
0.0623	0.47524	0.25858	0.02283	0.01362	0.16743
0.06272	0.48042	0.27005	0.01745	1.19067e-07	0.16935
0.05253	0.49574	0.27631	0.00382	0.01073	0.16086
0.05444	0.48222	0.26478	0.02889	0.01624	0.15343
0.05053	0.5026	0.23254	0.03725	0.03748	0.13958
0.04339	0.49884	0.2727	0.01445	0.03082	0.1398
0.0625	0.47342	0.25441	0.02739	0.06828	0.114
0.05392	0.48605	0.28261	0.0115	3.23989e-14	0.16592
0.0535	0.48716	0.24599	0.03268	0.03363	0.14704
0.05272	0.49406	0.23928	0.03789	0.02532	0.15072
0.048	0.49	0.26392	0.03024	0.00599	0.16184
0.04578	0.48583	0.26173	0.03603	0.03793	0.1327
0.05248	0.49925	0.25861	0.02109	0.01147	0.1571
0.05354	0.47472	0.2754	0.02133	0.00876	0.16626
0.05648	0.49266	0.25997	0.01203	0.02623	0.15263
0.04881	0.45749	0.2524	0.06549	0.07356	0.10224
0.05053	0.4969	0.24687	0.03647	0.02456	0.14468
0.05375	0.4712	0.24206	0.06162	0.02916	0.14221
0.05099	0.49599	0.26116	0.02059	0.01839	0.15287
0.04177	0.49775	0.26134	0.0434	0.02838	0.12736
0.05335	0.50707	0.26287	0.00875	0.02276	0.1452
0.05477	0.49728	0.23678	0.0402	0.02866	0.14231
0.06087	0.49383	0.23363	0.03745	0.06288	0.11134
0.04839	0.50543	0.22942	0.0442	0.05857	0.11398
0.05113	0.47632	0.25113	0.04375	0.03393	0.14374
0.05331	0.49716	0.27509	2.00361e-07	1.25214e-09	0.17444
0.05572	0.48699	0.27259	0.02075	0.01677	0.14718
0.05569	0.47404	0.21883	0.07236	0.10219	0.07689
0.05042	0.49005	0.26377	0.03143	0.01905	0.14526
0.05859	0.47993	0.24722	0.04056	0.03556	0.13814
0.05844	0.4792	0.27093	0.01295	0.00969	0.16879
0.05274	0.49018	0.24457	0.04407	0.04574	0.1227
0.05558	0.4793	0.24826	0.03912	0.0331	0.14465
0.04877	0.50494	0.26891	0.00892	5.64402e-14	0.16847
0.05261	0.48189	0.26358	0.0208	0.00917	0.17194
0.06694	0.47154	0.25232	0.0351	0.02825	0.14587
0.06293	0.45983	0.2434	0.05137	0.03299	0.14948
0.04655	0.48956	0.20786	0.07769	0.07779	0.10055
0.05976	0.48976	0.23605	0.03276	0.01016	0.17152
0.05781	0.48302	0.22982	0.05657	0.06555	0.10723
0.05784	0.48142	0.22383	0.06094	0.06738	0.1086
0.05498	0.46816	0.22851	0.06927	0.06325	0.11582
0.04917	0.49371	0.25386	0.03104	0.00781	0.16441
0.05327	0.51509	0.24122	0.02275	0.02712	0.14054
0.05077	0.47821	0.24354	0.04931	0.03888	0.13928
0.0597	0.48616	0.27271	0.00789	0.01722	0.15632
0.05307	0.49686	0.23986	0.03705	1.70561e-06	0.17317
0.05831	0.48848	0.23475	0.04804	0.06191	0.10851
0.05923	0.51511	0.24582	2.06886e-05	1.56286e-09	0.17982
0.07237	0.46966	0.23055	0.0373	0.07071	0.11942
0.05084	0.49964	0.25818	0.01943	0.01603	0.15588
0.05273	0.5061	0.25644	0.0092	5.19582e-14	0.17553
0.06418	0.48402	0.25516	0.01444	0.00689	0.1753
0.05395	0.48858	0.22906	0.05794	0.07296	0.09751
0.06342	0.47888	0.2554	0.01902	7.45349e-14	0.18328
0.05777	0.48178	0.19996	0.08376	0.09241	0.08431
0.05406	0.49308	0.28192	0.00627	0.00342	0.16125
0.04948	0.50067	0.2555	0.01966	0.00546	0.16923
0.06602	0.47588	0.25684	0.02176	0.026	0.1535
0.06287	0.47638	0.27419	0.01419	0.02617	0.14621
0.05655	0.47085	0.22149	0.06826	0.1058	0.07705
0.06007	0.46107	0.24312	0.063	0.05066	0.12207
0.05609	0.48562	0.27466	0.01075	1.82889e-14	0.17288
0.04262	0.49796	0.27565	0.01759	0.00428	0.1619
0.04838	0.49319	0.21703	0.0677	0.08737	0.08633
0.04758	0.50199	0.25325	0.03198	6.32191e-05	0.16514
0.0492	0.50104	0.24254	0.04768	0.01081	0.14873
0.06102	0.46411	0.22608	0.05953	0.08756	0.1017
0.05863	0.48305	0.24109	0.03954	0.04932	0.12837
0.05544	0.48927	0.24413	0.03518	0.03704	0.13894
0.05482	0.50389	0.25101	0.01759	0.02445	0.14824
0.05904	0.48283	0.25968	0.0184	5.60122e-14	0.18005
0.05044	0.49954	0.23274	0.04124	0.0599	0.11614
0.05589	0.47857	0.21745	0.07376	0.07118	0.10316
0.05621	0.4926	0.22745	0.04175	0.03646	0.14553
0.07059	0.46259	0.21925	0.06334	0.07373	0.1105
0.06243	0.47129	0.25894	0.02902	0.04077	0.13755
0.05773	0.48736	0.18655	0.09139	0.09336	0.08359
0.06045	0.47535	0.24036	0.04029	0.08017	0.10337
0.05619	0.47938	0.23466	0.05211	0.03419	0.14347
0.0647	0.48495	0.26577	0.01607	0.0331	0.1354
0.0698	0.47853	0.249	0.01977	0.02791	0.155
0.05391	0.49058	0.22297	0.04922	0.0758	0.10752
0.04872	0.50516	0.25781	0.0189	6.52542e-13	0.16941
0.05159	0.49098	0.27266	0.00506	5.30616e-09	0.17971
0.05956	0.48654	0.2757	1.14391e-14	0.0113	0.16691
0.05607	0.47642	0.24812	0.04417	0.06204	0.11318
0.06143	0.47458	0.27178	0.01662	0.04525	0.13035
0.0647	0.47276	0.2705	0.00934	7.07292e-14	0.18271
0.0665	0.46022	0.24147	0.05227	0.04069	0.13885
0.0598	0.4741	0.26386	0.02902	0.02673	0.1465
0.05047	0.49154	0.23389	0.05621	2.94157e-05	0.16787
0.05202	0.48845	0.25906	0.02836	0.00144	0.17067
0.05782	0.47027	0.28071	0.02013	0.01123	0.15984
0.06503	0.46849	0.22418	0.06073	0.08005	0.10152
0.05685	0.48104	0.27434	0.01373	0.0056	0.16844
0.05273	0.49605	0.25438	0.02621	0.02915	0.14149
0.062	0.47719	0.22306	0.05436	0.06483	0.11855
0.0532	0.4981	0.28192	2.12338e-15	0.00318	0.1636
0.04936	0.49028	0.26488	0.02593	1.59811e-05	0.16953
0.07305	0.44805	0.22356	0.06479	0.0842	0.10635
0.05854	0.48675	0.22482	0.05104	0.03313	0.14572
0.05592	0.47775	0.26797	0.02203	0.03467	0.14166
0.05141	0.46816	0.27591	0.03343	3.82434e-06	0.17109
0.05254	0.48467	0.26954	0.02341	0.00296	0.16688
0.05263	0.47603	0.23846	0.05759	0.04151	0.13379
0.04495	0.51681	0.26043	0.00915	7.11525e-15	0.16866
0.05244	0.48716	0.27098	0.01604	0.00971	0.16366
0.04572	0.47758	0.26499	0.03627	0.04333	0.13212
0.0654	0.47485	0.24032	0.03354	0.05809	0.1278
0.05687	0.47701	0.23945	0.04378	0.02908	0.15382
0.04987	0.47769	0.24699	0.05098	0.0637	0.11076
0.04785	0.50409	0.25482	0.03072	0.01482	0.14771
0.05442	0.47205	0.22505	0.06986	0.0549	0.12372
0.05509	0.491	0.2355	0.04821	0.09361	0.07659
0.05006	0.48458	0.28111	0.02074	0.01289	0.15062
0.05135	0.50492	0.24501	0.03002	0.04617	0.12253
0.04378	0.4624	0.2548	0.0643	0.04617	0.12856
0.05573	0.48512	0.21082	0.06982	0.05161	0.12689
0.05201	0.48843	0.26564	0.01336	0.00918	0.17139
0.05408	0.46839	0.23759	0.06164	0.03915	0.13914
0.0621	0.46557	0.25803	0.03596	0.04641	0.13193
0.05615	0.50231	0.22405	0.03534	2.94623e-06	0.18214
0.05905	0.46397	0.27073	0.02656	0.02756	0.15214
0.03945	0.4993	0.24494	0.0464	0.03961	0.1303
0.04529	0.50858	0.24129	0.03256	0.02004	0.15225
0.04849	0.50358	0.23968	0.03431	0.02188	0.15205
0.05421	0.49144	0.26249	0.02044	0.0306	0.14082
0.04018	0.4926	0.24206	0.06053	0.05638	0.10825
0.05268	0.46852	0.25577	0.05276	0.05155	0.11872
0.05247	0.47553	0.25296	0.04596	0.05717	0.11591
0.04722	0.48042	0.25641	0.04931	0.01043	0.15621
0.04824	0.49788	0.26376	0.02203	0.01161	0.15649
0.05485	0.48393	0.22489	0.06276	0.09923	0.07434
0.06347	0.4619	0.22856	0.06312	0.0424	0.14054
0.06434	0.45286	0.2404	0.05623	0.05054	0.13564
0.05061	0.50715	0.2571	0.01526	0.01345	0.15642
0.06047	0.47457	0.26336	0.02486	2.68275e-05	0.1767
0.05066	0.50665	0.25775	0.01676	0.05874	0.10944
0.0599	0.48091	0.28809	1.37887e-13	0.00768	0.16342
0.0553	0.48454	0.2552	0.02763	0.04076	0.13656
0.05418	0.49491	0.27629	1.90633e-06	0.00767	0.16695
0.05467	0.4985	0.25424	0.02318	0.00646	0.16295
0.05497	0.47977	0.23613	0.05899	0.01402	0.15612
0.0444	0.49521	0.22747	0.06323	0.0389	0.13079
0.05599	0.48172	0.24361	0.03776	0.04404	0.13687
0.05618	0.48417	0.22781	0.06044	0.06047	0.11093
0.05302	0.49247	0.28346	0.00361	6.05642e-15	0.16743
0.04356	0.49247	0.24843	0.04545	0.036	0.1341
0.0469	0.49862	0.23992	0.04044	0.03496	0.13917
0.06092	0.47568	0.25118	0.03603	0.06049	0.1157
0.04344	0.50314	0.25154	0.04178	0.02605	0.13405
0.05038	0.48801	0.22496	0.06463	0.03139	0.14062
0.0422	0.50476	0.25158	0.03355	5.25078e-08	0.16791
0.05239	0.47893	0.27775	0.01986	5.4123e-05	0.17102
0.05612	0.48501	0.21119	0.06926	0.07927	0.09915
0.04919	0.47443	0.24963	0.05743	0.02849	0.14082
0.06277	0.47219	0.24363	0.03997	0.04958	0.13187
0.06663	0.46983	0.24182	0.04137	0.04147	0.13889
0.06199	0.4587	0.29217	0.01387	0.00408	0.16918
0.05359	0.50215	0.26665	0.0069	0.00754	0.16316
0.0605	0.47007	0.19923	0.08618	0.10944	0.07458
0.06234	0.46443	0.21686	0.07343	0.10516	0.07778
0.05942	0.48191	0.26839	0.01931	2.1111e-05	0.17095
0.05737	0.47662	0.27695	0.01616	0.00406	0.16884
0.05933	0.48082	0.24295	0.03593	0.04055	0.14041
0.05683	0.47622	0.26313	0.02672	2.99845e-06	0.1771
0.05869	0.47484	0.23649	0.05267	0.02705	0.15025
0.05903	0.47823	0.2386	0.04643	0.04117	0.13654
0.04612	0.50732	0.25369	0.02771	0.00331	0.16186
0.0619	0.48407	0.23667	0.04295	0.0457	0.12871
0.05824	0.47087	0.24752	0.0446	0.06528	0.11349
0.05026	0.49059	0.26418	0.02073	0.00909	0.16515
0.06281	0.49349	0.23145	0.03907	4.06329e-07	0.17318
0.05724	0.49285	0.26184	0.01756	1.05241e-12	0.1705
0.05152	0.49674	0.21752	0.0582	0.03984	0.13619
0.05727	0.47606	0.24561	0.04253	0.0603	0.11823
0.04895	0.50686	0.25789	0.00709	0.04258	0.13663
0.0476	0.48918	0.2793	0.01095	0.00622	0.16674
0.06071	0.48325	0.24582	0.03415	0.0145	0.16157
0.04528	0.49811	0.25773	0.03479	0.02181	0.14228
0.07183	0.45444	0.23571	0.05396	0.09083	0.09323
0.05024	0.5008	0.26337	0.01921	5.02363e-05	0.16631
0.04982	0.47402	0.26146	0.04457	1.85116e-08	0.17013
0.06089	0.47508	0.23921	0.04636	0.05792	0.12054
0.06309	0.46934	0.23327	0.04727	0.02304	0.16399
0.06081	0.4811	0.25101	0.0294	0.04467	0.13301
0.05846	0.45893	0.23696	0.05984	0.07363	0.11219
0.05922	0.49178	0.24984	0.02223	6.23108e-06	0.17693
0.05318	0.49041	0.24002	0.04169	0.03875	0.13595
0.06178	0.47092	0.24373	0.0429	0.06486	0.11581
0.06474	0.48031	0.258	0.01455	0.05858	0.12382
0.05887	0.48233	0.21529	0.06334	0.05485	0.12532
0.05397	0.47115	0.22941	0.07072	0.06985	0.10489
0.03104	0.51373	0.26247	0.03022	0.01093	0.15162
0.0509	0.50193	0.26964	4.13413e-07	0.01812	0.15941
0.06178	0.48775	0.25442	0.01399	4.03292e-13	0.18206
0.04685	0.49852	0.23513	0.04841	0.04641	0.12468
0.04801	0.483	0.26245	0.03398	0.03954	0.13302
0.04732	0.48706	0.25819	0.03044	0.07367	0.10332
0.06102	0.47126	0.23672	0.04549	0.08887	0.09665
0.05231	0.50254	0.26953	0.00184	2.59715e-13	0.1738
0.05634	0.478	0.19954	0.0919	0.06222	0.11201
0.05507	0.47713	0.2254	0.07274	0.07284	0.09683
0.05383	0.49095	0.25509	0.03374	3.30899e-07	0.16638
0.05669	0.48767	0.23909	0.03664	0.02381	0.1561
0.05233	0.49213	0.27788	0.00857	2.16555e-13	0.16908
0.06149	0.48289	0.24443	0.03087	0.05785	0.12247
0.06322	0.4808	0.27484	0.00264	1.74948e-13	0.1785
0.06066	0.47867	0.20536	0.07537	0.09151	0.08842
0.04466	0.48562	0.23555	0.0552	0.05392	0.12506
0.05199	0.48586	0.26497	0.01818	3.72438e-09	0.179
0.05662	0.49342	0.26182	0.01405	3.71142e-13	0.17408
0.0546	0.4866	0.27309	0.01166	0.03292	0.14113
0.04901	0.48455	0.27872	0.01498	1.09872e-12	0.17274
0.05118	0.48654	0.25947	0.03077	0.01958	0.15245
0.05243	0.50484	0.25625	0.0164	3.40369e-13	0.17009
0.05477	0.48666	0.25234	0.03509	8.97879e-05	0.17104
0.0454	0.50913	0.2573	0.02437	0.000603107	0.1632
0.05026	0.51088	0.25551	0.01195	1.51785e-11	0.17141
0.05937	0.46936	0.25915	0.0319	0.03514	0.14508
0.0498	0.49539	0.23747	0.04675	0.02321	0.14738
0.06582	0.47696	0.27222	6.23524e-11	0.000849057	0.18415
0.05599	0.47713	0.25811	0.03868	3.59565e-08	0.17009
0.06268	0.47391	0.23913	0.04877	0.03034	0.14517
0.05343	0.50043	0.22744	0.05151	0.02834	0.13885
0.05183	0.49671	0.239	0.03807	0.07608	0.09831
0.05382	0.47766	0.23317	0.05274	0.06054	0.12206
0.0637	0.44869	0.24858	0.05959	0.04757	0.13187
0.05621	0.47855	0.24274	0.04888	0.05727	0.11634
0.06093	0.47588	0.26008	0.01901	0.02898	0.15511
0.05068	0.49899	0.24667	0.03125	0.00012771	0.17229
0.05871	0.47462	0.28442	0.00779	0.03824	0.13622
0.05728	0.47479	0.22112	0.07555	0.06557	0.10569
0.06033	0.47367	0.27313	0.01436	0.000121018	0.17839
0.05049	0.50095	0.24238	0.03084	0.03596	0.13939
0.04976	0.47229	0.26437	0.04825	0.05138	0.11395
0.05255	0.47516	0.2301	0.06628	0.04621	0.1297
0.04723	0.47738	0.25151	0.05604	0.02404	0.1438
0.06577	0.4447	0.23027	0.07806	0.09384	0.08737
0.05728	0.48582	0.2875	6.77401e-16	0.01581	0.1536
0.05476	0.49615	0.27177	0.00546	5.3468e-18	0.17186
0.06178	0.46238	0.23631	0.05964	0.0844	0.09549
0.05276	0.49543	0.26779	0.01045	0.01641	0.15715
0.05656	0.47608	0.257	0.03735	0.0768	0.09621
0.0404	0.51148	0.2498	0.03195	0.03145	0.13491
0.04631	0.50298	0.23337	0.04869	1.16506e-06	0.16865
0.06095	0.46632	0.27525	0.02437	9.99286e-05	0.17301
0.06331	0.48659	0.25166	0.02105	0.01799	0.1594
0.04916	0.48815	0.28603	0.01005	1.29807e-13	0.1666
0.05682	0.48453	0.27986	0.00625	3.06567e-05	0.1725
0.04555	0.49647	0.25482	0.02514	0.01777	0.16025
0.05894	0.4903	0.25634	0.01609	0.00344	0.1749
0.04902	0.49099	0.22932	0.06144	0.01955	0.1497
0.05448	0.49529	0.26964	0.00363	3.98623e-13	0.17696
0.05858	0.49555	0.25456	0.02002	0.02237	0.14892
0.04473	0.49946	0.27548	0.01436	0.00739	0.15858
0.04363	0.49089	0.26746	0.02788	5.86528e-07	0.17015
0.05304	0.49844	0.25855	0.02368	0.02651	0.13978
0.06081	0.49045	0.27032	1.0255e-06	5.04282e-09	0.17842
0.04225	0.4965	0.24223	0.0512	0.04315	0.12466
0.06801	0.4867	0.2038	0.06029	0.05174	0.12946
0.04286	0.5039	0.28439	4.67507e-08	0.00846	0.16038
0.06556	0.48556	0.22906	0.03395	0.06112	0.12476
0.04757	0.48186	0.24946	0.05058	0.03831	0.13222
0.06092	0.4978	0.25923	0.00642	0.00292	0.17272
0.04919	0.47491	0.26385	0.04134	0.01915	0.15156
0.06444	0.46214	0.25711	0.03756	0.07565	0.10311
0.0539	0.47417	0.26448	0.02559	0.01506	0.16679
0.05907	0.47641	0.2637	0.02704	0.05345	0.12032
0.05469	0.48845	0.25668	0.02366	1.0065e-05	0.1765
0.0573	0.48554	0.24693	0.03502	0.04142	0.13379
0.04718	0.50088	0.24822	0.03608	7.19305e-06	0.16764
0.05412	0.49944	0.22742	0.03976	0.02881	0.15044
0.05397	0.49569	0.26962	0.00826	0.01635	0.1561
0.04034	0.51756	0.28303	1.2912e-15	0.00536	0.15371
0.0452	0.50404	0.25403	0.0277	0.04076	0.12827
0.05032	0.49092	0.23614	0.05239	0.03275	0.13748
0.05209	0.48064	0.19989	0.08793	0.12627	0.05317
0.04942	0.49644	0.24621	0.03554	1.34601e-07	0.17239
0.04956	0.48156	0.24849	0.05559	0.0515	0.11329
0.06459	0.45997	0.23829	0.05268	0.04921	0.13526
0.04915	0.49327	0.20909	0.08219	0.07044	0.09585
0.04991	0.48038	0.23178	0.06866	0.06155	0.10772
0.06335	0.47545	0.22225	0.05866	0.02927	0.15102
0.0573	0.47202	0.24969	0.0451	0.04636	0.12953
0.0447	0.52183	0.24711	0.02086	0.01975	0.14575
0.06108	0.47577	0.22798	0.0616	0.06147	0.1121
0.04951	0.49353	0.24243	0.04449	0.01271	0.15732
0.04536	0.48295	0.26453	0.03312	0.02272	0.15132
0.05325	0.49592	0.26697	0.01444	7.71907e-07	0.16941
0.05584	0.48295	0.24472	0.04145	0.02719	0.14784
0.04899	0.50616	0.24043	0.02915	1.94575e-05	0.17526
0.06033	0.4594	0.25293	0.04475	0.04941	0.13318
0.05166	0.48147	0.27485	0.02049	0.02149	0.15004
0.05501	0.4768	0.2049	0.08623	0.07542	0.10164
0.06012	0.48237	0.24172	0.04031	0.07993	0.09555
0.0641	0.46948	0.26726	0.01829	1.38969e-05	0.18086
0.06731	0.46745	0.22716	0.05467	0.07161	0.1118
0.04538	0.49319	0.24431	0.0578	0.03213	0.12718
0.04784	0.50132	0.25105	0.03485	0.00301	0.16193
0.04075	0.49839	0.30457	2.95551e-09	9.39761e-05	0.15619
0.05251	0.49418	0.27713	0.00827	0.00868	0.15923
0.05956	0.48437	0.2531	0.0215	0.00307	0.1784
0.04373	0.50561	0.25878	0.02977	0.01766	0.14445
0.06111	0.49926	0.21864	0.04384	0.05765	0.1195
0.05587	0.4866	0.2824	0.00681	5.19059e-05	0.16826
0.04382	0.48984	0.29375	0.00675	0.02875	0.13709
0.0631	0.4898	0.26199	0.01244	3.98756e-07	0.17267
0.04594	0.48441	0.24829	0.05476	0.01301	0.15359
0.05044	0.50832	0.27507	0.000300502	4.74235e-10	0.16587
0.05646	0.4812	0.29037	5.2131e-05	1.871e-08	0.17192
0.05452	0.48722	0.25121	0.02772	0.01814	0.16119
0.0543	0.49687	0.26149	0.01809	0.03457	0.13467
0.0651	0.45578	0.26256	0.03311	0.03192	0.15153
0.04084	0.50713	0.24721	0.04391	0.03363	0.12728
0.05326	0.48274	0.27741	6.31422e-05	0.01092	0.17561
0.05703	0.47038	0.23645	0.06294	0.10915	0.06405
0.06626	0.48704	0.26682	3.11846e-15	0.00562	0.17426
0.05672	0.48208	0.24543	0.03689	0.05769	0.12119
0.06515	0.47063	0.28185	7.41713e-13	0.01733	0.16504
0.06965	0.46673	0.27938	0.01337	0.02152	0.14935
0.05817	0.47213	0.2496	0.04607	0.05606	0.11797
0.06104	0.4793	0.23875	0.05043	0.03981	0.13066
0.0542	0.49733	0.24215	0.0374	0.03589	0.13303
0.0498	0.49825	0.25191	0.03088	0.02684	0.14231
0.05605	0.4962	0.25705	0.01987	2.08279e-13	0.17083
0.05921	0.49586	0.25884	0.00603	0.01371	0.16635
0.05478	0.50173	0.25076	0.02095	0.000137407	0.17164
0.04883	0.49306	0.23632	0.05135	0.04731	0.12313
0.05109	0.48046	0.27321	0.0197	0.01694	0.1586
0.04626	0.51307	0.22988	0.03603	0.05388	0.12088
0.07191	0.4421	0.23976	0.062	0.06431	0.11992
0.06201	0.48034	0.25182	0.02606	8.55863e-15	0.17977
0.06406	0.48477	0.25423	0.01688	0.0132	0.16686
0.04627	0.48745	0.24088	0.04935	0.05713	0.11892
0.05021	0.47975	0.22794	0.06826	0.05845	0.11539
0.05963	0.47789	0.24646	0.04241	0.03645	0.13717
0.04846	0.48336	0.253	0.04695	0.03375	0.13447
0.05644	0.48598	0.26288	0.02288	0.03283	0.13898
0.05603	0.4872	0.23645	0.05025	0.04827	0.12181
0.05242	0.48386	0.2683	0.02233	0.02338	0.14971
0.05366	0.46844	0.27981	0.02564	0.03657	0.13589
0.05534	0.47944	0.25663	0.03305	0.03115	0.14438
0.05763	0.49078	0.24387	0.02948	0.02775	0.15048
0.05868	0.47518	0.23363	0.05068	0.05943	0.12239
0.04426	0.49855	0.26355	0.02583	0.01917	0.14865
0.0633	0.48782	0.26629	0.01629	1.81605e-15	0.1663
0.05264	0.49223	0.24361	0.04078	0.01979	0.15095
0.0562	0.48959	0.25521	0.02727	0.0428	0.12893
0.05182	0.49514	0.23789	0.04126	0.05083	0.12306
0.0538	0.48735	0.27245	0.01532	5.69162e-08	0.17109
0.04811	0.50333	0.27787	8.06964e-15	0.000105472	0.17058
0.0472	0.49528	0.26767	0.02121	0.0125	0.15614
0.04713	0.51502	0.26382	0.00718	2.71442e-15	0.16685
0.06364	0.4672	0.26705	0.02502	7.96773e-06	0.17708
0.0517	0.50343	0.22661	0.04332	0.04298	0.13196
0.04166	0.50496	0.26117	0.02422	0.02137	0.14662
0.05882	0.48065	0.24421	0.0361	0.04377	0.13646
0.05508	0.4852	0.23563	0.05156	0.03454	0.13799
0.05363	0.47921	0.24065	0.04666	0.05445	0.1254
0.05639	0.49308	0.27992	0.00235	0.00537	0.16288
0.05795	0.47154	0.24377	0.04452	0.08627	0.09594
0.06296	0.47422	0.21454	0.0671	0.07185	0.10934
0.04629	0.50269	0.21822	0.06579	0.0429	0.1241
0.04704	0.49658	0.25213	0.03074	0.01238	0.16113
0.0439	0.48302	0.22995	0.0791	0.06298	0.10105
0.0517	0.49004	0.19754	0.07823	0.06886	0.11363
0.05292	0.484	0.25842	0.02926	0.03493	0.14047
0.05359	0.49628	0.28155	0.00133	0.00281	0.16444
0.04795	0.5054	0.26391	0.0161	2.76529e-05	0.16661
0.06227	0.47976	0.23335	0.05277	0.07549	0.09636
0.05688	0.47604	0.26121	0.03168	0.03063	0.14356
0.05957	0.48066	0.25256	0.02897	0.07023	0.108
0.05667	0.48746	0.23694	0.03361	0.05935	0.12598
0.04106	0.51794	0.24827	0.02616	0.0033	0.16327
0.04557	0.50948	0.26803	0.00408	6.43591e-14	0.17284
0.04661	0.4819	0.29291	0.00943	1.03897e-14	0.16915
0.05599	0.49105	0.23516	0.04227	0.02044	0.15509
0.05248	0.47796	0.21802	0.07737	0.06299	0.11118
0.05345	0.46897	0.26814	0.02968	0.000532375	0.17923
0.04872	0.50619	0.24928	0.01701	0.02172	0.15708
0.05601	0.47887	0.24978	0.04554	0.04939	0.12041
0.05306	0.48041	0.25597	0.0395	0.03773	0.13333
0.04521	0.4792	0.20362	0.09922	0.10638	0.06637
0.05242	0.5056	0.23926	0.03445	0.02532	0.14294
0.04802	0.49537	0.2089	0.07629	0.0951	0.07632
0.05183	0.49355	0.20991	0.06163	0.08018	0.1029
0.03452	0.52138	0.26444	0.02113	5.52791e-08	0.15854
0.03817	0.50356	0.29386	5.44007e-07	0.01089	0.15352
0.05383	0.46416	0.26706	0.03324	0.05889	0.12282
0.04976	0.51028	0.26021	0.01701	0.00459	0.15814
0.05379	0.49539	0.23022	0.04858	0.03318	0.13884
0.0501	0.49329	0.22692	0.06175	0.07418	0.09376
0.0536	0.48702	0.27421	0.00973	0.0038	0.17163
0.06527	0.48553	0.24852	0.0205	0.01743	0.16276
0.06025	0.48347	0.26527	0.01788	0.03446	0.13867
0.05827	0.49187	0.25834	0.02433	3.89453e-07	0.16719
0.05296	0.497	0.26472	0.01478	6.12934e-15	0.17053
0.04999	0.50264	0.25496	0.01863	0.01371	0.16006
0.06217	0.49178	0.25364	0.01816	2.66881e-13	0.17425
0.05423	0.47834	0.2255	0.06553	0.08519	0.09121
0.03704	0.5177	0.26557	0.02029	2.23414e-05	0.15938
0.04592	0.50622	0.26253	0.0171	0.01941	0.14881
0.04035	0.5081	0.22402	0.06628	0.04369	0.11755
0.05274	0.48174	0.25837	0.03825	2.07569e-06	0.1689
0.04586	0.50716	0.24621	0.03927	0.05174	0.10977
0.05607	0.49299	0.27724	5.6322e-14	0.00326	0.17045
0.06773	0.47484	0.21483	0.05771	0.06785	0.11703
0.0567	0.48719	0.22274	0.06068	0.04907	0.12362
0.05899	0.49536	0.22312	0.05117	0.04037	0.131
0.05405	0.48299	0.25891	0.0271	0.01854	0.15841
0.06478	0.48585	0.27127	0.00311	7.36927e-15	0.17498
0.06367	0.4835	0.21874	0.05889	0.03326	0.14194
0.05436	0.49403	0.26645	0.00291	0.00401	0.17823
0.04748	0.49126	0.265	0.02898	0.01489	0.15241
0.05307	0.47226	0.26189	0.04195	0.05629	0.11455
0.05536	0.48567	0.27218	0.01391	2.53172e-07	0.17288
0.06021	0.48192	0.20685	0.0706	0.0672	0.11323
0.05691	0.47281	0.26014	0.04261	0.0155	0.15203
0.04449	0.47388	0.23576	0.07344	0.08715	0.08529
0.05392	0.4725	0.22008	0.07905	0.06353	0.11092
0.05563	0.47513	0.23891	0.05003	0.04507	0.13522
0.06657	0.48369	0.27235	0.000504973	8.45805e-14	0.17688
0.0591	0.49242	0.24493	0.02585	0.0098	0.16789
0.05518	0.49423	0.25944	0.01619	4.5804e-13	0.17497
0.06643	0.47645	0.23218	0.03411	0.08186	0.10897
0.05563	0.48653	0.27806	0.00362	0.01988	0.15628
0.06213	0.45129	0.28623	0.02138	0.02694	0.15202
0.05414	0.4917	0.28397	5.64327e-07	0.01489	0.15529
0.04899	0.49462	0.2544	0.03258	7.0815e-08	0.1694
0.05467	0.48339	0.24923	0.03617	0.0243	0.15223
0.069	0.48847	0.21594	0.049	0.08414	0.09346
0.04262	0.48685	0.29522	0.00701	1.87033e-13	0.16829
0.05843	0.47816	0.26456	0.01907	2.62325e-13	0.17977
0.05851	0.47258	0.22121	0.06947	0.0356	0.14263
0.05658	0.48143	0.26916	0.0213	4.92486e-08	0.17153
0.05469	0.47739	0.2473	0.04193	0.04349	0.13521
0.05632	0.47802	0.26153	0.02928	0.0609	0.11395
0.05142	0.4812	0.25874	0.03089	0.03235	0.1454
0.06297	0.47565	0.23164	0.04765	0.06015	0.12194
0.05666	0.49443	0.2687	0.00405	4.8595e-05	0.17612
0.05259	0.50602	0.2277	0.03784	2.70134e-06	0.17585
0.05828	0.46782	0.29424	0.000279308	0.000728784	0.17865
0.05371	0.49658	0.23657	0.03804	0.06852	0.10657
0.06648	0.47184	0.26218	0.01656	0.01413	0.16881
0.07143	0.46029	0.24629	0.03579	0.04747	0.13874
0.07331	0.4417	0.24218	0.0523	0.05709	0.13342
0.05849	0.48784	0.24876	0.02416	0.00798	0.17277
0.04986	0.48017	0.24584	0.05634	0.05386	0.11393
0.04303	0.48722	0.2381	0.06123	0.06003	0.11038
0.05005	0.4999	0.25181	0.0326	0.02647	0.13917
0.05648	0.47777	0.27971	0.01563	6.46133e-13	0.17041
0.05563	0.50353	0.23889	0.02672	1.16059e-08	0.17524
0.06186	0.47075	0.25556	0.02699	0.01135	0.17348
0.05965	0.49487	0.27576	1.57021e-07	1.82891e-09	0.16972
0.05642	0.4944	0.25874	0.01324	1.0413e-15	0.1772
0.06266	0.47436	0.20144	0.07956	0.10738	0.0746
0.05192	0.48219	0.27298	0.01652	0.04641	0.12997
0.06018	0.47808	0.22724	0.06157	0.07476	0.09817
0.05837	0.49268	0.26338	0.0117	0.01763	0.15624
0.06014	0.4808	0.24623	0.03189	0.00156	0.17938
0.05325	0.4752	0.22459	0.06858	0.06972	0.10867
0.04922	0.49815	0.24454	0.04064	0.05344	0.11402
0.04958	0.49194	0.23844	0.03891	0.04304	0.13809
0.04311	0.49235	0.26885	0.02721	0.03388	0.1346
0.07185	0.46801	0.24068	0.03662	0.03483	0.14802
0.04727	0.49262	0.20803	0.07752	0.08192	0.09265
0.05984	0.48812	0.25746	0.02264	0.00834	0.1636
0.05594	0.46789	0.29635	4.8965e-14	0.00263	0.17719
0.05958	0.48945	0.20487	0.06927	0.0956	0.08123
0.04424	0.48478	0.2562	0.04717	0.017	0.15061
0.05389	0.45923	0.24842	0.06723	0.06532	0.10591
0.05446	0.49362	0.23331	0.04128	0.04741	0.12992
0.05151	0.49225	0.24329	0.04163	0.03678	0.13454
0.04856	0.46779	0.26863	0.03732	0.05921	0.1185
0.04804	0.50511	0.22169	0.0539	0.05192	0.11935
0.04395	0.4819	0.25756	0.05249	0.03711	0.12698
0.06346	0.46683	0.28964	3.66188e-13	0.02509	0.15498
0.05678	0.45177	0.25544	0.05997	0.07136	0.10469
0.04567	0.47832	0.23295	0.06359	0.05891	0.12056
0.06343	0.48583	0.27001	0.01361	5.63463e-16	0.16713
0.05292	0.5014	0.27093	0.00201	1.34775e-11	0.17274
0.06255	0.48037	0.24868	0.02654	4.32627e-08	0.18186
0.05375	0.49	0.23548	0.0456	0.03697	0.1382
0.0594	0.4802	0.26786	0.01498	0.0397	0.13787
0.04207	0.48365	0.23194	0.07164	0.03478	0.13592
0.05264	0.48345	0.22711	0.06144	0.02047	0.15489
0.05049	0.51093	0.2282	0.03444	0.02049	0.15547
0.05013	0.47496	0.26239	0.04915	0.0212	0.14217
0.03934	0.50293	0.26297	0.02098	0.01493	0.15885
0.05207	0.49012	0.24375	0.04552	0.0541	0.11444
0.05599	0.48649	0.27875	0.00459	3.2582e-14	0.17419
0.05938	0.48169	0.21753	0.06001	0.04817	0.13323
0.05434	0.48673	0.28403	6.46207e-10	0.00298	0.17191
0.06053	0.46619	0.20554	0.08252	0.13246	0.05276
0.04598	0.50724	0.26414	0.02145	0.00356	0.15763
0.06005	0.48074	0.22685	0.05593	0.07672	0.09971
0.0613	0.48549	0.22961	0.04927	0.04039	0.13394
0.04187	0.50158	0.27056	0.0197	0.00915	0.15715
0.03949	0.5003	0.27371	0.0258	0.00134	0.15936
0.06007	0.47028	0.24372	0.0433	0.06202	0.12061
0.03779	0.50546	0.2389	0.05197	0.02355	0.14233
0.05999	0.51113	0.24754	0.01235	0.04497	0.12402
0.04842	0.49452	0.27114	0.019	2.27766e-06	0.16691
0.05733	0.47704	0.29026	0.000283722	4.27332e-11	0.17509
0.05238	0.4944	0.24778	0.0394	8.56644e-07	0.16604
0.05555	0.49019	0.27077	0.00891	0.00905	0.16552
0.05911	0.49344	0.24983	0.01606	0.03719	0.14437
0.05279	0.47672	0.24233	0.04781	0.05717	0.12318
0.05336	0.47638	0.19099	0.09733	0.11415	0.06779
0.04952	0.48593	0.24892	0.04649	0.03425	0.1349
0.06463	0.45335	0.22107	0.07458	0.09039	0.09598
0.05223	0.49311	0.26032	0.02529	0.02128	0.14777
0.04442	0.48915	0.22702	0.07032	0.03212	0.13696
0.05678	0.50028	0.24315	0.01829	0.02351	0.15798
0.05343	0.5015	0.25076	0.02432	4.08213e-14	0.16998
0.04596	0.50391	0.20951	0.06715	0.06058	0.11289
0.05342	0.49442	0.22144	0.06005	0.06215	0.10851
0.06986	0.45536	0.20893	0.08272	0.09149	0.09164
0.05656	0.50274	0.25375	0.01528	9.17026e-16	0.17167
0.06641	0.46435	0.27917	0.01067	3.081e-05	0.17937
0.0491	0.4941	0.25157	0.03874	0.04462	0.12187
0.05309	0.50021	0.23602	0.03843	0.04602	0.12623
0.05963	0.48704	0.20202	0.06951	0.07691	0.10489
0.05485	0.48364	0.28143	2.57477e-05	0.0065	0.17355
0.05463	0.48183	0.26853	0.01399	0.03687	0.14415
0.03624	0.4905	0.28493	0.03012	0.01052	0.14769
0.0599	0.48337	0.21152	0.07224	0.04906	0.12391
0.054	0.49199	0.27094	0.00978	1.43552e-14	0.17328
0.05803	0.48078	0.24058	0.03783	0.05005	0.13273
0.05668	0.49986	0.24872	0.02536	0.00031966	0.16905
0.05183	0.4802	0.29068	0.00412	0.03097	0.1422
0.04509	0.49798	0.25904	0.02824	0.00883	0.16082
0.043	0.50414	0.2258	0.05175	0.03597	0.13934
0.05098	0.4855	0.28406	0.00864	3.9064e-14	0.17082
0.05146	0.50767	0.25368	0.01635	0.000116497	0.17072
0.05158	0.47988	0.23405	0.06372	0.04601	0.12476
0.05153	0.48667	0.26793	0.02335	0.00837	0.16214
0.05501	0.48431	0.23313	0.05326	0.06063	0.11366
0.04965	0.48351	0.26031	0.03748	0.03862	0.13043
0.05439	0.48159	0.25394	0.03849	2.15897e-05	0.17158
0.05225	0.49348	0.28297	0.00515	6.96404e-15	0.16616
0.04506	0.49279	0.27066	0.03039	3.02437e-07	0.16109
0.05941	0.47312	0.2742	0.01344	0.02815	0.15168
0.05785	0.47744	0.26934	0.01862	8.56214e-13	0.17675
0.06769	0.46161	0.27081	0.02488	0.00138	0.17363
0.05204	0.48785	0.2236	0.06751	0.07626	0.09274
0.05184	0.47891	0.25238	0.04395	0.05442	0.11849
0.04743	0.47811	0.26236	0.04555	0.03409	0.13245
0.06341	0.49277	0.24762	0.02445	0.05808	0.11366
0.05346	0.48555	0.26649	0.02375	0.00611	0.16463
0.0531	0.48034	0.269	0.02671	0.00528	0.16555
0.05705	0.48446	0.24979	0.03822	0.03422	0.13626
0.06294	0.46509	0.23479	0.0524	0.03716	0.14763
0.05251	0.49555	0.28451	0.000278377	9.37393e-09	0.16715
0.06275	0.49942	0.26377	2.37351e-09	1.66936e-05	0.17404
0.04691	0.50222	0.26964	0.01317	0.01808	0.14998
0.05517	0.46628	0.24971	0.05509	0.03718	0.13657
0.05975	0.47523	0.25208	0.0399	0.06088	0.11216
0.05098	0.47591	0.26763	0.03145	0.01571	0.15832
0.05359	0.50417	0.25001	0.02048	0.02024	0.15151
0.06044	0.48846	0.23119	0.03816	0.06205	0.11969
0.06824	0.45986	0.25757	0.03069	0.07178	0.11185
0.06124	0.48078	0.22376	0.06193	0.07056	0.10174
0.06269	0.46071	0.24574	0.05392	0.06569	0.11126
0.05454	0.46497	0.24632	0.05352	0.06129	0.11936
0.05664	0.50159	0.25995	0.00886	0.0258	0.14717
0.06543	0.45756	0.18783	0.10348	0.14271	0.04298
0.05092	0.50451	0.23283	0.04049	0.05392	0.11733
0.06263	0.46109	0.196	0.08997	0.10626	0.08404
0.0654	0.48114	0.25124	0.02134	0.00873	0.17215
0.0426	0.50883	0.20616	0.07287	0.07134	0.0982
0.05961	0.45914	0.27458	0.02798	0.04856	0.13013
0.06094	0.48395	0.27889	0.00216	2.18282e-10	0.17406
0.06537	0.45696	0.24732	0.03942	0.03296	0.15798
0.05005	0.49934	0.27172	0.00929	1.98553e-13	0.16959
0.05653	0.49191	0.2456	0.03304	0.04416	0.12876
0.07248	0.47487	0.26667	0.00271	0.0354	0.14787
0.05462	0.48333	0.22003	0.07102	0.06876	0.10224
0.06218	0.47321	0.27513	2.28906e-05	2.26626e-09	0.18945
0.06292	0.48061	0.25968	0.02431	0.00815	0.16433
0.04974	0.48659	0.26165	0.0347	1.46163e-05	0.16731
0.05233	0.49721	0.256	0.0237	0.02214	0.14861
0.05753	0.49033	0.25315	0.02896	0.02221	0.14782
0.05413	0.48043	0.24885	0.04158	2.70438e-05	0.17498
0.05697	0.48669	0.26537	0.01714	0.01849	0.15535
0.06868	0.45699	0.2517	0.02664	0.05738	0.1386
0.06185	0.46636	0.2843	0.01379	5.37098e-16	0.17369
0.05075	0.48066	0.23645	0.05119	0.06218	0.11878
0.04913	0.49251	0.18929	0.0935	0.09852	0.07705
0.0528	0.469	0.24665	0.05697	0.04043	0.13415
0.05443	0.47068	0.24079	0.06026	0.0218	0.15204
0.06783	0.47875	0.24091	0.02601	0.09235	0.09415
0.03898	0.49287	0.2284	0.06986	0.05998	0.10991
0.0452	0.50695	0.2524	0.03184	0.00329	0.1603
0.06556	0.47668	0.28208	6.98231e-06	0.00295	0.17272
0.04255	0.49307	0.25005	0.04468	0.03111	0.13853
0.05136	0.47143	0.26109	0.0414	0.00241	0.17231
0.04067	0.51019	0.27752	0.00966	2.13678e-14	0.16196
0.05903	0.47951	0.22254	0.05556	0.07599	0.10737
0.06473	0.47732	0.25485	0.0201	0.07794	0.10506
0.04733	0.48723	0.27443	0.02395	3.03679e-05	0.16703
0.05527	0.49328	0.22892	0.04714	0.07628	0.09912
0.04555	0.47601	0.24873	0.05962	0.05086	0.11922
0.04763	0.49419	0.25084	0.03908	0.008	0.16026
0.05153	0.47093	0.29602	0.01444	0.02565	0.14143
0.0632	0.47481	0.24246	0.03325	0.05587	0.13041
0.05632	0.47283	0.21756	0.07423	0.06179	0.11727
0.05962	0.46435	0.27418	0.01381	6.67595e-16	0.18804
0.03949	0.49397	0.28334	0.02205	0.02234	0.13881
0.06222	0.47251	0.25141	0.02853	0.03784	0.1475
0.06119	0.48191	0.23771	0.03671	0.07891	0.10356
0.05994	0.5043	0.23006	0.0281	0.00516	0.17245
0.06589	0.453	0.23942	0.06484	0.07121	0.10564
0.04975	0.46362	0.23767	0.07218	0.07916	0.09762
0.04827	0.48874	0.24446	0.04167	0.07558	0.10128
0.04297	0.50686	0.25909	0.03079	1.30175e-05	0.16028
0.04694	0.49831	0.25141	0.04187	0.04479	0.11668
0.04925	0.48983	0.2835	0.00714	0.01045	0.15981
0.05306	0.48587	0.24966	0.03343	0.03411	0.14388
0.04184	0.51056	0.22486	0.06374	0.05784	0.10116
0.05033	0.47103	0.2026	0.09668	0.08699	0.09238
0.05662	0.4859	0.27006	0.01057	2.22506e-15	0.17685
0.04528	0.51548	0.24896	0.03027	0.00542	0.15459
0.05326	0.48615	0.22732	0.05587	0.10042	0.07697
0.06055	0.48265	0.25668	0.01903	0.00316	0.17793
0.05672	0.501	0.26276	0.01014	1.89174e-14	0.16938
0.06098	0.46942	0.28792	1.52704e-17	0.02024	0.16143
0.04549	0.50028	0.27962	0.01405	0.02644	0.13412
0.05689	0.46109	0.20826	0.08924	0.1244	0.06012
0.0449	0.48224	0.27663	0.02993	0.00719	0.1591
0.0537	0.50536	0.26817	0.00129	1.96695e-10	0.17147
0.05092	0.50487	0.26461	0.01696	0.00639	0.15626
0.048	0.49292	0.23045	0.05183	0.05679	0.12001
0.06628	0.47577	0.2186	0.05741	0.0697	0.11223
0.06087	0.4831	0.25329	0.02476	0.00588	0.17209
0.05437	0.48114	0.27093	0.01409	3.53177e-05	0.17943
0.05864	0.49652	0.2608	1.81384e-13	0.02595	0.15809
0.04943	0.48504	0.22327	0.06836	0.08004	0.09385
0.04285	0.50714	0.26826	0.01217	0.00955	0.16002
0.05276	0.48511	0.26436	0.02811	6.17772e-08	0.16966
0.05588	0.49571	0.25406	0.03102	0.03384	0.12948
0.05099	0.50872	0.2499	0.02274	0.07067	0.09699
0.05036	0.47742	0.24984	0.04539	0.04104	0.13595
0.05882	0.49351	0.25952	0.01659	0.000107558	0.17144
0.06636	0.46408	0.25149	0.03875	0.05692	0.1224
0.05024	0.49227	0.22296	0.05928	0.08918	0.08607
0.05153	0.49011	0.24263	0.03357	0.0517	0.13046
0.05699	0.47506	0.26822	0.01784	0.01493	0.16695
0.05241	0.50143	0.25702	0.01806	0.03971	0.13136
0.04218	0.49422	0.23173	0.0618	0.07442	0.09566
0.05136	0.47518	0.24143	0.06249	0.05297	0.11656
0.04491	0.49419	0.26801	0.01861	8.84043e-13	0.17428
0.05395	0.4859	0.23103	0.06324	0.05317	0.11271
0.05004	0.49076	0.25243	0.03502	0.02324	0.1485
0.05371	0.50612	0.25772	0.01186	1.12876e-14	0.17059
0.04197	0.50215	0.2343	0.04378	0.04669	0.13111
0.05018	0.51189	0.23544	0.03716	0.0269	0.13842
0.04536	0.49274	0.24899	0.04476	0.00442	0.16373
0.04815	0.50235	0.24408	0.0343	0.03376	0.13736
0.05007	0.51271	0.23787	0.02497	0.03123	0.14314
0.05928	0.48088	0.25512	0.02343	0.04997	0.13132
0.06447	0.47931	0.27472	7.44247e-14	0.00543	0.17606
0.06006	0.49026	0.19269	0.06797	0.08664	0.10238
0.04867	0.48516	0.20832	0.08394	0.09422	0.0797
0.04797	0.48507	0.26087	0.03912	0.04234	0.12463
0.0634	0.48844	0.26963	0.00296	9.17073e-15	0.17557
0.05645	0.47546	0.21366	0.07591	0.09652	0.082
0.05525	0.48579	0.26423	0.01534	0.03007	0.14932
0.07083	0.4719	0.21887	0.05089	0.04713	0.14038
0.04844	0.4971	0.2814	0.00352	0.01285	0.15669
0.05185	0.50313	0.25194	0.02067	0.01028	0.16213
0.05484	0.47217	0.25805	0.04514	0.01772	0.15208
0.05446	0.48488	0.25785	0.03626	0.01502	0.15154
0.05605	0.47513	0.25862	0.03046	0.04438	0.13536
0.06049	0.46098	0.29671	0.00621	0.01628	0.15933
0.05019	0.50883	0.26684	1.90148e-15	5.21865e-06	0.17414
0.04865	0.48596	0.2393	0.05299	0.01373	0.15937
0.05367	0.49722	0.22988	0.04551	0.01816	0.15557
0.05922	0.47744	0.19069	0.09517	0.1004	0.07708
0.04627	0.5063	0.25761	0.02747	0.01812	0.14422
0.05699	0.48885	0.26484	0.01699	0.04429	0.12804
0.05309	0.49582	0.27037	0.00949	3.16006e-14	0.17123
0.04334	0.4902	0.23062	0.06407	0.04136	0.13039
0.04677	0.50222	0.2881	3.41915e-14	0.00804	0.15487
0.04635	0.48969	0.27732	0.01968	5.73942e-05	0.1669
0.05189	0.47138	0.24397	0.05597	0.04704	0.12974
0.05357	0.47165	0.22222	0.08054	0.0753	0.09672
0.05462	0.50566	0.22128	0.04404	0.05282	0.12159
0.05613	0.46966	0.26296	0.03254	0.07107	0.10764
0.04711	0.50208	0.26647	0.00953	0.04744	0.12738
0.04679	0.49851	0.22957	0.05782	0.07867	0.08864
0.04713	0.49572	0.24704	0.03872	0.01823	0.15315
0.05183	0.50079	0.27675	6.84235e-14	0.00972	0.16091
0.04962	0.49441	0.24926	0.03843	0.02104	0.14725
0.06068	0.48231	0.25782	0.01696	0.01536	0.16687
0.06474	0.48264	0.26446	0.00669	0.01805	0.16341
0.04463	0.50009	0.25744	0.03249	0.000118779	0.16522
0.06404	0.48224	0.22765	0.04955	0.0672	0.10931
0.06628	0.47862	0.26552	0.00471	5.32168e-09	0.18487
0.04891	0.49867	0.26163	0.02183	0.03831	0.13066
0.06101	0.47607	0.24841	0.03392	0.02334	0.15724
0.05655	0.48562	0.27505	0.01536	1.63408e-06	0.16742
0.04915	0.49531	0.26031	0.0183	7.00267e-08	0.17694
0.05756	0.48334	0.28245	6.32536e-05	0.00563	0.17097
0.05594	0.48939	0.26366	0.01605	2.13517e-13	0.17496
0.05887	0.49498	0.25258	0.0184	0.000357276	0.17481
0.06597	0.46985	0.26379	0.01664	0.01884	0.16492
0.06956	0.47531	0.2403	0.0282	0.07229	0.11433
0.05026	0.48403	0.24283	0.05664	0.06765	0.09858
0.04673	0.50289	0.229	0.04833	0.05884	0.11421
0.05108	0.49291	0.25391	0.02613	3.0895e-07	0.17597
0.06026	0.48523	0.23902	0.04227	0.02751	0.14571
0.04877	0.49092	0.23808	0.05023	0.04694	0.12505
0.0516	0.47126	0.2924	0.01865	0.00188	0.16422
0.04527	0.51102	0.25248	0.03261	0.01576	0.14286
0.05229	0.483	0.24586	0.04425	0.0379	0.1367
0.06479	0.48933	0.22444	0.03498	0.05027	0.13619
0.05198	0.48654	0.2133	0.06837	0.09967	0.08013
0.06019	0.46863	0.2834	0.01226	0.00311	0.17241
0.05071	0.48401	0.24896	0.04032	0.01508	0.16091
0.04705	0.50795	0.23515	0.04226	0.01213	0.15546
0.07504	0.45521	0.25902	0.02897	0.0379	0.14386
0.07073	0.47335	0.24914	0.02697	0.04972	0.13009
0.0481	0.4927	0.23211	0.05703	0.04301	0.12705
0.06749	0.46872	0.23586	0.05017	0.04971	0.12805
0.05424	0.47149	0.25517	0.04771	0.0336	0.1378
0.04215	0.49943	0.263	0.02559	0.04249	0.12735
0.05627	0.48703	0.21662	0.0687	0.07388	0.09751
0.04983	0.49558	0.23063	0.05327	0.05439	0.1163
0.05948	0.4936	0.25417	0.01461	3.95649e-16	0.17814
0.06222	0.48653	0.23304	0.0434	0.06485	0.10996
0.05534	0.47857	0.22643	0.06799	0.04582	0.12585
0.05216	0.47879	0.24008	0.0566	0.06466	0.10772
0.05238	0.47216	0.24417	0.05491	0.03553	0.14085
0.06669	0.49044	0.25319	0.01067	5.10545e-15	0.17901
0.05991	0.46955	0.26198	0.03232	0.02086	0.15537
0.05018	0.48707	0.24667	0.04408	0.01867	0.15334
0.06338	0.48256	0.26479	0.01335	0.00547	0.17044
0.0476	0.48132	0.23838	0.05372	0.06103	0.11795
0.06199	0.4762	0.20821	0.0693	0.05682	0.12747
0.05816	0.49737	0.25307	0.01804	2.62569e-13	0.17336
0.05073	0.47411	0.25364	0.04828	0.05085	0.12239
0.0595	0.4711	0.28203	0.01371	3.60871e-12	0.17366
0.05688	0.48158	0.27377	0.0134	0.00597	0.16841
0.04834	0.48124	0.24763	0.05781	0.06125	0.10373
0.05772	0.47994	0.21605	0.06465	0.06784	0.1138
0.04836	0.48882	0.28975	6.88746e-16	0.01582	0.15725
0.0534	0.50551	0.25453	0.0095	0.02285	0.15421
0.03563	0.51171	0.21226	0.07713	0.09085	0.07242
0.04633	0.48887	0.27616	0.01115	4.26997e-15	0.1775
0.05174	0.50134	0.27298	0.00638	1.26103e-05	0.16755
0.07189	0.46814	0.25326	0.02102	0.02636	0.15934
0.05643	0.48868	0.25565	0.02417	0.03747	0.1376
0.04907	0.47988	0.24171	0.05861	0.0779	0.09283
0.0501	0.49746	0.27054	0.01674	3.6264e-13	0.16516
0.06248	0.47778	0.24822	0.03261	0.02763	0.15128
0.05096	0.48853	0.26326	0.02801	0.02332	0.14592
0.05513	0.48403	0.20801	0.0764	0.08781	0.08863
0.04991	0.50823	0.26878	0.00434	0.000758934	0.16798
0.06504	0.4876	0.26942	0.00561	4.03819e-15	0.17234
0.04234	0.47501	0.24346	0.06652	0.05955	0.11311
0.06298	0.47463	0.24826	0.0337	0.04539	0.13504
0.06752	0.45925	0.21095	0.07175	0.11103	0.07951
0.05918	0.45382	0.26436	0.03863	0.05654	0.12748
0.05917	0.4908	0.27515	0.00267	2.29623e-13	0.17221
0.05416	0.51184	0.24881	0.01437	1.78893e-12	0.17081
0.05816	0.47834	0.28217	0.00569	4.4935e-13	0.17565
0.05284	0.50076	0.27055	2.31645e-07	0.00911	0.16675
0.06113	0.47894	0.26162	0.02609	3.04525e-07	0.17222
0.06534	0.47617	0.24627	0.02874	0.01678	0.16671
0.06381	0.47399	0.2323	0.05277	0.08264	0.09449
0.05313	0.49175	0.23755	0.04555	0.03122	0.14081
0.04911	0.48651	0.25708	0.03796	0.03524	0.13409
0.05271	0.48544	0.27057	0.02093	0.00197	0.16837
0.06134	0.47942	0.20285	0.07725	0.11958	0.05956
0.04667	0.49757	0.25657	0.03437	0.01258	0.15223
0.06606	0.47355	0.27123	0.00915	3.19423e-14	0.18
0.05561	0.48558	0.28039	0.00546	9.17563e-15	0.17296
0.05141	0.49156	0.26264	0.02207	0.00959	0.16273
0.05095	0.48291	0.27024	0.02557	0.01591	0.15441
0.06711	0.44795	0.23951	0.05616	0.09552	0.09376
0.05991	0.47674	0.2429	0.04293	0.03746	0.14007
0.06488	0.46985	0.21133	0.07159	0.09411	0.08825
0.04658	0.49263	0.25583	0.02951	0.04491	0.13053
0.05304	0.49469	0.26391	0.01604	0.03279	0.13952
0.05251	0.48861	0.27018	0.02573	1.27043e-05	0.16295
0.05335	0.47161	0.23464	0.06462	0.07792	0.09786
0.04869	0.49389	0.25384	0.03016	0.02338	0.15003
0.05575	0.48314	0.23161	0.04925	0.04427	0.13598
0.05488	0.47555	0.25754	0.03442	0.02692	0.15069
0.05424	0.49896	0.27753	1.02029e-07	0.01778	0.15149
0.04705	0.48588	0.26599	0.02529	1.07081e-05	0.17577
0.06143	0.45915	0.21462	0.08219	0.08538	0.09723
0.04622	0.46967	0.27127	0.04568	0.03962	0.12753
0.05675	0.48054	0.28299	6.6447e-14	0.00864	0.17108
0.06297	0.48744	0.27753	4.81104e-14	0.00337	0.1687
0.05985	0.47787	0.26633	0.02129	0.04796	0.12671
0.05933	0.45993	0.2434	0.0596	0.04628	0.13146
0.04697	0.51022	0.24144	0.0288	0.02178	0.1508
0.05464	0.48373	0.26333	0.02821	0.02531	0.14478
0.05213	0.47729	0.2778	0.02576	0.04342	0.1236
0.05626	0.49229	0.24285	0.03772	0.01606	0.15482
0.04748	0.51162	0.23896	0.03009	0.01419	0.15766
0.05721	0.46882	0.2754	0.02388	0.0302	0.14449
0.05281	0.48268	0.25783	0.02471	0.01815	0.16384
0.05307	0.49797	0.2462	0.02983	0.00858	0.16434
0.05474	0.472	0.2149	0.08771	0.07982	0.09084
0.05282	0.48159	0.24028	0.04887	0.05288	0.12355
0.05125	0.4982	0.24467	0.03857	0.02881	0.13851
0.06202	0.46708	0.19458	0.10128	0.11242	0.06263
0.0485	0.46582	0.26003	0.05024	0.06761	0.1078
0.04686	0.51275	0.24638	0.02714	0.05245	0.11442
0.06383	0.47526	0.28168	0.00666	6.69818e-16	0.17256
0.05579	0.47768	0.26621	0.02659	0.03461	0.13912
0.06072	0.49341	0.22823	0.03981	0.03337	0.14446
0.05805	0.49755	0.22857	0.03987	0.01408	0.16188
0.04888	0.50176	0.21417	0.06627	0.04698	0.12193
0.06334	0.4626	0.23048	0.06149	0.08529	0.0968
0.03916	0.48385	0.24068	0.06765	0.04977	0.1189
0.05253	0.48023	0.26009	0.03447	0.00851	0.16417
0.04173	0.49882	0.28032	0.00959	1.14391e-06	0.16955
0.04824	0.50212	0.25613	0.02726	1.03682e-05	0.16624
0.05394	0.48989	0.236	0.05142	0.03353	0.13522
0.04498	0.48664	0.28546	0.02147	0.01377	0.14768
0.04907	0.4901	0.27569	0.01623	0.00896	0.15995
0.0588	0.49536	0.2652	0.01366	0.03763	0.12936
0.0569	0.46907	0.2552	0.03921	0.0569	0.12272
0.04777	0.49273	0.25252	0.03372	0.04575	0.12751
0.06361	0.46229	0.26816	0.02638	0.01241	0.16716
0.05137	0.47082	0.23271	0.07374	0.07381	0.09754
0.05635	0.48064	0.24623	0.03573	0.03656	0.14449
0.07069	0.45753	0.25699	0.0325	0.0399	0.14239
0.05442	0.48414	0.23974	0.04952	0.06254	0.10965
0.06052	0.4802	0.24744	0.03445	0.03835	0.13903
0.0637	0.46038	0.25834	0.0365	0.03009	0.151
0.04914	0.47611	0.22212	0.07661	0.0787	0.09733
0.05621	0.47733	0.27	0.02	3.0361e-06	0.17646
0.05293	0.47988	0.26574	0.0284	8.09853e-07	0.17305
0.06493	0.4696	0.26118	0.03378	0.03146	0.13905
0.06189	0.48021	0.25705	0.01625	3.74226e-09	0.18461
0.05607	0.48151	0.26116	0.03448	0.01573	0.15105
0.04951	0.49045	0.2306	0.05664	0.04294	0.12986
0.0549	0.48095	0.21665	0.06951	0.09062	0.08738
0.05746	0.48192	0.25337	0.03398	0.02798	0.14528
0.05396	0.47581	0.21576	0.07361	0.11402	0.06684
0.05681	0.51136	0.25304	0.00838	9.70111e-14	0.17041
0.05818	0.47131	0.22335	0.07073	0.0671	0.10933
0.05411	0.49084	0.24369	0.02727	0.0244	0.1597
0.058	0.47853	0.22735	0.05707	0.07593	0.10313
0.05352	0.46756	0.24197	0.06436	0.06983	0.10276
0.05632	0.4969	0.2566	0.0214	0.000295098	0.16849
0.06651	0.47468	0.19206	0.08865	0.08257	0.09553
0.05494	0.47497	0.21721	0.08012	0.08682	0.08594
0.05467	0.50352	0.25189	0.02073	0.00968	0.1595
0.06533	0.48905	0.24843	0.01638	7.78381e-06	0.1808
0.05481	0.47714	0.22248	0.06073	0.07981	0.10504
0.06541	0.47899	0.22955	0.048	0.07334	0.1047
0.05813	0.45536	0.23182	0.08218	0.10793	0.06457
0.05996	0.46726	0.26041	0.04365	0.03902	0.1297
0.04313	0.48533	0.25641	0.05129	0.0432	0.12064
0.0705	0.47888	0.22265	0.04011	0.0614	0.12645
0.06071	0.47678	0.26068	0.03012	1.56562e-06	0.17171
0.05332	0.4914	0.26767	0.01115	0.01803	0.15843
0.04685	0.49483	0.25246	0.03386	0.0344	0.13761
0.05799	0.47354	0.24869	0.03593	2.05525e-16	0.18385
0.05277	0.49486	0.24721	0.03309	0.01611	0.15595
0.05822	0.48794	0.27502	2.3531e-07	0.02264	0.15618
0.05168	0.49897	0.25805	0.01934	0.02274	0.14922
0.05345	0.49465	0.24292	0.03415	0.04294	0.13188
0.03862	0.50368	0.26911	0.02928	3.68188e-08	0.15931
0.05924	0.49515	0.27097	0.00217	0.00798	0.16449
0.05427	0.48884	0.26568	0.02123	0.00614	0.16383
0.05434	0.48148	0.26505	0.02896	0.05802	0.11214
0.06041	0.47177	0.21877	0.0696	0.09072	0.08873
0.05291	0.48633	0.25397	0.0284	0.02478	0.15362
0.06118	0.47782	0.22257	0.05774	0.0836	0.09709
0.06208	0.45287	0.26798	0.0334	0.03194	0.15174
0.06069	0.472	0.24329	0.04334	0.04716	0.13351
0.05808	0.47252	0.2406	0.04692	0.06062	0.12125
0.05515	0.48829	0.24686	0.03053	0.06058	0.1186
0.05275	0.5196	0.23944	0.02906	4.65352e-07	0.15916
0.0599	0.47091	0.28092	0.01027	3.72926e-07	0.178
0.05517	0.50587	0.26366	2.46659e-15	0.01393	0.16137
0.05669	0.48583	0.2633	0.01011	0.04117	0.14291
0.05818	0.48508	0.25454	0.02698	0.01019	0.16504
0.05127	0.47679	0.25867	0.03788	0.05741	0.11799
0.06096	0.48534	0.23479	0.03848	0.04132	0.13912
0.049	0.49959	0.26454	0.0161	0.01888	0.15189
0.05563	0.46677	0.22625	0.06354	0.06632	0.12148
0.06305	0.47396	0.26723	0.02283	0.000285838	0.17264
0.05681	0.48609	0.25632	0.02993	0.04251	0.12834
0.0516	0.48176	0.25211	0.03316	0.04645	0.13492
0.04253	0.48039	0.25262	0.04776	0.04432	0.13239
0.04819	0.49325	0.27053	0.02441	0.00932	0.15431
0.06368	0.4832	0.27743	8.69729e-08	1.31477e-09	0.1757
0.05256	0.4871	0.22493	0.06225	0.03064	0.14252
0.05424	0.48978	0.22742	0.05587	0.09244	0.08025
0.05717	0.47014	0.23996	0.05427	0.03708	0.14138
0.06666	0.47186	0.23402	0.0531	0.03501	0.13935
0.05098	0.49909	0.24363	0.04129	0.02724	0.13778
0.05922	0.46967	0.24807	0.04436	0.0626	0.11609
0.04821	0.45626	0.2605	0.06334	0.05309	0.11859
0.05645	0.47354	0.22558	0.07139	0.0781	0.09493
0.0505	0.50474	0.26431	0.00276	2.14516e-09	0.1777
0.04739	0.47878	0.24614	0.06396	0.02045	0.14327
0.0478	0.48488	0.24936	0.04983	0.03292	0.13522
0.06938	0.45844	0.26621	0.02713	0.03673	0.14211
0.04773	0.49561	0.2583	0.02273	0.01489	0.16074
0.04712	0.50213	0.26378	0.01623	4.96333e-05	0.17069
0.05957	0.4944	0.17203	0.0993	0.10947	0.06523
0.05284	0.4971	0.26111	0.02073	9.28122e-08	0.16823
0.05641	0.47253	0.29245	9.10256e-14	0.00983	0.16878
0.05383	0.49341	0.23485	0.03736	0.03516	0.14538
0.06596	0.45884	0.24857	0.04566	0.02667	0.15429
0.05527	0.50435	0.23842	0.02693	0.05591	0.11913
0.05687	0.49321	0.24282	0.02633	0.0162	0.16457
0.0555	0.48849	0.23054	0.05602	0.05648	0.11297
0.05832	0.47474	0.25415	0.03904	0.03819	0.13556
0.06639	0.46715	0.2352	0.04786	0.06945	0.11396
0.048	0.47883	0.26934	0.03362	0.01509	0.15513
0.04815	0.49341	0.26556	0.02335	0.02574	0.14379
0.05761	0.46953	0.22659	0.06311	0.03504	0.14813
0.05001	0.50213	0.21221	0.06156	0.08444	0.08964
0.05367	0.48897	0.24895	0.04141	0.03755	0.12945
0.05225	0.48703	0.21081	0.07628	0.08439	0.08923
0.0589	0.47938	0.20777	0.08115	0.10139	0.07142
0.06028	0.47116	0.28725	0.00637	0.00507	0.16987
0.0626	0.47014	0.23026	0.06148	0.06329	0.11224
0.04778	0.51097	0.23858	0.03937	0.00985	0.15346
0.05963	0.48391	0.25994	0.02269	0.01386	0.15997
0.05291	0.48885	0.21638	0.06054	0.06654	0.11478
0.05923	0.49614	0.21102	0.06108	0.07141	0.10112
0.05566	0.50029	0.26202	0.01573	0.03544	0.13086
0.04742	0.46027	0.24671	0.07154	0.09287	0.0812
0.05996	0.47864	0.24117	0.04332	0.07477	0.10215
0.05563	0.47165	0.23213	0.06384	0.06376	0.11299
0.04739	0.4987	0.26316	0.02551	0.02821	0.13703
0.0507	0.50441	0.27376	0.00161	0.00909	0.16044
0.05896	0.46765	0.2627	0.03343	0.04555	0.13172
0.06678	0.48979	0.2553	0.01294	0.0069	0.16829
0.05323	0.49107	0.23508	0.04847	0.02839	0.14375
0.05581	0.49691	0.25596	0.01193	4.81169e-12	0.17939
0.04606	0.50536	0.26038	0.01734	0.00947	0.16139
0.05609	0.4859	0.25601	0.03064	0.0206	0.15076
0.04599	0.48989	0.22472	0.07018	0.0377	0.13151
0.05865	0.48326	0.28683	2.64194e-15	0.01255	0.15871
0.0594	0.49998	0.27061	0.000632891	0.000263553	0.16912
0.06851	0.48372	0.23448	0.0333	3.38229e-07	0.17999
0.06112	0.47833	0.23319	0.05102	0.04426	0.13208
0.06771	0.47997	0.20355	0.06723	0.08657	0.09497
0.06413	0.46698	0.2489	0.04299	0.05534	0.12166
0.05927	0.47429	0.2478	0.04279	0.03644	0.1394
0.05475	0.48423	0.26522	0.02122	0.00544	0.16915
0.0659	0.48612	0.24813	0.02155	2.20174e-14	0.1783
0.06474	0.46785	0.28893	1.86257e-10	0.00714	0.17134
0.04971	0.4926	0.25616	0.0332	0.00797	0.16037
0.05291	0.47369	0.26101	0.0344	0.03139	0.1466
0.07361	0.44655	0.25802	0.02978	0.05868	0.13337
0.04608	0.49608	0.25218	0.02737	0.01037	0.16791
0.06747	0.47706	0.24475	0.02491	0.04022	0.14559
0.06163	0.47444	0.26983	0.01895	0.000266673	0.17488
0.04985	0.48395	0.26027	0.03147	0.0385	0.13595
0.05844	0.48325	0.26577	0.01815	2.88477e-07	0.1744
0.05931	0.48376	0.27951	4.514e-06	1.17885e-06	0.17741
0.05652	0.47889	0.1824	0.10797	0.10728	0.06693
0.05334	0.4844	0.24167	0.05121	0.02683	0.14256
0.05421	0.49684	0.23843	0.03005	0.02194	0.15853
0.06048	0.47903	0.24269	0.04043	0.05293	0.12443
0.06539	0.46312	0.24155	0.04733	0.08583	0.09678
0.04655	0.49737	0.25775	0.033	0.02403	0.14131
0.06553	0.46821	0.25723	0.02735	0.0578	0.12389
0.05811	0.46577	0.27394	0.02428	0.00759	0.17031
0.04766	0.5043	0.2496	0.0328	0.0145	0.15113
0.0765	0.46018	0.20514	0.07389	0.11835	0.06594
0.04374	0.48968	0.20904	0.07442	0.06517	0.11794
0.04822	0.50188	0.25863	0.02655	0.00915	0.15558
0.05544	0.45798	0.26308	0.03548	0.04266	0.14536
0.0598	0.47205	0.24591	0.04389	0.03333	0.14503
0.05971	0.48941	0.23571	0.0361	0.03987	0.1392
0.04387	0.50537	0.27875	7.37435e-06	2.33891e-10	0.172
0.04998	0.49915	0.22778	0.05639	0.05193	0.11477
0.04597	0.48505	0.26669	0.03233	0.0234	0.14656
0.05453	0.49521	0.27003	0.01309	0.01773	0.14941
0.07	0.47759	0.23676	0.03019	0.07518	0.11028
0.06252	0.48142	0.22318	0.0544	0.09769	0.0808
0.05205	0.48624	0.24739	0.0354	0.01678	0.16215
0.06728	0.47568	0.23549	0.04668	0.04579	0.12909
0.05404	0.49206	0.27561	4.65375e-06	1.97025e-11	0.17828
0.04991	0.48208	0.23055	0.06447	0.07653	0.09646
0.05666	0.47473	0.2533	0.03612	4.79217e-08	0.17919
0.05601	0.49011	0.26703	0.01141	0.01491	0.16052
0.03961	0.51507	0.25075	0.02321	0.00926	0.16209
0.04849	0.4921	0.26835	0.02623	3.26205e-07	0.16483
0.07055	0.49016	0.24882	0.01419	3.3295e-12	0.17629
0.05822	0.4721	0.28595	0.00755	3.62717e-05	0.17614
0.05555	0.4785	0.20931	0.07493	0.09156	0.09014
0.05936	0.49027	0.23304	0.04085	0.02578	0.15071
0.0682	0.48288	0.2079	0.06189	0.10135	0.07778
0.04306	0.49102	0.24653	0.04927	0.04776	0.12237
0.0578	0.47306	0.24546	0.04956	0.05382	0.12029
0.05948	0.48911	0.22336	0.04726	0.05978	0.12101
0.06046	0.45594	0.21789	0.08611	0.07696	0.10264
0.04878	0.46963	0.28331	0.0322	9.62372e-15	0.16608
0.03675	0.50573	0.25709	0.03509	9.76838e-06	0.16533
0.04741	0.49926	0.23184	0.05421	0.05193	0.11534
0.0673	0.45935	0.25147	0.03291	0.06384	0.12513
0.05678	0.47595	0.20426	0.08689	0.11157	0.06455
0.07055	0.48699	0.21328	0.05174	0.06552	0.11193
0.05119	0.49875	0.25674	0.01401	0.00321	0.1761
0.04185	0.50116	0.2342	0.05474	0.05152	0.11653
0.06117	0.49085	0.25776	0.01376	0.00145	0.17501
0.05904	0.48638	0.25279	0.03056	8.37032e-08	0.17124
0.05384	0.50101	0.24918	0.02316	4.79632e-06	0.1728
0.05542	0.4891	0.24968	0.0301	0.03889	0.13681
0.06417	0.48932	0.24849	0.01249	0.03144	0.15408
0.06213	0.50868	0.25976	8.78627e-06	6.65496e-09	0.16942
0.06955	0.464	0.26251	0.02792	1.52364e-16	0.17601
0.05397	0.47616	0.24541	0.04708	0.05037	0.12702
0.04998	0.49478	0.23688	0.04228	0.03058	0.1455
0.05196	0.49277	0.26627	0.01584	0.00201	0.17114
0.05207	0.49799	0.25028	0.02838	0.01864	0.15264
0.04913	0.47662	0.24379	0.05826	0.05067	0.12154
0.06386	0.46322	0.24115	0.04552	0.06536	0.12088
0.05549	0.48493	0.2746	0.0121	4.76383e-05	0.17284
0.0667	0.47167	0.26041	0.01993	0.01651	0.16478
0.04961	0.50295	0.24381	0.03672	0.02202	0.1449
0.0504	0.48072	0.27064	0.01962	0.00929	0.16933
0.05572	0.45657	0.18849	0.11973	0.11431	0.06518
0.06046	0.47583	0.26495	0.02439	0.00663	0.16773
0.04418	0.51689	0.2053	0.07437	0.0378	0.12144
0.04748	0.49831	0.24413	0.03929	4.98403e-09	0.1708
0.05403	0.49676	0.24459	0.0294	0.03193	0.14329
0.06466	0.47394	0.19943	0.0844	0.098	0.07958
0.05143	0.48516	0.26447	0.0289	0.000199315	0.16984
0.04867	0.49478	0.21197	0.07315	0.05115	0.12029
0.06332	0.47512	0.25326	0.03348	0.02162	0.1532
0.04821	0.49657	0.26391	0.02082	1.78997e-05	0.17046
0.0495	0.48464	0.25966	0.03204	4.66735e-05	0.17411
0.05573	0.49251	0.26711	0.0055	3.04297e-13	0.17915
0.06083	0.46894	0.24179	0.05036	0.07646	0.10162
0.04595	0.49038	0.24788	0.05352	0.01916	0.14311
0.04813	0.46692	0.23907	0.07483	0.06012	0.11094
0.04625	0.47633	0.25443	0.05197	0.03899	0.13204
0.05651	0.4803	0.2372	0.04955	0.03342	0.14301
0.05671	0.50282	0.25471	0.0153	0.02036	0.1501
0.06419	0.49236	0.25459	0.01406	0.04919	0.12561
0.05034	0.48687	0.25715	0.0356	0.03649	0.13356
0.05383	0.48318	0.25769	0.03491	0.00909	0.16131
0.05068	0.48924	0.26635	0.02035	0.02512	0.14826
0.05591	0.4845	0.29504	0.00279	2.70952e-09	0.16176
0.04273	0.52554	0.25282	0.01032	0.00191	0.16668
0.05699	0.48089	0.27739	0.01311	1.19078e-06	0.17162
0.05407	0.48121	0.27061	0.01911	3.31161e-06	0.175
0.06105	0.47561	0.24518	0.04334	0.04131	0.13352
0.05712	0.48399	0.242	0.04227	0.04843	0.12619
0.06236	0.48592	0.23256	0.03695	0.05471	0.1275
0.04116	0.50678	0.26371	0.02649	0.03341	0.12846
0.05049	0.49299	0.22725	0.05571	0.02445	0.14911
0.05456	0.49276	0.2412	0.03965	0.02537	0.14646
0.06085	0.47915	0.24642	0.0279	0.02214	0.16355
0.05351	0.4775	0.23007	0.05409	0.07221	0.11262
0.07166	0.45946	0.24962	0.0418	0.05667	0.12079
0.05428	0.50069	0.25015	0.02061	0.03367	0.1406
0.05318	0.48632	0.21807	0.06881	0.04156	0.13206
0.06268	0.47514	0.25113	0.0343	0.05471	0.12205
0.0488	0.4906	0.26016	0.0231	2.00483e-06	0.17734
0.05357	0.48824	0.25062	0.03445	0.03038	0.14274
0.05253	0.49273	0.25588	0.02357	3.72968e-06	0.17528
0.06446	0.48184	0.22612	0.04821	0.05849	0.12088
0.0656	0.46049	0.23029	0.06157	0.0702	0.11184
0.04564	0.47613	0.26244	0.0436	0.02119	0.15101
0.05855	0.47812	0.26919	0.02328	0.02413	0.14674
0.05912	0.48809	0.24858	0.03045	0.04084	0.13292
0.04631	0.49946	0.24619	0.0353	0.04249	0.13024
0.05533	0.47806	0.23231	0.05584	0.05875	0.11971
0.06192	0.46861	0.27783	0.01383	0.04572	0.13209
0.05468	0.50557	0.26446	0.01002	1.5778e-06	0.16527
0.05361	0.48501	0.27554	0.01299	0.000175737	0.17268
0.05236	0.51166	0.2629	0.000897462	0.01209	0.1601
0.07505	0.47743	0.20917	0.05829	0.0714	0.10865
0.04978	0.48925	0.25733	0.03602	8.52407e-05	0.16754
0.05443	0.49394	0.22633	0.05693	0.05613	0.11223
0.06528	0.46305	0.27012	0.0221	0.04037	0.13909
0.05554	0.48158	0.27805	0.00759	4.6199e-05	0.17719
0.04988	0.48306	0.23949	0.05142	0.04366	0.13249
0.05282	0.49348	0.261	0.02518	0.0268	0.14072
0.0663	0.4421	0.23523	0.07554	0.08335	0.09748
0.05898	0.48195	0.27687	0.00711	2.89113e-13	0.17508
0.04618	0.49342	0.26131	0.0377	1.855e-05	0.16137
0.06066	0.47722	0.22388	0.05446	0.0665	0.11729
0.04763	0.51329	0.24152	0.03432	0.01104	0.15221
0.05434	0.49434	0.26109	0.02654	1.81209e-07	0.1637
0.05175	0.49309	0.26892	0.02321	0.03127	0.13176
0.06005	0.46541	0.24417	0.04479	0.06605	0.11952
0.06002	0.49319	0.2386	0.02905	0.03844	0.1407
0.05002	0.50379	0.2102	0.06579	0.05162	0.11859
0.04401	0.49198	0.25165	0.0371	0.03282	0.14244
0.05304	0.48279	0.27938	0.01107	1.19554e-14	0.17372
0.05618	0.48493	0.22564	0.06019	0.05956	0.1135
0.04832	0.51324	0.26598	8.85798e-11	0.000235055	0.17223
0.05811	0.45911	0.24281	0.06239	0.05285	0.12473
0.06296	0.46208	0.27028	0.03067	1.29073e-06	0.17401
0.05472	0.47441	0.27581	0.01745	2.80146e-16	0.17759
0.05146	0.49405	0.24861	0.02562	0.03417	0.14609
0.04521	0.49047	0.26704	0.01793	1.21005e-12	0.17935
[truncated: 8,002 more rows]

## Sheet: Fig 3a - scatter
Channel	abbreviation	P	dP
[H\g(\-(b))H\-(\g(b))H\-(\g(b))]\+(+)	XXX	0.05402	0.01313
[H\g(\-(a))H\-(\g(a))H\-(O)]\+(+)	YYZ	0.48741	0.04157
[H\g(\-(b))H\-(\g(a))H\-(O)]\+(+)	XYZ	0.2528	0.0379
[H\g(\-(b))H\-(\g(a))H\-(\g(a))]\+(+)	XYY	0.03243	0.0277
[H\g(\-(b))H\-(\g(b))H\-(O)]\+(+)	XXZ	0.02783	0.03791
[H\g(\-(b))H\-(\g(b))H\-(\g(a))]\+(+)	XXY	0.14551	0.03777

## Sheet: Fig 3b - violin
H\g(\-(b))H\-(\g(b))H\-(\g(b))O	H\g(\-(a))H\-(\g(a))H\-(O)O	H\g(\-(b))H\-(\g(a))H\-(O)O	H\g(\-(b))H\-(\g(a))H\-(\g(a))O	H\g(\-(b))H\-(\g(b))H\-(O)O	H\g(\-(b))H\-(\g(b))H\-(\g(a))O
0.0338	0.12325	0.55053	0.00791	0.2845	2.03801e-10
0.02202	0.10085	0.55682	0.01399	0.30631	4.17683e-10
0.02299	0.11308	0.56273	1.17835e-05	0.30119	3.47049e-11
0.04458	0.11405	0.51495	0.01228	0.31414	8.6812e-09
0.03327	0.12614	0.55854	3.7647e-07	0.28205	3.58359e-13
0.0365	0.10017	0.54362	0.01404	0.30567	1.35809e-15
0.03778	0.11437	0.52962	0.01402	0.30421	1.94117e-11
0.03232	0.09311	0.56674	0.01211	0.29571	3.87931e-10
0.01254	0.11228	0.55535	0.01095	0.30888	3.74836e-13
0.03354	0.10269	0.54033	0.01401	0.30943	2.01281e-12
0.02553	0.11163	0.56834	1.30821e-06	0.2945	1.54808e-10
0.03253	0.11377	0.56172	3.27094e-13	0.29198	1.78595e-20
0.01654	0.11675	0.5673	1.36014e-09	0.29941	6.04264e-17
0.03592	0.1035	0.55309	0.00816	0.29933	2.6789e-11
0.0287	0.10991	0.54335	0.01059	0.30745	1.14635e-19
0.02957	0.10706	0.57015	0.00277	0.29045	1.09742e-14
0.04678	0.11433	0.54882	0.00382	0.28627	1.07538e-12
0.03404	0.11625	0.54872	0.01753	0.28347	2.78746e-07
0.03329	0.10805	0.55177	0.02133	0.28556	3.7336e-08
0.03568	0.11231	0.54676	0.02033	0.28492	2.08341e-13
0.03503	0.11169	0.56035	0.00156	0.29138	2.02107e-13
0.0246	0.10726	0.54819	0.01859	0.30137	2.76724e-12
0.03235	0.11224	0.54883	0.00399	0.30259	8.54651e-14
0.03604	0.0949	0.54912	0.00393	0.31601	1.15413e-11
0.00741	0.10796	0.59464	0.00504	0.28495	1.00984e-14
0.01551	0.1065	0.55612	0.00887	0.313	1.88439e-11
0.02922	0.12658	0.53842	2.27311e-05	0.30576	3.22908e-19
0.01746	0.10951	0.56198	0.01048	0.30058	6.63204e-16
0.01739	0.11647	0.55502	0.01014	0.30098	1.93882e-11
0.03461	0.11337	0.55392	0.00518	0.29293	5.844e-09
0.03318	0.10516	0.56288	0.01585	0.28293	2.59361e-14
0.02273	0.109	0.5559	0.01349	0.29889	2.09683e-08
0.01949	0.11765	0.58186	2.20537e-08	0.28101	6.19341e-12
0.02136	0.11849	0.55161	0.00667	0.30186	5.47413e-16
0.03299	0.10699	0.54338	0.01474	0.3019	4.30752e-17
0.03211	0.11924	0.55428	0.00235	0.29202	7.65723e-12
0.03373	0.12329	0.5422	3.7848e-12	0.30078	1.37905e-37
0.03978	0.11675	0.56433	8.59775e-16	0.27914	2.48022e-18
0.00548	0.10594	0.57823	0.01555	0.29481	8.8252e-10
0.0164	0.11591	0.56984	5.31818e-12	0.29785	1.84793e-36
0.02999	0.1162	0.54128	4.71411e-07	0.31252	6.41323e-13
0.02154	0.12185	0.55265	2.45493e-16	0.30396	9.8786e-40
0.02249	0.10789	0.55357	0.00934	0.30672	3.94998e-11
0.02932	0.11041	0.55171	0.00483	0.30374	4.3592e-15
0.02329	0.11089	0.58197	7.2392e-13	0.28385	6.55059e-40
0.02796	0.11088	0.52306	0.02447	0.31363	1.27062e-11
0.04292	0.11692	0.55641	3.88267e-06	0.28375	4.31689e-12
0.04479	0.10942	0.55828	9.27696e-11	0.28751	1.28465e-12
0.04045	0.10037	0.53732	0.0186	0.30325	1.50656e-11
0.01159	0.12348	0.54806	5.17146e-14	0.31688	9.24537e-43
0.04746	0.09376	0.55774	0.01067	0.29036	8.36128e-09
0.03178	0.10546	0.55464	0.0256	0.28252	1.7279e-16
0.01956	0.11617	0.58231	0.00035756	0.2816	4.71009e-24
0.02583	0.10589	0.55733	0.00807	0.30289	9.91246e-16
0.02741	0.10881	0.55842	1.17851e-06	0.30535	2.43497e-09
0.03373	0.10316	0.54541	0.01481	0.30289	1.88784e-07
0.0128	0.11003	0.55667	0.00989	0.3106	1.17669e-12
0.03612	0.10853	0.56101	2.88257e-05	0.2943	1.95496e-12
0.02024	0.09503	0.56873	0.0102	0.3058	1.71802e-21
0.03615	0.11701	0.57904	4.60272e-08	0.2678	2.11584e-10
0.02478	0.0831	0.60062	0.01452	0.27699	5.83843e-09
0.01653	0.10209	0.54759	0.02343	0.31035	2.14633e-13
0.01466	0.09409	0.57216	0.03367	0.28542	5.54058e-20
0.03778	0.11513	0.52096	0.02413	0.302	3.2745e-22
0.02083	0.11579	0.57064	0.00231	0.29042	1.1979e-12
0.03065	0.10749	0.56899	3.68497e-07	0.29288	3.10376e-15
0.03211	0.11321	0.54093	0.00938	0.30438	2.83514e-15
0.01587	0.11465	0.55669	0.01103	0.30176	3.20676e-13
0.04422	0.10559	0.54525	0.01006	0.29488	8.98375e-27
0.02685	0.11338	0.56249	0.00256	0.29472	7.24451e-12
0.03011	0.10168	0.56353	0.00532	0.29935	2.26733e-22
0.02294	0.10645	0.55302	1.06434e-11	0.31759	1.11036e-34
0.02215	0.10517	0.55147	0.01358	0.30763	7.37835e-13
0.03651	0.10449	0.56227	0.01105	0.28568	5.29787e-10
0.02707	0.10812	0.55927	0.00704	0.2985	1.64275e-09
0.02424	0.11858	0.55959	0.00726	0.29033	5.83676e-15
0.02381	0.10729	0.54934	8.63602e-16	0.31956	3.76987e-14
0.03466	0.11131	0.56944	3.74681e-11	0.28459	2.49743e-13
0.03152	0.11414	0.57241	9.82031e-11	0.28194	1.04836e-30
0.0405	0.09807	0.55982	0.00118	0.30043	1.14219e-16
0.03062	0.11698	0.57308	5.36393e-07	0.27931	1.92209e-12
0.03053	0.10557	0.54483	0.01358	0.30549	2.38773e-10
0.04408	0.11148	0.54843	0.01006	0.28595	4.93888e-13
0.01809	0.10183	0.58181	0.00689	0.29138	2.09474e-14
0.02348	0.11363	0.57199	1.68735e-08	0.2909	1.18539e-13
0.03684	0.11179	0.56591	0.00682	0.27863	4.48321e-13
0.0174	0.11297	0.56953	6.93256e-15	0.30009	1.93398e-39
0.03635	0.10757	0.55205	8.57957e-19	0.30403	3.3032e-36
0.0172	0.11276	0.57326	0.000779682	0.296	6.0782e-12
0.01743	0.10811	0.55253	0.01387	0.30806	1.10589e-12
0.02052	0.10389	0.57899	0.00788	0.28871	4.12327e-18
0.00934	0.11612	0.57345	8.31816e-15	0.30109	1.17341e-53
0.03884	0.10993	0.5613	0.01244	0.27749	5.83083e-14
0.03421	0.10033	0.56663	0.01741	0.28141	9.06306e-10
0.05365	0.09904	0.55553	1.23767e-08	0.29177	9.35383e-17
0.02168	0.11724	0.57262	1.58803e-06	0.28846	1.33402e-13
0.01823	0.10657	0.54089	0.01468	0.31964	2.96342e-09
0.0205	0.11809	0.54118	2.09152e-14	0.32023	9.3717e-32
0.0249	0.11256	0.56148	1.32989e-07	0.30105	2.74593e-08
0.042	0.09979	0.56782	0.0142	0.2762	3.39584e-15
0.03669	0.11794	0.53989	0.00685	0.29862	2.26215e-11
0.02999	0.11397	0.53668	3.72374e-12	0.31936	2.64528e-30
0.01788	0.10186	0.55844	0.01655	0.30528	1.45327e-18
0.03145	0.09095	0.5418	0.01772	0.31808	5.25141e-13
0.0213	0.10296	0.54778	0.01656	0.3114	5.30734e-10
0.00549	0.11374	0.58025	2.43699e-14	0.30052	2.52274e-19
0.01199	0.12065	0.58401	1.74749e-09	0.28335	5.09145e-10
0.03457	0.10045	0.55759	4.52635e-27	0.30739	5.15008e-12
0.02033	0.11006	0.5776	0.00096849	0.29105	2.91493e-14
0.0276	0.11693	0.55277	3.55279e-11	0.3027	9.48585e-37
0.03368	0.10839	0.56077	5.66747e-05	0.2971	2.04518e-14
0.05406	0.11198	0.56148	0.00526	0.26721	7.64528e-20
0.01564	0.10657	0.56885	0.01085	0.29809	1.24889e-11
0.02238	0.11251	0.53436	0.01034	0.32041	5.7601e-07
0.04086	0.09287	0.552	0.02453	0.28974	3.23326e-14
0.02968	0.10488	0.55567	0.01512	0.29466	2.44232e-08
0.02451	0.1069	0.58279	4.48844e-08	0.28579	4.87565e-16
0.02054	0.1007	0.5499	0.01637	0.31248	1.27521e-16
0.01023	0.11787	0.58345	4.16863e-07	0.28846	5.58874e-08
0.00913	0.10448	0.56899	2.0148e-07	0.31739	5.60796e-13
0.03857	0.11344	0.55928	9.43659e-08	0.2887	1.06502e-10
0.01147	0.11244	0.57398	9.67362e-09	0.30212	1.45117e-11
0.03172	0.10602	0.53741	0.00907	0.31578	3.6332e-08
0.04488	0.10484	0.53647	0.01957	0.29423	2.11665e-08
0.04487	0.11212	0.57128	0.000159861	0.27157	2.17524e-18
0.04066	0.12412	0.53818	4.79261e-24	0.29703	2.13067e-61
0.03809	0.10709	0.56848	0.00904	0.2773	5.03002e-11
0.03211	0.10467	0.5274	0.01873	0.31709	1.25069e-16
0.03471	0.11237	0.52969	0.01516	0.30807	1.38453e-08
0.01284	0.12268	0.55737	1.21271e-17	0.3071	3.01386e-23
0.02908	0.10718	0.5476	0.0188	0.29733	2.05983e-14
0.02981	0.11346	0.5693	0.01243	0.27499	1.62176e-11
0.03619	0.11219	0.54839	0.00539	0.29784	5.41227e-12
0.02646	0.11531	0.57506	0.00145	0.28171	1.66466e-15
0.02167	0.11614	0.56539	1.01035e-05	0.29679	7.48024e-10
0.02238	0.09621	0.57854	0.01093	0.29195	4.0072e-20
0.03385	0.10903	0.55928	0.01016	0.28768	3.96857e-16
0.02977	0.09667	0.58004	0.00662	0.2869	1.14553e-08
0.02123	0.10522	0.55373	0.01588	0.30393	3.2602e-07
0.02252	0.10096	0.56473	0.02118	0.2906	1.78209e-19
0.04206	0.12081	0.55006	3.56068e-10	0.28707	4.58557e-27
0.04243	0.11358	0.54264	9.19591e-08	0.30135	2.86301e-10
0.02859	0.11399	0.55888	0.01493	0.28361	3.20657e-08
0.02028	0.11151	0.5847	0.00379	0.27971	1.80698e-13
0.01065	0.10521	0.5774	4.98061e-09	0.30674	5.3224e-16
0.03937	0.11104	0.55754	7.65161e-07	0.29205	2.42904e-15
0.02804	0.11606	0.56104	0.00134	0.29351	8.89311e-17
0.02448	0.10913	0.55596	0.01054	0.29989	1.02347e-10
0.02468	0.1048	0.54318	0.01054	0.3168	3.58618e-15
0.03767	0.09048	0.56235	0.01305	0.29644	1.31377e-10
0.02723	0.09498	0.55779	0.02729	0.29271	4.73057e-20
0.04127	0.09475	0.56671	0.00438	0.29289	2.27602e-15
0.02982	0.10236	0.55868	0.01861	0.29053	7.35595e-14
0.00711	0.12681	0.56947	2.65153e-12	0.29661	5.75792e-16
0.02952	0.11087	0.55823	0.00248	0.2989	1.27214e-21
0.02487	0.11199	0.56622	1.43673e-05	0.29691	5.6024e-15
0.02196	0.11549	0.56841	0.00981	0.28433	3.82815e-13
0.0255	0.09924	0.57162	0.00398	0.29966	1.48548e-24
0.03152	0.10214	0.57581	2.93931e-18	0.29053	5.73186e-24
0.03224	0.10632	0.56929	0.00689	0.28526	6.11639e-08
0.02262	0.11736	0.55567	1.90092e-05	0.30433	6.07625e-17
0.0278	0.10028	0.56449	0.01354	0.29388	1.07309e-14
0.02297	0.11187	0.56986	0.00631	0.28899	2.30109e-16
0.02281	0.11278	0.54816	0.01726	0.29899	2.68118e-09
0.00644	0.12398	0.56193	2.95987e-06	0.30766	6.64764e-16
0.0193	0.12445	0.53119	0.00975	0.31531	6.03773e-25
0.04796	0.10462	0.53992	0.02135	0.28615	3.93478e-08
0.02018	0.11516	0.55447	0.00855	0.30164	1.10748e-14
0.02395	0.10239	0.56812	0.01145	0.29409	1.44879e-13
0.02748	0.10373	0.56466	0.00318	0.30096	1.56395e-14
0.02565	0.11077	0.55412	0.01084	0.29862	4.55247e-12
0.00946	0.1051	0.56331	0.01956	0.30257	1.42356e-09
0.02277	0.10011	0.58961	0.00729	0.28022	3.19761e-17
0.03648	0.12052	0.53698	0.0096	0.29642	1.48684e-14
0.01533	0.1137	0.57278	1.70646e-15	0.29818	1.4749e-55
0.01607	0.11066	0.58009	4.80769e-06	0.29317	1.62382e-10
0.03945	0.10215	0.56801	0.00278	0.2876	6.79189e-12
0.0346	0.12694	0.54769	1.01731e-07	0.29077	7.65693e-14
0.05105	0.12947	0.54344	4.97411e-05	0.27599	6.44425e-10
0.01787	0.09936	0.57986	3.48971e-06	0.30291	1.9723e-12
0.01969	0.10889	0.56052	0.00519	0.3057	1.35547e-09
0.01544	0.11326	0.57527	3.80455e-09	0.29603	2.03645e-17
0.0333	0.09867	0.56933	0.01277	0.28592	2.13689e-08
0.03063	0.10137	0.57227	0.00572	0.29	3.14702e-07
0.04027	0.10116	0.5765	2.3206e-07	0.28207	1.37767e-08
0.01242	0.1315	0.54435	4.3923e-07	0.31174	1.09623e-10
0.02449	0.10008	0.55955	0.02483	0.29106	1.3875e-18
0.02848	0.11654	0.56084	0.00471	0.28943	1.1308e-15
0.02404	0.11362	0.54182	0.00407	0.31645	7.2875e-15
0.02281	0.09794	0.57855	0.00799	0.29271	1.62846e-12
0.04178	0.10239	0.53004	0.01976	0.30603	3.28457e-18
0.03915	0.10371	0.5921	6.01085e-07	0.26503	4.31556e-13
0.0303	0.10957	0.542	0.00592	0.31221	6.90466e-18
0.02291	0.0983	0.54508	0.01695	0.31676	4.25115e-26
0.00671	0.12308	0.55797	2.1913e-09	0.31223	1.3217e-21
0.01739	0.10545	0.58549	4.43726e-12	0.29166	3.08508e-37
0.03154	0.10613	0.55346	0.00177	0.3071	2.54057e-12
0.02826	0.11774	0.56662	0.00894	0.27844	3.78964e-10
0.04686	0.11466	0.5625	1.29439e-17	0.27598	2.93094e-21
0.03297	0.09422	0.58008	2.33259e-17	0.29272	1.44202e-23
0.03532	0.11239	0.56493	0.00329	0.28406	3.49963e-11
0.01941	0.09952	0.56182	0.01803	0.30123	2.62244e-11
0.01193	0.08911	0.58233	0.03042	0.28621	6.11673e-17
0.034	0.1025	0.53565	0.00969	0.31816	1.23686e-10
0.03513	0.10971	0.56764	3.04947e-07	0.28751	8.41352e-12
0.04016	0.10371	0.57465	0.00614	0.27534	7.78488e-10
0.02464	0.11482	0.55815	3.22468e-12	0.3024	2.76093e-33
0.02062	0.11629	0.53791	0.02518	0.3	1.37291e-14
0.02815	0.10588	0.56111	2.0218e-17	0.30486	2.61162e-59
0.00854	0.10406	0.58355	0.01358	0.29027	2.58425e-30
0.01249	0.11446	0.57548	0.000116397	0.29745	2.84036e-20
0.02953	0.11441	0.54783	3.29539e-38	0.30822	2.62871e-14
0.01532	0.12862	0.55457	0.00174	0.29975	3.19861e-13
0.02814	0.09233	0.56511	0.01908	0.29534	4.08851e-13
0.02915	0.09717	0.56625	0.00495	0.30248	5.64394e-08
0.03343	0.11638	0.55312	6.22847e-06	0.29707	1.61641e-09
0.02762	0.10724	0.54683	0.00435	0.31396	7.58294e-17
0.0545	0.11193	0.53494	0.01238	0.28625	1.97032e-11
0.03824	0.11429	0.55146	4.8193e-06	0.29601	4.21616e-12
0.01817	0.1061	0.56239	0.02572	0.28762	4.34299e-14
0.02706	0.11197	0.56847	0.00402	0.28847	3.96408e-14
0.04329	0.10543	0.54766	0.01495	0.28867	1.29327e-14
0.03816	0.11654	0.55473	6.16973e-07	0.29057	9.29532e-11
0.02381	0.10912	0.56405	0.01438	0.28863	3.99128e-14
0.03359	0.10808	0.52755	0.03527	0.29552	3.59285e-15
0.01845	0.09408	0.57033	0.0075	0.30964	1.09797e-10
0.01822	0.10881	0.57095	2.22296e-13	0.30202	9.30752e-33
0.01977	0.11693	0.56335	2.9158e-10	0.29994	3.58277e-34
0.03379	0.12233	0.53861	0.00838	0.29689	2.88128e-17
0.03092	0.11612	0.53658	0.00417	0.3122	6.50987e-11
0.03831	0.09948	0.58283	2.66296e-16	0.27938	1.01411e-18
0.03626	0.11395	0.55304	0.01363	0.28312	7.28446e-21
0.02273	0.10592	0.56628	0.0076	0.29746	6.69408e-10
0.05218	0.10274	0.55785	1.06535e-08	0.28723	1.81694e-11
0.01013	0.11161	0.58305	4.1168e-18	0.29521	9.01459e-42
0.01439	0.11229	0.58584	1.08718e-06	0.28748	8.03346e-16
0.03081	0.12951	0.56451	6.16667e-19	0.27518	1.35979e-31
0.05339	0.10367	0.53331	0.02536	0.28427	1.35334e-08
0.05338	0.11013	0.54356	0.01651	0.27642	4.12676e-13
0.02495	0.09873	0.53943	0.02533	0.31156	1.55898e-16
0.02556	0.11688	0.56067	4.4616e-17	0.29688	3.05736e-11
0.02509	0.12097	0.56474	3.60333e-10	0.2892	3.77204e-28
0.01603	0.10371	0.55732	0.02641	0.29652	1.64605e-20
0.03333	0.1062	0.54957	0.01235	0.29855	4.48538e-14
0.04254	0.11163	0.54014	0.00647	0.29923	4.45314e-10
0.00876	0.10858	0.58314	1.20985e-17	0.29952	2.14944e-29
0.04067	0.12077	0.54213	1.24656e-09	0.29642	1.7817e-24
0.02039	0.09986	0.55909	0.00509	0.31557	2.03455e-15
0.01917	0.11797	0.54903	0.00755	0.30629	3.18598e-15
0.02566	0.09861	0.54511	0.02323	0.3074	5.0068e-18
0.03175	0.11906	0.55517	1.14487e-06	0.29402	1.41391e-10
0.04318	0.10517	0.56481	0.0042	0.28265	4.81023e-07
0.02434	0.10777	0.5725	0.01673	0.27866	1.28292e-13
0.05356	0.10439	0.53495	0.00748	0.29961	2.70347e-14
0.04487	0.10455	0.55267	0.01482	0.28309	1.8452e-10
0.04535	0.10436	0.54714	0.00599	0.29715	5.59784e-11
0.0352	0.11248	0.56401	4.1261e-18	0.28831	3.31109e-11
0.01743	0.10107	0.58409	4.61449e-18	0.29741	3.38896e-24
0.03231	0.10853	0.56437	0.01364	0.28115	4.3644e-13
0.02669	0.10429	0.5764	2.23281e-18	0.29262	3.17025e-19
0.03107	0.10077	0.5478	0.01769	0.30268	1.01376e-13
0.01118	0.11403	0.57471	0.01081	0.28927	4.28234e-14
0.02678	0.12135	0.55533	8.9397e-06	0.29654	7.41408e-16
0.01874	0.1212	0.55754	0.00256	0.29995	2.16581e-12
0.03755	0.1073	0.57071	2.05901e-09	0.28445	7.93595e-22
0.03568	0.11788	0.55652	0.00901	0.28092	1.35335e-13
0.04761	0.11477	0.54863	0.00227	0.28672	9.37998e-12
0.04839	0.10886	0.54435	6.08586e-07	0.2984	3.69383e-12
0.02188	0.11387	0.57103	1.25678e-05	0.2932	8.29377e-12
0.0176	0.11795	0.58412	5.65867e-12	0.28032	1.51786e-15
0.03457	0.1246	0.53169	3.30955e-06	0.30914	2.81614e-10
0.04756	0.1219	0.55043	1.2328e-05	0.2801	9.28256e-14
0.01996	0.11236	0.565	2.99279e-06	0.30267	5.01649e-16
0.03327	0.09879	0.56006	0.01577	0.29211	4.58644e-10
0.02216	0.11306	0.55043	1.36238e-06	0.31434	1.74484e-13
0.01351	0.11029	0.59285	7.86668e-08	0.28334	7.54828e-11
0.01277	0.09438	0.59663	0.00485	0.29136	5.96839e-15
0.01877	0.09762	0.56212	0.0153	0.3062	4.32737e-12
0.000226787	0.12199	0.5757	2.23862e-12	0.30209	1.42927e-28
0.03394	0.10819	0.55135	0.01125	0.29527	3.80933e-16
0.0275	0.0921	0.579	0.01406	0.28733	1.85524e-16
0.01396	0.10488	0.57586	4.22024e-09	0.3053	6.46855e-20
0.01676	0.10487	0.57192	3.75973e-06	0.30645	7.60419e-10
0.02994	0.10253	0.55332	0.01159	0.30262	4.02233e-13
0.022	0.10636	0.56054	2.37777e-08	0.3111	3.8581e-15
0.02951	0.10193	0.55553	0.01736	0.29567	1.93613e-18
0.03555	0.1039	0.5516	0.0126	0.29635	5.04041e-15
0.03181	0.11579	0.55029	0.00207	0.30004	4.92962e-11
0.02311	0.12018	0.56205	2.64158e-23	0.29466	4.49069e-42
6.57143e-07	0.12118	0.57947	9.5439e-10	0.29934	2.98823e-13
0.03815	0.11509	0.54152	0.00542	0.29982	1.13849e-16
0.03734	0.10681	0.5448	0.01122	0.29983	8.29595e-13
0.02476	0.09652	0.58339	8.98835e-09	0.29533	2.80161e-22
0.03357	0.1193	0.54803	3.10215e-09	0.29909	6.2208e-18
0.00293	0.10829	0.577	0.01226	0.29953	2.01808e-25
0.01891	0.1241	0.57617	0.0064	0.27443	7.06645e-11
0.03882	0.1165	0.54047	3.63741e-06	0.30421	3.11647e-14
0.03471	0.11706	0.54226	0.01167	0.2943	9.60981e-12
0.03899	0.10067	0.56891	0.00597	0.28546	7.61242e-09
0.02199	0.11193	0.55572	7.23252e-08	0.31036	2.09709e-15
0.05685	0.115	0.53748	0.00685	0.28382	6.45747e-09
0.01107	0.10478	0.54629	0.00796	0.3299	1.23002e-15
0.01686	0.1072	0.57594	0.00104	0.29895	3.89535e-14
0.03876	0.11378	0.57051	0.000774544	0.27617	7.51773e-09
0.03043	0.11263	0.56122	2.15421e-08	0.29572	1.15781e-12
0.01933	0.10711	0.58205	0.00819	0.28333	7.26059e-11
0.05269	0.1172	0.53579	0.01042	0.28389	5.27409e-11
0.00822	0.12379	0.58078	1.19961e-06	0.28721	2.38392e-14
0.03712	0.113	0.56639	2.3962e-15	0.28348	2.34545e-20
0.02164	0.12022	0.54636	0.000981212	0.3108	9.80011e-14
0.04018	0.11564	0.56546	1.35584e-10	0.27872	7.80474e-29
0.03283	0.09342	0.55522	0.02286	0.29566	1.06367e-17
0.03563	0.1187	0.55826	0.000599716	0.28682	4.4406e-10
0.03808	0.11277	0.56328	0.00681	0.27907	2.4423e-10
0.03758	0.10801	0.56097	0.000169168	0.29327	2.44388e-17
0.0164	0.11874	0.55568	5.73334e-08	0.30918	1.34883e-09
0.02621	0.0984	0.56756	0.00516	0.30267	1.38199e-13
0.04573	0.11584	0.55134	4.40706e-05	0.28704	1.32629e-12
0.02255	0.09852	0.55966	0.01376	0.30551	2.51916e-11
0.01781	0.10591	0.56612	0.00402	0.30613	1.54697e-12
0.04183	0.09817	0.56546	0.00857	0.28444	0.00152
0.02704	0.09433	0.55314	0.04043	0.28506	1.81584e-10
0.03193	0.11204	0.56196	0.000775053	0.29329	1.57392e-16
0.03356	0.11312	0.55776	3.62475e-06	0.29556	4.69285e-09
0.0354	0.11835	0.56544	0.00148	0.27933	8.3758e-14
0.00566	0.10934	0.56364	0.02385	0.29752	4.28318e-20
0.022	0.12361	0.5603	3.96092e-12	0.29409	2.21787e-33
0.03575	0.11214	0.55783	0.00302	0.29126	7.07848e-15
0.02974	0.11178	0.55482	0.00719	0.29647	1.41638e-16
0.0423	0.10592	0.57372	0.00474	0.27332	2.16816e-12
0.00389	0.092	0.58786	0.01498	0.30127	3.88442e-21
0.00885	0.0936	0.57276	0.02289	0.30191	4.20933e-12
0.01343	0.10148	0.58423	0.00364	0.29722	3.42638e-15
0.03139	0.09561	0.56964	0.00345	0.29992	6.23519e-14
0.02263	0.10134	0.5549	0.01618	0.30495	1.01257e-17
0.03087	0.10157	0.57462	0.00475	0.2882	1.33344e-13
0.01633	0.11973	0.55541	3.24998e-31	0.30853	4.73883e-21
0.02688	0.10302	0.59016	0.000318071	0.27962	5.73629e-16
0.01914	0.10975	0.57186	0.000863425	0.29839	3.4115e-18
0.02484	0.1139	0.55348	0.01243	0.29536	6.34926e-14
0.03677	0.10059	0.55529	0.01676	0.29058	1.41034e-13
0.02184	0.1076	0.54471	0.00945	0.31641	8.5074e-14
0.02296	0.12517	0.55471	1.61932e-07	0.29716	4.23739e-10
0.02687	0.1109	0.58427	0.000330214	0.27762	8.5978e-18
0.03868	0.10611	0.53385	0.01529	0.30607	1.55798e-12
0.00584	0.10412	0.60127	2.32881e-06	0.28877	1.32877e-10
0.03887	0.10869	0.55524	9.42862e-06	0.29719	1.00542e-11
0.02921	0.1031	0.56166	0.02098	0.28506	4.02611e-16
0.01858	0.12098	0.54843	2.17491e-07	0.31202	7.36656e-11
0.03842	0.1043	0.55382	0.00499	0.29847	1.8094e-10
0.02609	0.11131	0.54804	4.44665e-06	0.31456	1.89908e-09
0.01902	0.1182	0.56984	2.03768e-13	0.29294	6.95658e-31
0.00963	0.11767	0.55415	0.00695	0.31161	1.07216e-10
0.0012	0.10267	0.57186	0.01966	0.3046	4.23895e-22
0.0267	0.10902	0.56726	1.38105e-08	0.29701	1.19829e-13
0.02654	0.10156	0.51891	0.03107	0.32193	1.17392e-12
0.04963	0.1005	0.54105	0.01023	0.2986	3.47438e-12
0.01374	0.10335	0.5584	0.02135	0.30316	6.89474e-20
0.03592	0.10781	0.56054	2.18273e-09	0.29573	2.62692e-21
0.03614	0.10883	0.57598	0.00304	0.276	1.01052e-14
0.00283	0.10529	0.56267	5.92507e-21	0.32921	5.70015e-24
0.000294705	0.10368	0.58893	0.01088	0.29622	1.71877e-11
0.04197	0.10786	0.55245	0.00725	0.29048	1.79704e-10
0.01919	0.11395	0.55122	0.01976	0.29589	1.67813e-11
0.03331	0.09928	0.55318	0.01374	0.29346	0.00704
0.02715	0.10435	0.58837	0.00441	0.27572	2.88146e-11
0.03057	0.11302	0.54585	0.00851	0.30205	3.0324e-11
0.04476	0.11647	0.54715	0.01406	0.27755	1.65102e-11
0.01445	0.12855	0.56976	5.74303e-08	0.28725	2.01187e-15
0.03095	0.10148	0.56417	0.00924	0.29416	7.46285e-10
0.00736	0.1244	0.55762	1.12028e-06	0.31062	7.22589e-11
0.03818	0.10689	0.56336	0.00527	0.2863	2.28931e-07
0.02307	0.11358	0.54379	0.0011	0.31845	5.58722e-19
0.03211	0.11323	0.56481	7.40061e-11	0.28985	8.88433e-26
0.03081	0.10082	0.54384	0.00707	0.31747	1.57923e-14
0.03557	0.10284	0.57717	0.00127	0.28315	1.4624e-13
0.05476	0.12267	0.54836	1.93588e-10	0.2742	1.9241e-14
0.03702	0.09324	0.57428	0.00583	0.28963	1.63013e-07
0.03053	0.10333	0.55696	0.01317	0.29601	1.74986e-17
0.02425	0.10373	0.58166	9.02422e-09	0.29036	7.59733e-23
0.0168	0.10421	0.57208	0.00783	0.29908	8.28844e-11
0.02725	0.10857	0.53987	0.00941	0.31491	5.85213e-09
0.04823	0.10277	0.55738	0.01769	0.27394	2.00968e-16
0.03458	0.12133	0.54039	8.19576e-06	0.30369	5.9246e-06
0.01945	0.10086	0.56344	0.00841	0.30784	8.89612e-12
0.03294	0.0906	0.55908	0.01696	0.30042	3.66279e-13
0.02761	0.11255	0.55152	0.01314	0.29518	2.49604e-13
0.03477	0.11387	0.55893	1.59369e-13	0.29243	9.01281e-42
0.04528	0.10224	0.5671	0.01064	0.27474	3.33986e-13
0.02901	0.11186	0.55552	0.00578	0.29782	1.03093e-09
0.02394	0.09487	0.57418	0.01695	0.29006	3.40711e-12
0.03323	0.1057	0.55252	0.01497	0.29358	2.69712e-09
0.03828	0.10483	0.5689	9.6794e-07	0.28799	5.97678e-11
0.02965	0.11535	0.55508	0.00169	0.29824	3.54513e-17
0.03972	0.11511	0.54213	0.000742845	0.3023	1.60805e-13
0.02172	0.11515	0.57566	3.36339e-11	0.28748	2.66652e-35
0.01326	0.11538	0.55622	0.00505	0.31009	6.37775e-15
0.02782	0.1193	0.56463	3.09965e-07	0.28825	4.22888e-12
0.02479	0.10754	0.56522	1.0644e-10	0.30244	2.26623e-24
0.01692	0.10351	0.5729	0.01093	0.29574	2.75021e-23
0.04198	0.11216	0.54691	2.60887e-07	0.29895	3.1081e-08
0.03032	0.11973	0.54795	1.41205e-06	0.30201	1.64347e-12
0.04262	0.11246	0.554	1.29039e-18	0.29092	2.38403e-22
0.01345	0.10092	0.57811	0.00626	0.30127	8.98575e-10
0.02832	0.11461	0.54859	6.98051e-08	0.30848	1.60563e-11
0.04289	0.10856	0.56262	3.77268e-06	0.28592	1.63053e-11
0.01732	0.108	0.56488	0.000726995	0.30907	1.98049e-14
0.03389	0.09604	0.55845	0.02534	0.28628	9.28896e-14
0.01911	0.10398	0.57177	0.01549	0.28965	9.57708e-21
0.02396	0.11797	0.55832	0.00231	0.29745	3.87091e-13
0.01534	0.093	0.59669	0.01461	0.28035	1.00188e-13
0.01525	0.10851	0.58313	2.63989e-08	0.29311	1.23691e-09
0.02647	0.11255	0.54044	8.77697e-09	0.32053	2.13987e-12
0.0316	0.11265	0.56466	0.00891	0.28218	8.38262e-11
0.02105	0.09875	0.58455	0.016	0.27965	2.48062e-17
0.02648	0.11798	0.55959	1.45766e-13	0.29595	4.61207e-41
0.00696	0.09034	0.59161	0.01072	0.30037	2.15852e-12
0.02	0.1102	0.58866	2.14307e-06	0.28114	4.93425e-11
0.04664	0.10067	0.52565	0.03604	0.29101	2.8292e-09
0.03014	0.11073	0.57743	0.00495	0.27676	5.51307e-17
0.01295	0.11333	0.5628	0.01531	0.29562	5.54069e-14
0.0255	0.11808	0.55707	1.61136e-09	0.29934	1.01719e-28
0.02841	0.11372	0.5438	0.01701	0.29705	1.58162e-13
0.04082	0.09442	0.5703	0.0039	0.29057	3.88126e-13
0.0467	0.11714	0.55086	4.69009e-09	0.2853	4.31051e-14
0.03042	0.09926	0.57891	0.00484	0.28656	1.00953e-15
0.034	0.10231	0.56415	0.000175717	0.29937	2.30771e-18
0.01059	0.11331	0.57039	5.20723e-08	0.30571	1.3792e-14
0.0269	0.10363	0.55991	0.01183	0.29774	1.1089e-12
0.03475	0.10844	0.56071	0.00461	0.29149	3.32323e-17
0.03227	0.11196	0.55562	0.00212	0.29803	1.19682e-11
0.02411	0.10444	0.58811	0.00697	0.27637	9.13586e-11
0.02938	0.1007	0.52782	0.0274	0.3147	1.58822e-12
0.02493	0.11728	0.58817	0.00314	0.26648	1.71411e-14
0.03973	0.11304	0.55741	2.63234e-12	0.28981	1.58112e-39
0.02601	0.11951	0.56181	2.50795e-07	0.29266	2.94231e-14
0.0213	0.10707	0.56679	0.00457	0.30027	2.1459e-12
0.02686	0.10363	0.54013	0.01572	0.31366	2.69301e-23
0.02058	0.10803	0.57749	3.59268e-07	0.2939	1.2853e-15
0.0378	0.10675	0.56635	0.00365	0.28545	4.10713e-11
0.0261	0.12608	0.54515	1.49944e-11	0.30267	3.0709e-14
0.0393	0.087	0.55133	0.02393	0.29844	2.33454e-14
0.02554	0.11933	0.54741	8.72021e-14	0.30772	3.26413e-43
0.03156	0.10209	0.56451	0.01361	0.28823	1.82096e-13
0.03996	0.10783	0.54589	0.000690293	0.30563	5.35017e-18
0.0394	0.10394	0.55734	1.04041e-06	0.29932	2.60468e-18
0.02163	0.11614	0.57047	1.18827e-07	0.29176	9.22972e-10
0.01099	0.11275	0.54059	0.00788	0.32779	2.29197e-16
0.02043	0.1183	0.56664	2.82864e-06	0.29462	6.5855e-11
0.02762	0.10485	0.56533	0.01428	0.28791	6.00495e-14
0.02857	0.10333	0.55442	0.01417	0.29951	7.92153e-15
0.02387	0.10291	0.56943	0.0082	0.29559	2.85341e-11
0.03762	0.1106	0.55993	0.0028	0.28905	3.46983e-11
0.0323	0.09852	0.57244	0.01394	0.2828	2.66141e-07
0.00262	0.114	0.59156	1.37377e-22	0.29182	1.35865e-35
0.031	0.11069	0.58347	8.4836e-08	0.27484	6.35751e-13
0.03043	0.09184	0.53976	0.03215	0.30582	2.47499e-19
0.01819	0.11826	0.55239	2.26507e-11	0.31115	5.16552e-21
0.02657	0.10522	0.5685	0.00269	0.29702	2.3447e-09
0.02608	0.1059	0.55865	5.48414e-17	0.30937	1.63363e-14
0.01836	0.10671	0.55965	0.0207	0.29458	3.79223e-19
0.04047	0.11052	0.57515	0.000708726	0.27315	3.362e-13
0.03668	0.10556	0.54953	3.66895e-06	0.30822	1.29844e-15
0.03329	0.10526	0.56369	1.37227e-09	0.29776	1.71403e-09
0.01628	0.10955	0.58811	1.66218e-05	0.28603	5.45661e-16
0.03046	0.10441	0.5631	0.00763	0.29439	5.07515e-10
0.04276	0.11272	0.5444	0.00213	0.29798	7.23056e-12
0.02368	0.10897	0.55523	0.01782	0.29431	4.06898e-17
0.03454	0.10712	0.54311	3.22805e-06	0.31522	3.1736e-14
0.04307	0.11363	0.55454	0.00536	0.2834	1.17457e-09
0.02358	0.12354	0.54108	1.20696e-20	0.31181	1.57278e-16
0.01752	0.10726	0.57888	8.01561e-07	0.29633	2.83348e-18
0.04515	0.10447	0.549	0.00913	0.29225	1.91679e-12
0.0272	0.10456	0.57929	4.53435e-05	0.28891	7.59199e-14
0.02662	0.11273	0.56117	0.0065	0.29299	6.63552e-11
0.03829	0.11061	0.55477	0.00375	0.29258	6.75477e-12
0.02166	0.11826	0.57132	1.46895e-07	0.28876	3.44717e-07
0.02183	0.10352	0.58918	0.00287	0.2826	1.89734e-12
0.02426	0.09353	0.55138	0.03449	0.29634	2.99782e-10
0.01678	0.11799	0.55508	2.33656e-12	0.31015	1.44592e-41
0.02597	0.09759	0.56439	0.02439	0.28766	1.79784e-16
0.03371	0.11308	0.56963	0.00531	0.27827	2.62384e-19
0.02094	0.09831	0.55915	0.02087	0.30073	9.70894e-12
0.02751	0.10642	0.57118	0.00142	0.29346	9.04044e-16
0.0258	0.10526	0.54742	0.02873	0.29279	2.76245e-15
0.0346	0.11458	0.55633	4.18953e-12	0.29449	1.36928e-41
0.03908	0.11119	0.55892	0.01216	0.27865	2.91364e-09
0.03813	0.11442	0.54851	0.00929	0.28965	7.66342e-11
0.03706	0.10544	0.57894	2.31009e-16	0.27856	4.79124e-20
0.02126	0.1159	0.54686	0.00447	0.31151	5.70117e-18
0.0242	0.11607	0.56666	1.22582e-06	0.29307	1.64235e-09
0.03721	0.11681	0.53185	0.00997	0.30414	8.78633e-14
0.01494	0.09678	0.58919	0.01539	0.2837	1.09378e-17
0.0144	0.11653	0.59471	2.36512e-29	0.27436	3.09994e-15
0.00304	0.10376	0.58118	0.00757	0.30445	1.93353e-17
0.02282	0.10269	0.55001	0.01535	0.30913	1.87669e-08
0.01955	0.09955	0.58907	0.01537	0.27646	3.9005e-23
0.01968	0.11815	0.55796	1.73282e-12	0.30421	2.82026e-41
0.03319	0.10826	0.56395	8.06145e-07	0.29459	9.72342e-12
0.01931	0.112	0.52918	0.02704	0.31246	2.68451e-11
0.02283	0.11228	0.58509	5.79738e-18	0.27979	3.34597e-11
0.03272	0.12397	0.54886	0.0022	0.29225	5.87507e-13
0.02928	0.11122	0.56097	0.01101	0.28753	4.36232e-14
0.02007	0.11632	0.55636	0.01122	0.29602	8.76226e-12
0.02253	0.11628	0.57367	0.00137	0.28614	3.03704e-16
0.0285	0.1056	0.54705	0.01704	0.30181	1.03636e-09
0.03405	0.1051	0.56107	0.000171325	0.29961	2.92685e-22
0.0312	0.10488	0.55736	0.02011	0.28644	3.16872e-14
0.02421	0.10316	0.58398	7.97719e-16	0.28865	4.5804e-11
0.02278	0.11372	0.56978	1.88312e-06	0.29371	4.83587e-11
0.04657	0.1208	0.52714	0.01203	0.29347	2.25622e-11
0.02434	0.10548	0.55914	0.01169	0.29935	3.21894e-16
0.02844	0.10831	0.5536	0.00684	0.30281	2.75092e-08
0.0244	0.11571	0.56377	1.57354e-13	0.29612	4.57141e-30
0.02425	0.10614	0.57918	5.20196e-16	0.29043	9.91124e-40
0.01921	0.0985	0.57963	0.00172	0.30093	1.54495e-16
0.02551	0.11223	0.56826	1.50587e-18	0.29399	2.56953e-21
0.01979	0.1176	0.54887	0.01553	0.29822	8.21231e-15
0.04156	0.13553	0.5334	8.93844e-13	0.28951	1.80023e-42
0.03303	0.10801	0.56034	0.01901	0.2796	1.47209e-19
0.03173	0.09692	0.55682	0.01707	0.29747	8.93646e-09
0.04907	0.11304	0.56094	5.91219e-06	0.27695	8.62966e-14
0.03337	0.11184	0.55472	0.00828	0.29179	8.11635e-12
0.03101	0.09711	0.55941	2.49649e-09	0.31247	6.20624e-12
0.02031	0.10112	0.56851	0.01708	0.29297	2.05688e-14
0.04699	0.1026	0.53046	0.02034	0.29633	0.00327
0.01535	0.11039	0.55389	7.8533e-09	0.32037	3.40731e-13
0.01792	0.11705	0.57297	1.26933e-16	0.29206	7.24616e-48
0.03148	0.09809	0.56797	7.4093e-11	0.30246	2.86622e-17
0.03308	0.11828	0.56277	0.00698	0.27888	3.56182e-12
0.03749	0.10023	0.54669	0.01488	0.30071	2.73722e-10
0.0185	0.10631	0.55748	0.01455	0.30315	2.13905e-16
0.02563	0.11583	0.5483	0.0122	0.29804	1.19661e-08
0.04575	0.09393	0.55094	0.01893	0.29044	1.42726e-09
0.02165	0.0947	0.56863	0.01634	0.29869	6.89027e-17
0.02014	0.1125	0.54129	9.9198e-11	0.32607	1.06753e-30
0.03539	0.1031	0.55551	0.01657	0.28943	2.41151e-11
0.04698	0.11172	0.53558	1.38256e-05	0.30571	8.89666e-12
0.04524	0.09984	0.53651	0.0137	0.30472	1.25274e-13
0.04555	0.11634	0.53259	0.00706	0.2829	0.01558
0.04354	0.0987	0.55593	0.01671	0.28512	6.08106e-22
0.01311	0.1124	0.5843	5.20935e-14	0.29019	2.13657e-45
0.02171	0.11659	0.56848	0.000688852	0.29253	5.85874e-14
0.03765	0.11086	0.54785	0.01181	0.29182	2.42325e-17
0.03018	0.1196	0.54056	2.87054e-12	0.30966	1.52969e-44
0.02132	0.11605	0.57984	1.5393e-10	0.28279	7.52794e-14
0.03845	0.10097	0.56167	1.86046e-05	0.29889	6.27279e-10
0.03845	0.11493	0.56479	0.00433	0.27749	1.78064e-12
0.04834	0.1047	0.54121	0.01066	0.2951	2.06186e-11
0.04245	0.09886	0.54053	0.00428	0.31388	5.75001e-12
0.03881	0.09237	0.56497	0.01429	0.28956	1.79617e-07
0.03832	0.10821	0.5336	0.022	0.29786	1.39545e-09
0.039	0.11913	0.5647	6.94889e-19	0.27717	2.49804e-31
0.02004	0.10188	0.57371	0.01514	0.28924	2.25184e-07
0.04787	0.11377	0.5287	0.01547	0.29419	8.64027e-14
0.0391	0.11858	0.56382	1.5953e-06	0.2785	1.16795e-06
0.01599	0.11846	0.55842	2.07839e-07	0.30713	8.54141e-15
0.02239	0.11237	0.57254	8.07987e-18	0.2927	7.02466e-31
0.04061	0.10067	0.55179	0.01257	0.29436	1.60033e-13
0.02695	0.12041	0.57227	1.6174e-06	0.28037	9.89932e-09
0.02331	0.11167	0.55942	8.95707e-11	0.3056	3.47724e-26
0.03784	0.10609	0.56349	2.28521e-06	0.29258	3.19656e-17
0.02956	0.11137	0.53194	0.00701	0.32012	7.01082e-16
0.03438	0.12321	0.57077	0.00277	0.26888	2.66581e-10
0.02732	0.12452	0.54409	0.00181	0.30226	5.63453e-11
0.03305	0.11201	0.58163	0.00633	0.26698	3.11702e-13
0.0269	0.1065	0.5665	0.01104	0.28906	1.34576e-13
0.01867	0.11349	0.55835	0.00743	0.30206	3.79722e-11
0.02824	0.11693	0.54737	0.01915	0.28831	3.05392e-15
0.00539	0.10992	0.58591	8.11951e-16	0.29878	9.96188e-21
0.02371	0.10051	0.58004	0.00783	0.28792	6.87313e-18
0.02258	0.10627	0.5523	0.01477	0.30408	8.57202e-16
0.0261	0.10372	0.55378	0.01098	0.30541	1.07658e-09
0.03574	0.11213	0.55924	2.64642e-06	0.29289	6.00547e-11
0.02482	0.11762	0.56946	2.11364e-09	0.2881	7.39255e-10
0.03517	0.10683	0.55003	0.01462	0.29335	1.27327e-14
0.02648	0.11753	0.5766	0.00922	0.27017	2.67931e-11
0.01518	0.11994	0.57659	4.27264e-37	0.2883	8.75545e-46
0.04381	0.10966	0.54891	2.66093e-15	0.29761	2.17941e-20
0.04528	0.10806	0.56025	0.00951	0.27689	4.16813e-18
0.02673	0.11259	0.55862	0.00487	0.29718	9.39269e-09
0.01332	0.11046	0.55112	0.00827	0.31684	2.80918e-18
0.02948	0.10574	0.55484	0.00761	0.30233	4.58494e-17
0.03762	0.11826	0.55499	0.00713	0.282	4.21063e-08
0.01651	0.11037	0.56551	3.22482e-06	0.30761	7.77385e-13
0.02843	0.1069	0.55953	0.00272	0.30242	2.55818e-15
0.02306	0.10798	0.54673	0.00925	0.31298	3.65376e-12
0.03525	0.12159	0.55293	0.00109	0.28914	2.79327e-12
0.03484	0.09996	0.54772	0.02341	0.29407	3.06256e-16
0.05116	0.1139	0.54346	0.01265	0.27884	1.61105e-11
0.03625	0.10974	0.54877	0.00365	0.30158	2.79419e-11
0.02867	0.10262	0.55795	0.01221	0.29855	3.08582e-08
0.02986	0.11763	0.57241	0.00525	0.27485	3.48341e-15
0.02264	0.10195	0.56034	0.01224	0.30282	1.97882e-14
0.02266	0.10298	0.54996	0.02102	0.30338	3.01414e-16
0.01499	0.1055	0.58622	2.8927e-07	0.29328	3.23559e-11
0.04506	0.11707	0.56495	1.21634e-08	0.27292	3.27825e-13
0.03116	0.12499	0.54732	4.26504e-07	0.29654	3.24091e-14
0.02825	0.11536	0.5615	7.26435e-20	0.29489	3.42879e-23
0.02619	0.10766	0.56182	1.22511e-05	0.30432	2.52089e-14
0.02245	0.10876	0.57471	1.53942e-07	0.28654	0.00754
0.04287	0.11222	0.53474	0.00956	0.30061	7.02013e-16
0.03336	0.10008	0.56672	0.00836	0.29148	1.15959e-32
0.021	0.10063	0.55114	0.02376	0.30346	8.96913e-16
0.02729	0.10793	0.55539	0.01644	0.29295	8.41023e-15
0.03584	0.10145	0.55661	0.0256	0.2805	1.35904e-15
0.04145	0.10868	0.55731	2.97873e-17	0.29255	2.77479e-21
0.02382	0.11597	0.54887	0.01181	0.29953	9.59655e-14
0.04984	0.11358	0.54582	0.00759	0.28317	4.43138e-11
0.02516	0.07791	0.59124	0.01425	0.29144	1.29261e-13
0.01086	0.1057	0.59996	5.45094e-13	0.28347	2.87577e-38
0.0177	0.09244	0.56938	0.01637	0.30411	2.71847e-08
0.0174	0.10949	0.57422	0.00468	0.2942	1.3527e-12
0.02553	0.11193	0.5684	2.6241e-05	0.29411	1.0364e-20
0.0272	0.12396	0.55143	1.23312e-10	0.29741	2.39021e-19
0.02163	0.10395	0.55024	0.00983	0.31434	1.94966e-19
0.03445	0.11125	0.56236	2.64579e-05	0.29191	6.37374e-11
0.03014	0.08861	0.54721	0.02985	0.30418	1.35245e-16
0.0341	0.10145	0.56487	2.42044e-07	0.29958	3.87122e-16
0.03275	0.11067	0.55901	2.07686e-28	0.29758	2.09058e-12
0.03441	0.11651	0.55768	0.00206	0.28935	9.13087e-18
0.02159	0.11204	0.59322	2.0464e-05	0.27314	2.23519e-16
0.03576	0.11129	0.57899	1.57435e-16	0.27397	2.03932e-11
0.02162	0.1053	0.55497	0.0188	0.2993	3.36717e-12
0.02705	0.12643	0.54539	8.06897e-20	0.30113	3.26613e-24
0.03404	0.11266	0.55339	1.62804e-39	0.2999	4.93178e-15
0.04007	0.11534	0.5599	0.00397	0.28073	3.83601e-15
0.02484	0.1047	0.58246	2.6054e-18	0.288	5.77106e-17
0.01913	0.10588	0.54063	0.01859	0.31577	2.12244e-10
0.01521	0.10625	0.61351	0.00432	0.26072	8.09663e-16
0.0265	0.1085	0.5823	0.005	0.2777	2.41309e-13
0.01288	0.09998	0.5706	0.02016	0.29638	6.03507e-19
0.03349	0.12791	0.54609	0.01078	0.28172	8.92689e-14
0.02454	0.09629	0.58198	0.01199	0.28521	8.08737e-09
0.02	0.10275	0.56462	0.0093	0.30333	1.25621e-13
0.02169	0.11218	0.56834	3.87083e-18	0.29779	6.96367e-11
0.02832	0.11916	0.56067	1.64515e-06	0.29185	8.951e-11
0.03055	0.11087	0.55403	0.00682	0.29773	1.65677e-10
0.01557	0.11212	0.55782	0.00994	0.30455	2.59881e-11
0.04027	0.09268	0.56844	0.00866	0.28994	1.23331e-12
0.03729	0.12016	0.54756	7.43819e-17	0.29498	4.32319e-59
0.00393	0.10385	0.54854	0.02484	0.31886	1.61237e-17
0.03085	0.1056	0.57343	0.01576	0.27436	2.2938e-08
0.0232	0.10631	0.55556	0.00785	0.30708	2.29547e-10
0.01911	0.12104	0.55539	2.08516e-15	0.30446	2.86995e-50
0.01385	0.10356	0.57869	1.2232e-10	0.3039	2.76184e-32
0.01915	0.10968	0.56586	1.75581e-18	0.30531	2.69536e-41
0.02883	0.10246	0.53835	0.01347	0.31689	6.60111e-10
0.02359	0.10418	0.55978	0.00345	0.30899	1.88754e-12
0.02093	0.1055	0.57025	2.93994e-14	0.30332	9.69198e-49
0.01441	0.11208	0.55958	0.00995	0.30398	3.58818e-13
0.03475	0.09632	0.5638	0.00607	0.29906	2.40677e-17
0.02992	0.0942	0.54134	0.01224	0.3223	1.24363e-13
0.03841	0.1016	0.57077	0.00563	0.2836	9.86577e-12
0.03456	0.11171	0.56103	0.000274397	0.29243	8.52502e-15
0.02767	0.12691	0.53922	6.00923e-14	0.3062	3.96314e-26
0.04364	0.11492	0.55049	0.00404	0.28692	4.74298e-11
0.0355	0.10326	0.58253	0.000480047	0.27823	8.38747e-17
0.02986	0.10382	0.57035	7.51667e-16	0.29596	1.33989e-26
0.03708	0.10406	0.561	0.01196	0.2859	3.39664e-10
0.02349	0.11322	0.54937	0.00592	0.30799	3.72795e-11
0.02748	0.11299	0.56095	0.00956	0.28902	1.92641e-16
0.02519	0.09314	0.59135	0.01658	0.27373	4.38314e-13
0.04007	0.09144	0.55898	0.01793	0.29159	1.30876e-06
0.03875	0.10901	0.5636	0.00882	0.27982	7.53435e-11
0.03388	0.10883	0.56858	2.79825e-09	0.28871	5.1778e-14
0.03304	0.1035	0.55412	0.00756	0.30178	1.57461e-10
0.02085	0.11336	0.56396	3.72408e-10	0.30183	5.25556e-14
0.03884	0.13018	0.52666	0.00328	0.30104	2.54212e-12
0.03039	0.11582	0.56621	0.00685	0.28072	1.17689e-11
0.03874	0.10475	0.54869	0.00335	0.30448	2.21754e-14
0.03938	0.09929	0.53818	0.01811	0.30503	5.9414e-10
0.03595	0.12548	0.54513	0.00334	0.29009	1.69054e-10
0.01815	0.11706	0.56336	0.0014	0.30002	8.56142e-17
0.0212	0.10711	0.57123	1.58962e-07	0.30046	4.06396e-12
0.02927	0.09888	0.57174	1.70182e-09	0.30011	6.49765e-24
0.03114	0.10945	0.57245	0.00289	0.28407	1.01728e-11
0.01609	0.10984	0.58023	0.01042	0.28342	1.48942e-11
0.02959	0.10468	0.56566	2.35583e-10	0.30007	1.69736e-33
0.01943	0.10341	0.5679	0.00435	0.30491	2.31885e-15
0.01942	0.11835	0.58296	5.50062e-14	0.27927	3.55353e-13
0.03245	0.11467	0.54838	5.53996e-06	0.30449	2.04618e-11
0.03016	0.10531	0.55658	2.36362e-09	0.30795	4.02368e-30
0.01883	0.10895	0.57669	0.00608	0.28946	1.68318e-14
0.0216	0.11437	0.57116	2.63886e-13	0.29288	3.1355e-36
0.01492	0.10527	0.55419	0.01552	0.3101	3.3088e-08
0.02472	0.1126	0.54103	0.00542	0.31623	4.97457e-10
0.01311	0.1107	0.5724	2.11883e-12	0.3038	1.66085e-41
0.02526	0.0872	0.58191	0.0154	0.29023	2.16074e-13
0.01738	0.1147	0.55685	2.05314e-09	0.31107	3.06771e-15
0.02074	0.11114	0.55276	3.67352e-18	0.31536	6.62253e-67
0.03234	0.11816	0.58285	8.73242e-09	0.26666	1.42641e-12
0.02769	0.12758	0.54719	2.21581e-05	0.29752	4.33909e-18
0.0222	0.12037	0.56736	0.00109	0.28899	1.16772e-19
0.03172	0.11083	0.55604	6.83999e-13	0.30141	3.04955e-47
0.01426	0.11777	0.56569	1.308e-60	0.30228	3.09152e-23
0.02484	0.11855	0.54529	0.00167	0.30966	3.10178e-16
0.02458	0.10396	0.56985	6.14552e-07	0.30161	1.98422e-14
0.02868	0.09802	0.57055	1.35345e-07	0.30276	6.35464e-14
0.02723	0.10437	0.54953	0.00841	0.31046	2.95109e-14
0.02269	0.10769	0.57855	4.19934e-05	0.29102	4.79351e-13
0.03206	0.12452	0.55351	0.0037	0.28622	6.35317e-11
0.03069	0.10787	0.57816	4.52417e-08	0.28327	4.48567e-17
0.02698	0.10817	0.56343	0.01084	0.29058	1.77441e-10
0.02752	0.11457	0.53855	0.01889	0.30047	1.75677e-13
0.03597	0.1066	0.54711	0.00729	0.30303	5.35845e-11
0.0252	0.10031	0.56061	0.00313	0.31075	7.32869e-13
0.02482	0.12151	0.55642	1.90529e-16	0.29725	8.77356e-49
0.0203	0.11779	0.56074	0.00459	0.29658	7.84247e-14
0.03634	0.12425	0.53501	1.93927e-17	0.30441	2.48986e-21
0.01788	0.11975	0.55284	0.00162	0.30791	2.82251e-16
0.02997	0.11538	0.56799	6.13495e-16	0.28666	2.82035e-49
0.03412	0.09163	0.53895	0.02975	0.30555	1.03148e-16
0.02427	0.11099	0.58659	8.56576e-08	0.27815	1.42548e-12
0.03748	0.11099	0.54632	0.00927	0.29593	2.71901e-19
0.01804	0.12987	0.56976	5.39917e-15	0.28233	2.5891e-19
0.04411	0.10069	0.55711	0.0079	0.29019	2.183e-17
0.00824	0.10283	0.57836	1.76067e-05	0.31055	2.28094e-18
0.02705	0.10345	0.56945	3.78677e-10	0.30005	3.62129e-32
0.02665	0.11049	0.57385	4.93898e-12	0.28902	3.51314e-17
0.02514	0.10878	0.56875	0.00237	0.29496	6.00562e-10
0.01865	0.0809	0.57438	0.02614	0.29994	3.03567e-12
0.04555	0.10407	0.54827	3.04499e-08	0.30211	1.72938e-12
0.02962	0.12125	0.54934	0.01403	0.28575	8.41669e-12
0.02977	0.1023	0.57778	1.36546e-10	0.29015	2.2026e-27
0.02324	0.0945	0.57531	0.0163	0.29066	1.66751e-12
0.02925	0.10649	0.55454	0.000758801	0.30896	2.41064e-14
0.01913	0.11647	0.5762	1.53178e-07	0.28819	2.75865e-13
0.03763	0.11148	0.53567	0.0127	0.30253	1.94406e-12
0.04126	0.11869	0.56037	0.00276	0.27692	2.77295e-12
0.03685	0.10657	0.55717	3.37402e-11	0.2994	1.67491e-31
0.03386	0.11577	0.55317	4.36743e-05	0.29716	7.80701e-18
0.02545	0.10655	0.54871	0.01333	0.30596	9.3134e-13
0.03078	0.11579	0.54888	2.31894e-06	0.30454	2.4865e-10
0.03073	0.10216	0.56667	8.32832e-09	0.30043	1.11618e-18
0.03624	0.09891	0.57316	0.000477505	0.29121	2.63745e-13
0.0379	0.11461	0.54617	0.0105	0.29082	1.28005e-13
0.01177	0.11357	0.55928	0.0131	0.30227	2.86867e-15
0.01072	0.11647	0.55844	1.00717e-12	0.31437	6.56302e-16
0.02772	0.10901	0.5468	0.00645	0.31002	2.59711e-10
0.04245	0.10454	0.55634	3.64942e-07	0.29667	2.68083e-12
0.03939	0.11813	0.55918	2.71095e-07	0.2833	8.3605e-14
0.02764	0.10636	0.55708	0.01213	0.29678	5.28355e-13
0.04122	0.09903	0.56162	0.00592	0.2922	7.31687e-16
0.02165	0.09747	0.5386	0.02789	0.31438	4.24899e-29
0.03454	0.10729	0.56111	0.0097	0.28736	3.98795e-16
0.01666	0.10535	0.55728	0.00354	0.31718	1.23283e-13
0.03457	0.11808	0.55199	5.63057e-10	0.29536	1.78288e-21
0.03047	0.09403	0.57173	0.01028	0.29349	2.21221e-12
0.01367	0.10493	0.55973	2.20678e-07	0.32167	9.45154e-17
0.01091	0.12178	0.55467	0.00492	0.30772	1.78339e-14
0.03346	0.10064	0.54429	0.01207	0.30954	6.18043e-14
0.04156	0.11568	0.53075	0.0218	0.29021	1.02449e-13
0.02812	0.11098	0.54552	2.51536e-15	0.31538	1.39465e-39
0.01896	0.11717	0.54512	0.0172	0.30156	1.2595e-14
0.02478	0.10307	0.58391	3.57495e-09	0.28824	1.64514e-17
0.02929	0.10994	0.56791	1.58898e-12	0.29286	2.58387e-32
0.0183	0.11924	0.58397	0.000136168	0.27835	1.86368e-20
0.02744	0.102	0.55719	0.00162	0.31175	2.23031e-13
0.01244	0.13336	0.56549	3.65674e-19	0.28872	2.85777e-22
0.02275	0.11902	0.55672	0.000871191	0.30064	1.79372e-14
0.04349	0.11077	0.52869	0.01388	0.30317	1.22038e-11
0.01477	0.11046	0.5816	0.00287	0.29031	1.26618e-16
0.01991	0.10133	0.58686	0.00304	0.28886	3.3013e-15
0.02741	0.11064	0.56206	1.88672e-06	0.29989	9.21309e-10
0.03201	0.11145	0.57069	6.30742e-17	0.28586	1.24881e-22
0.039	0.10026	0.56597	0.00911	0.28566	2.48426e-10
0.02764	0.12278	0.54084	8.22766e-08	0.30874	6.82505e-11
0.01868	0.12012	0.56994	1.53299e-12	0.29125	4.13048e-37
0.01284	0.12302	0.56164	0.00586	0.29664	6.98388e-10
0.02411	0.11001	0.56174	0.00868	0.29547	1.17573e-21
0.03789	0.09931	0.55779	0.01286	0.29215	6.63331e-16
0.033	0.11117	0.57097	7.97212e-12	0.28486	6.60635e-31
0.02637	0.10925	0.56653	0.00829	0.28956	2.42734e-13
0.00952	0.10526	0.57156	7.70431e-13	0.31365	2.7372e-44
0.04569	0.10732	0.54984	0.01053	0.28662	3.37619e-10
0.04495	0.11898	0.56683	0.000514077	0.26873	1.02759e-09
0.0311	0.11487	0.56055	0.00855	0.28492	4.28094e-19
0.02951	0.11721	0.57403	0.00251	0.27675	5.06433e-13
0.01628	0.12144	0.57226	7.33089e-14	0.29002	7.93539e-52
0.02097	0.10446	0.5634	0.0068	0.30437	5.50037e-10
0.03761	0.10554	0.57516	1.24043e-06	0.2817	1.02135e-11
0.04584	0.10737	0.55782	1.1376e-07	0.28898	7.90841e-13
0.03171	0.10598	0.57026	0.00132	0.29073	1.13667e-16
0.0248	0.10429	0.56991	0.00799	0.29301	6.78138e-18
0.02811	0.10839	0.55867	0.000130014	0.3047	8.4806e-15
0.01771	0.11313	0.5683	8.23967e-06	0.30085	1.10913e-10
0.02694	0.10668	0.54946	0.01118	0.30574	4.49703e-19
0.02902	0.10369	0.5968	0.0099	0.2606	2.32015e-09
0.03041	0.11056	0.56462	0.00104	0.29336	4.4358e-12
0.03028	0.1192	0.56032	2.9887e-06	0.2902	7.83743e-14
0.02497	0.10602	0.54787	1.3069e-10	0.32113	1.44768e-24
0.02423	0.12138	0.55781	0.000485679	0.2961	9.53741e-18
0.01848	0.10907	0.57138	2.77214e-18	0.30107	7.35373e-28
0.013	0.10365	0.56477	0.01632	0.30226	2.4857e-14
0.04229	0.1114	0.56057	6.2265e-17	0.28575	3.74332e-09
0.01829	0.11153	0.57952	0.00619	0.28447	1.58545e-15
0.03352	0.10159	0.58251	9.28656e-07	0.28239	6.23344e-12
0.03103	0.10599	0.56868	9.3374e-13	0.2943	4.79663e-12
0.01643	0.09607	0.57438	0.01001	0.3031	3.62902e-16
0.02852	0.1133	0.56384	2.49551e-06	0.29433	1.462e-08
0.01549	0.10347	0.58983	4.29564e-19	0.2912	7.62888e-67
0.02723	0.12862	0.53772	0.01228	0.29416	2.29388e-19
0.02961	0.11295	0.56965	4.56633e-05	0.28774	1.0952e-13
0.03654	0.10779	0.57133	3.37367e-08	0.28434	3.85958e-13
0.03534	0.10819	0.5842	0.000496066	0.27177	1.93491e-13
0.03282	0.10916	0.57643	1.46807e-10	0.28159	1.58363e-23
0.01692	0.10216	0.565	0.01569	0.30023	2.20907e-08
0.03477	0.11357	0.55069	0.0047	0.29627	1.89903e-10
0.00829	0.1065	0.59033	2.98851e-07	0.29488	4.29016e-13
0.0302	0.10042	0.5528	0.01857	0.29801	1.87366e-17
0.01236	0.11653	0.55291	1.26532e-09	0.31819	7.3891e-14
0.02534	0.11663	0.56166	1.95967e-12	0.29637	5.58672e-40
0.01534	0.11335	0.55258	4.15766e-11	0.31873	2.55609e-28
0.02926	0.10645	0.57144	0.00326	0.28958	3.50834e-14
0.01111	0.11195	0.55611	0.02502	0.29581	3.72325e-16
0.0297	0.10425	0.5868	0.00745	0.2718	1.1371e-12
0.02309	0.10856	0.56347	0.01276	0.29212	1.75504e-13
0.02236	0.0844	0.55619	0.02877	0.30828	1.94657e-19
0.02592	0.11151	0.57022	0.00377	0.28857	6.02988e-16
0.02606	0.09341	0.56582	0.01108	0.30363	1.71664e-11
0.01394	0.11779	0.59657	7.31177e-10	0.2717	4.84453e-29
0.02377	0.11412	0.56553	2.44472e-11	0.29658	1.01754e-26
0.03303	0.10097	0.57166	0.01008	0.28426	9.43829e-16
0.02006	0.10517	0.57071	0.01299	0.29108	7.02362e-18
0.01486	0.10168	0.56294	0.01711	0.30341	4.24771e-12
0.02308	0.1026	0.56808	8.25065e-10	0.30625	1.26622e-31
0.01723	0.11681	0.56211	6.29333e-07	0.30385	5.11127e-09
0.02822	0.11681	0.54924	9.85432e-08	0.30573	6.76506e-16
0.02914	0.11575	0.56065	0.00109	0.29338	6.76043e-15
0.02174	0.10678	0.57473	0.00139	0.29536	1.09694e-18
0.02413	0.10865	0.53321	0.02065	0.31337	8.40866e-12
0.02832	0.11034	0.56302	6.95206e-21	0.29832	2.68242e-50
0.0301	0.09796	0.57043	0.000218986	0.30128	1.58976e-16
0.02501	0.11822	0.55881	1.88501e-10	0.29796	1.73081e-15
0.02825	0.10817	0.55647	0.01049	0.29661	1.61507e-11
0.02667	0.10767	0.55219	0.01013	0.30334	5.3837e-13
0.03649	0.09696	0.56741	1.52431e-05	0.29912	2.03411e-12
0.03236	0.10606	0.57629	0.000400826	0.28488	1.31183e-13
0.02917	0.11739	0.56437	4.07305e-10	0.28908	3.82729e-29
0.03743	0.11616	0.54359	0.0074	0.29541	9.3308e-14
0.02028	0.10787	0.55251	0.00692	0.31242	8.47802e-18
0.03035	0.10136	0.55452	7.02926e-06	0.31376	6.01566e-14
0.02302	0.11445	0.57234	1.20891e-19	0.29019	5.62318e-24
0.03726	0.11352	0.55089	2.48719e-11	0.29833	1.56664e-31
0.02764	0.11087	0.54328	0.00529	0.31292	4.53138e-15
0.02891	0.092	0.55601	0.0242	0.29888	9.72117e-17
0.03477	0.10609	0.57025	1.07517e-05	0.28888	1.18508e-11
0.02691	0.11336	0.56139	1.13297e-05	0.29833	2.09698e-13
0.00433	0.12267	0.56121	6.06846e-07	0.3118	7.74798e-12
0.03082	0.11277	0.5596	2.12135e-11	0.29682	9.31107e-42
0.02593	0.10568	0.5686	0.00446	0.29533	8.18132e-14
0.02217	0.10959	0.56774	0.00191	0.29859	1.00591e-13
0.03882	0.11518	0.57252	1.52592e-18	0.27348	9.10682e-11
0.02463	0.09657	0.55755	0.02329	0.29796	4.16996e-07
0.02558	0.11113	0.56703	1.22794e-14	0.29626	1.88997e-48
0.03491	0.10354	0.55948	0.00519	0.29688	7.43735e-10
0.04077	0.11198	0.54896	0.01356	0.28473	5.1264e-11
0.0343	0.11155	0.55717	0.005	0.29199	5.93662e-08
0.011	0.11178	0.58043	0.00303	0.29376	1.51083e-10
0.0352	0.11241	0.52966	0.02159	0.30114	8.56949e-29
0.0272	0.1063	0.56428	0.01593	0.28628	6.73673e-16
0.02604	0.11673	0.56645	1.10189e-21	0.29078	2.96865e-16
0.01813	0.10796	0.56502	0.00848	0.3004	2.78979e-10
0.02974	0.11709	0.54027	3.61639e-06	0.31289	2.35538e-07
0.04136	0.11012	0.56529	0.0041	0.27913	1.74731e-12
0.0232	0.11643	0.5525	0.00716	0.30071	7.77419e-14
0.03153	0.10953	0.56953	7.58252e-10	0.2894	1.71747e-11
0.04186	0.08717	0.56599	0.0355	0.26947	1.14213e-18
0.01104	0.09864	0.58326	0.0057	0.30135	6.86036e-13
0.02581	0.10969	0.55883	0.01752	0.28815	1.75139e-13
0.02158	0.10883	0.56218	9.84575e-18	0.3074	6.98223e-32
0.03366	0.10242	0.56408	0.01433	0.2855	1.41201e-12
0.02224	0.1047	0.55507	0.01323	0.30476	1.23517e-16
0.03587	0.11692	0.54598	4.93431e-07	0.30124	4.56402e-08
0.02864	0.11577	0.5553	0.00293	0.29736	1.06867e-10
0.04583	0.09582	0.55637	0.01649	0.2855	1.51129e-32
0.02676	0.12323	0.54534	0.00276	0.30191	7.53774e-19
0.02978	0.10293	0.54254	0.02424	0.30051	4.64951e-11
0.03697	0.11526	0.58162	6.20749e-10	0.26615	2.43954e-23
0.02037	0.10545	0.56753	1.86489e-07	0.30664	9.06784e-15
0.02008	0.11126	0.56529	8.98483e-17	0.30337	1.10013e-54
0.01457	0.10818	0.55337	0.00922	0.31466	1.68898e-13
0.02033	0.10659	0.57155	0.00539	0.29614	7.12141e-09
0.01932	0.10491	0.57511	1.95763e-12	0.30066	2.26367e-33
0.03208	0.11037	0.54838	0.00716	0.30201	2.78251e-13
0.01999	0.11633	0.56522	2.88949e-18	0.29847	3.18339e-51
0.02998	0.09863	0.57143	8.87531e-08	0.29997	4.70065e-16
0.01814	0.0901	0.5586	0.0267	0.30646	3.44493e-12
0.02717	0.11543	0.56692	0.00346	0.28702	8.38639e-13
0.04353	0.12719	0.53104	0.01263	0.28561	3.24981e-13
0.03056	0.10837	0.56055	0.00907	0.29145	1.37294e-10
0.02742	0.11705	0.56707	1.67906e-10	0.28846	4.41321e-14
0.01099	0.12253	0.56744	1.49706e-13	0.29904	2.11466e-29
0.01713	0.11176	0.58838	0.000988069	0.28175	2.27359e-15
0.03498	0.09432	0.57093	0.01168	0.28809	4.66109e-10
0.03232	0.11389	0.5414	3.56477e-11	0.31239	2.63451e-33
0.01996	0.10815	0.5656	0.00921	0.29708	5.53531e-16
0.03116	0.11052	0.55367	8.97979e-12	0.30465	4.80395e-42
0.02169	0.12385	0.55404	2.18119e-12	0.30043	1.52561e-33
0.02951	0.11187	0.55049	8.14445e-19	0.30813	1.12414e-31
0.02662	0.1022	0.56844	0.0108	0.29194	3.90686e-12
0.04118	0.11164	0.54925	2.89459e-12	0.29793	1.23721e-40
0.04622	0.10159	0.56408	7.75908e-06	0.28811	1.78453e-11
0.02504	0.09612	0.57151	8.1353e-06	0.30733	1.32734e-12
0.02733	0.09375	0.57424	0.01111	0.29358	1.97402e-13
0.01868	0.10654	0.55634	0.01706	0.30138	8.79881e-13
0.01991	0.10788	0.56313	1.1466e-10	0.30908	1.18251e-30
0.03034	0.1177	0.5734	0.00353	0.27503	1.06853e-15
0.02285	0.10297	0.56862	0.00635	0.2992	2.91255e-11
0.03598	0.10834	0.5532	0.01365	0.28883	8.89686e-31
0.01544	0.10855	0.5787	7.9784e-06	0.2973	3.51157e-11
0.04241	0.1133	0.55552	1.94009e-05	0.28875	3.09589e-13
0.0174	0.11599	0.56078	3.19623e-17	0.30582	4.68196e-20
0.04405	0.10503	0.53085	0.01304	0.30704	3.51418e-15
0.03119	0.11448	0.54266	0.01525	0.29641	2.67889e-12
0.02722	0.12212	0.55916	2.38648e-14	0.29151	6.58167e-49
0.02364	0.10763	0.55835	1.02951e-10	0.31038	1.53247e-24
0.01045	0.10472	0.57052	0.03165	0.28266	6.02995e-23
0.02765	0.11587	0.59002	1.0254e-06	0.26646	7.2064e-12
0.02371	0.11024	0.58175	2.9615e-16	0.28431	4.46691e-46
0.04467	0.09952	0.52548	0.01862	0.31171	2.28495e-07
0.01133	0.11298	0.56606	1.41222e-07	0.30963	5.34945e-13
0.03082	0.10307	0.54821	0.02096	0.29694	6.53968e-12
0.03009	0.10912	0.52433	0.0213	0.31517	2.32374e-07
0.02758	0.11058	0.55634	0.00596	0.29955	2.19293e-36
0.01495	0.11213	0.58342	4.82959e-06	0.28949	7.84839e-12
0.04404	0.11564	0.55327	0.00874	0.27829	3.85425e-08
0.04562	0.11734	0.55161	1.45982e-07	0.28543	1.32626e-14
0.02032	0.11192	0.58919	5.68693e-07	0.27857	1.08363e-12
0.02746	0.10826	0.5759	8.55725e-20	0.28838	5.25036e-32
0.01664	0.11183	0.5706	9.7282e-09	0.30093	5.61266e-17
0.01186	0.10971	0.56786	0.01226	0.29831	5.21681e-15
0.00535	0.11423	0.57822	0.00508	0.29712	6.99809e-11
0.03553	0.11299	0.56069	0.000118478	0.29067	1.16001e-13
0.02145	0.11131	0.56853	0.00219	0.29652	7.1112e-15
0.02165	0.0987	0.59525	5.72248e-06	0.28439	1.1768e-12
0.03438	0.11522	0.5489	0.01347	0.28803	2.61908e-14
0.03482	0.11343	0.56268	7.88327e-10	0.28907	2.33955e-32
0.036	0.10711	0.54974	0.01121	0.29594	8.59102e-13
0.03361	0.10462	0.55791	0.01212	0.29174	2.7525e-11
0.03857	0.11635	0.5584	1.51088e-12	0.28669	2.42924e-30
0.03044	0.10748	0.56528	1.98606e-05	0.29678	9.72669e-18
0.03494	0.12385	0.55897	2.81191e-19	0.28224	4.2985e-41
0.03212	0.0994	0.56405	0.01385	0.29058	1.06346e-17
0.04455	0.12275	0.56218	2.38629e-06	0.27051	5.29872e-10
0.01956	0.12399	0.55222	7.84251e-20	0.30423	5.04477e-41
0.01875	0.09394	0.56441	0.02801	0.29488	4.37759e-08
0.01718	0.09756	0.57698	0.00686	0.30142	7.01876e-10
0.02031	0.10833	0.55256	5.75071e-13	0.3188	6.25408e-48
0.02324	0.10458	0.57154	0.00539	0.29526	6.26148e-21
0.04033	0.11127	0.53232	0.01523	0.30084	1.80609e-13
0.02871	0.11777	0.55754	0.00464	0.29134	3.70273e-13
0.03465	0.10806	0.57056	1.54254e-05	0.28671	2.093e-12
0.03837	0.10215	0.55326	0.0067	0.29952	2.317e-17
0.02968	0.11566	0.56274	4.93196e-13	0.29193	1.21781e-31
0.03441	0.10703	0.55844	0.01204	0.28807	9.86788e-16
0.02795	0.10378	0.56354	0.00856	0.29618	5.3631e-12
0.02042	0.08894	0.5767	0.01665	0.29729	8.00667e-09
0.02293	0.11047	0.57192	1.88585e-12	0.29469	6.17904e-28
0.04642	0.10426	0.55064	0.01703	0.28165	3.54608e-07
0.02214	0.10308	0.57159	0.00874	0.29444	7.78509e-16
0.02137	0.12059	0.57137	3.64818e-14	0.28667	7.63857e-42
0.01691	0.11599	0.56315	1.62606e-05	0.30393	1.70573e-14
0.03502	0.10839	0.56116	0.01926	0.27618	6.54554e-18
0.02898	0.09547	0.57936	0.00534	0.29084	1.1622e-09
0.01319	0.12525	0.55794	2.76214e-10	0.30362	2.50287e-26
0.02723	0.10926	0.58576	0.00127	0.27649	4.43999e-23
0.04169	0.1065	0.56084	0.00414	0.28683	2.5845e-13
0.04276	0.11712	0.52514	0.017	0.29798	1.77766e-23
0.02449	0.12521	0.56798	1.97531e-12	0.28233	2.43306e-28
0.04106	0.10323	0.5608	0.000204178	0.29471	4.07648e-17
0.03639	0.11374	0.55781	0.00761	0.28446	8.47905e-15
0.04002	0.11005	0.55734	6.4946e-08	0.2926	2.94644e-11
0.02096	0.10128	0.59715	0.00382	0.27679	1.06836e-17
0.04245	0.10992	0.54797	0.00531	0.29435	7.35496e-11
0.02273	0.10377	0.57507	4.87511e-06	0.29843	9.22194e-12
0.03845	0.11122	0.57053	3.48336e-10	0.2798	5.95824e-30
0.02449	0.11246	0.57434	1.1289e-19	0.2887	8.77406e-22
0.01096	0.10238	0.54967	0.01227	0.32472	6.88182e-11
0.01418	0.11615	0.55996	2.48854e-09	0.30971	3.75572e-26
0.01209	0.10864	0.56904	3.02676e-08	0.31023	2.06148e-11
0.02523	0.12076	0.55522	0.000105797	0.29869	3.48963e-23
0.01994	0.1002	0.56436	0.01669	0.29882	1.25942e-09
0.03757	0.11353	0.54948	5.21688e-07	0.29942	5.71621e-09
0.03509	0.1048	0.54684	0.01266	0.30061	7.08603e-15
0.0205	0.09968	0.57648	0.00565	0.29769	1.05401e-09
0.04365	0.10095	0.55306	0.01044	0.2919	1.39115e-09
0.02133	0.11613	0.58143	0.00665	0.27445	2.50474e-17
0.01966	0.12066	0.54817	5.98262e-12	0.31152	4.97691e-31
0.03251	0.12159	0.55238	3.99591e-07	0.29353	3.73696e-09
0.03231	0.11572	0.55298	2.69551e-09	0.29899	2.72601e-13
0.02517	0.10788	0.58729	0.00538	0.27429	4.01536e-09
0.02046	0.1037	0.53661	0.01734	0.32188	4.57546e-22
0.04811	0.11889	0.54869	2.27335e-07	0.2843	4.13794e-13
0.04456	0.11693	0.57233	4.16216e-05	0.26613	8.11352e-14
0.03329	0.1085	0.56358	0.00486	0.28977	2.77617e-13
0.01868	0.09963	0.57367	0.01327	0.29474	3.01536e-07
0.03221	0.12001	0.55537	1.42048e-06	0.2924	1.06471e-10
0.00828	0.11807	0.57474	0.01104	0.28787	2.18239e-16
0.03969	0.11411	0.53906	0.00717	0.29997	4.52888e-19
0.04505	0.116	0.54755	2.56342e-16	0.29141	8.08613e-60
0.01936	0.11848	0.56646	1.19372e-10	0.29569	2.16743e-20
0.01546	0.11759	0.5625	0.00863	0.29583	8.258e-12
0.02587	0.10281	0.56321	0.01673	0.29138	6.6151e-13
0.04035	0.0957	0.56852	0.00923	0.2862	1.21054e-12
0.02394	0.11769	0.57265	2.60046e-07	0.28573	2.31066e-09
0.03121	0.10423	0.56765	0.00723	0.28968	1.1519e-13
0.02643	0.11024	0.55884	0.00355	0.30094	5.65931e-16
0.02075	0.10594	0.57334	1.55818e-12	0.29997	8.6837e-49
0.0305	0.11274	0.56943	0.00977	0.27756	1.9242e-14
0.02972	0.10174	0.56195	0.01144	0.29516	2.32854e-07
0.03337	0.10331	0.55273	0.0148	0.29578	5.80201e-08
0.02741	0.1286	0.56133	3.75406e-07	0.28266	8.67112e-12
0.02265	0.1101	0.56308	0.0184	0.28176	0.00401
0.01072	0.10472	0.57258	0.00765	0.30434	4.08719e-10
0.03088	0.10623	0.5557	0.00406	0.30313	1.89023e-12
0.03956	0.11362	0.58061	0.000123822	0.26609	2.05472e-15
0.00533	0.11276	0.56709	2.60196e-17	0.31482	9.79554e-49
0.02031	0.09547	0.59123	2.75747e-14	0.293	1.64829e-36
0.02774	0.11144	0.58081	0.00747	0.27253	2.63878e-12
0.02586	0.11326	0.54957	0.01233	0.29898	3.84231e-08
0.01637	0.10275	0.58328	2.90913e-06	0.2976	8.20655e-13
0.03222	0.1069	0.56548	0.00206	0.29333	4.43853e-09
0.00803	0.11391	0.58225	3.14197e-10	0.29581	9.58464e-12
0.02824	0.11488	0.56695	5.69397e-07	0.28993	9.94458e-15
0.04278	0.10333	0.55933	2.08779e-07	0.29455	1.63601e-10
0.02026	0.1052	0.57289	0.00779	0.29386	5.9374e-11
0.02416	0.10203	0.54984	0.01396	0.31001	1.93937e-08
0.0336	0.09445	0.56892	0.00919	0.29384	6.81977e-15
0.03198	0.11044	0.57414	9.79015e-17	0.28344	1.47779e-55
0.03288	0.12685	0.54596	1.84813e-14	0.29431	6.78883e-46
0.02294	0.10712	0.58793	0.000589756	0.28142	1.19663e-14
0.03331	0.10288	0.53766	0.0199	0.30625	1.15761e-10
0.02873	0.10006	0.56214	0.0128	0.29626	5.48803e-14
0.0152	0.11384	0.5637	0.00991	0.29735	1.94578e-10
0.01942	0.10476	0.57247	0.0067	0.29665	8.28857e-11
0.0326	0.12527	0.53172	2.37217e-07	0.31042	6.95438e-13
0.02997	0.12642	0.55235	0.00506	0.2862	1.37541e-15
0.02649	0.10158	0.55402	0.01864	0.29928	7.45671e-18
0.01261	0.0956	0.57339	0.01625	0.30215	1.66887e-14
0.03098	0.098	0.56545	0.01548	0.29009	1.01923e-19
0.01993	0.1106	0.57409	1.37402e-10	0.29538	4.91072e-12
0.01179	0.12064	0.57724	1.56379e-07	0.29034	1.57552e-14
0.01272	0.10403	0.55246	0.02022	0.31057	3.66615e-16
0.02677	0.10248	0.56168	0.00639	0.30268	3.63532e-09
0.03104	0.11804	0.56521	0.000115917	0.28559	1.75947e-17
0.02279	0.09993	0.55818	0.01773	0.30137	1.79117e-13
0.02963	0.11979	0.53579	0.00803	0.30676	3.03452e-08
0.03046	0.11298	0.5751	0.000126113	0.28133	1.90243e-17
0.02838	0.11436	0.56916	9.17893e-06	0.28809	1.26737e-14
0.02025	0.1125	0.5751	9.76037e-11	0.29215	1.0856e-38
0.02099	0.10759	0.56274	0.00989	0.29879	3.9286e-13
0.02319	0.10542	0.56673	0.00366	0.301	3.28761e-13
0.03119	0.0998	0.57399	0.01376	0.28125	1.53893e-07
0.01555	0.1085	0.59429	0.00463	0.27702	3.54377e-12
0.04375	0.10674	0.53667	0.01366	0.29918	2.2461e-08
0.04312	0.11287	0.56085	1.2528e-06	0.28316	5.96356e-08
0.03544	0.10244	0.53815	0.0089	0.31507	8.90037e-16
0.01483	0.11229	0.56562	2.41071e-14	0.30726	2.44522e-50
0.04463	0.0966	0.53485	0.02463	0.29929	6.20591e-13
0.00953	0.11296	0.59526	1.35474e-09	0.28226	1.46704e-16
0.02752	0.1104	0.56847	1.02222e-06	0.29361	7.48808e-19
0.03442	0.10527	0.55132	0.00516	0.30383	6.32462e-09
0.03468	0.11607	0.53592	0.00569	0.30763	4.18341e-10
0.05008	0.10445	0.53312	0.0096	0.30274	1.97677e-12
0.02893	0.10012	0.56399	0.01964	0.28732	6.78964e-17
0.04084	0.11269	0.56046	1.82541e-07	0.286	6.15141e-16
0.02467	0.12176	0.55673	1.33759e-13	0.29683	1.91425e-51
0.02538	0.10907	0.56655	9.48167e-12	0.299	5.81994e-43
0.03913	0.11728	0.55932	2.77191e-10	0.28427	2.63792e-32
0.02146	0.09334	0.55902	0.02001	0.30617	4.95589e-11
0.03836	0.10914	0.55353	0.00202	0.29694	1.73272e-09
0.02822	0.1162	0.55404	0.00872	0.29283	2.64399e-14
0.0271	0.12893	0.54604	2.5885e-17	0.29793	1.45012e-37
0.03362	0.12032	0.54092	0.00563	0.29951	8.50094e-10
0.01672	0.11065	0.57352	0.000705726	0.2984	8.2435e-22
0.02732	0.12049	0.55509	2.72139e-18	0.2971	8.30014e-32
0.01832	0.10452	0.57388	0.0131	0.29018	2.17374e-08
0.03465	0.11011	0.54627	0.00258	0.30639	8.99514e-14
0.00745	0.10516	0.58588	1.62591e-19	0.30152	3.70666e-12
0.03034	0.10158	0.56042	5.01147e-08	0.30767	8.83774e-13
0.01916	0.10339	0.57843	0.0143	0.28472	1.18731e-13
0.03813	0.11026	0.53704	4.65343e-07	0.31458	4.56192e-14
0.02068	0.09925	0.57373	0.01301	0.29333	2.97647e-10
0.03907	0.11616	0.55443	3.39948e-10	0.29035	1.95383e-12
0.01928	0.10582	0.5712	0.00379	0.29991	9.26883e-14
0.02212	0.11739	0.57175	2.13436e-20	0.28875	3.43183e-53
0.0299	0.10046	0.57858	8.76651e-20	0.29106	1.3792e-21
0.02869	0.10878	0.56956	6.30829e-10	0.29297	1.55956e-19
0.03771	0.10875	0.54472	3.71265e-08	0.30882	7.17056e-15
0.03633	0.09609	0.56132	0.00629	0.29997	7.0322e-13
0.03532	0.11039	0.58059	3.87957e-05	0.27366	1.05612e-12
0.01091	0.12689	0.54716	8.85827e-09	0.31505	1.0191e-14
0.03346	0.10634	0.54871	0.01828	0.29321	1.52917e-11
0.03714	0.098	0.55084	0.01045	0.30358	4.41284e-14
0.02878	0.10022	0.56477	0.01818	0.28806	1.08775e-13
0.02612	0.10774	0.55908	0.01085	0.29621	1.42902e-16
0.04609	0.10372	0.52766	0.01633	0.30619	9.10417e-13
0.02559	0.10275	0.57692	8.68272e-10	0.29474	1.16632e-27
0.04029	0.10197	0.53772	0.03076	0.28925	9.4264e-17
0.03705	0.10585	0.57867	0.01499	0.26344	3.4146e-20
0.01898	0.10597	0.56585	0.01268	0.29653	3.41722e-20
0.02026	0.11116	0.56897	0.00361	0.29601	2.47008e-13
0.022	0.12081	0.56968	0.00155	0.28596	1.89969e-22
0.01345	0.11674	0.55456	0.01244	0.3028	2.19196e-13
0.03528	0.10437	0.53669	0.02105	0.30261	1.10253e-27
0.04028	0.0957	0.54062	0.02075	0.30265	2.08726e-24
0.02398	0.12512	0.53203	0.01122	0.30765	1.04131e-12
0.02313	0.10908	0.55339	1.21331e-07	0.31439	3.17648e-11
0.01258	0.1023	0.5745	0.00345	0.30718	3.27601e-12
0.02197	0.12117	0.547	1.62143e-21	0.30986	7.86655e-20
0.01783	0.10097	0.55566	0.01737	0.30817	1.5987e-13
0.03046	0.10922	0.5707	0.007	0.28263	2.64519e-15
0.03659	0.10284	0.55612	0.01159	0.29285	1.98191e-12
0.03387	0.11365	0.54984	5.23312e-09	0.30265	9.0121e-12
0.02341	0.1194	0.54573	1.76361e-08	0.31146	1.18733e-13
0.01898	0.08864	0.55624	0.03463	0.3015	7.78859e-12
0.0332	0.12132	0.54855	4.57798e-06	0.29693	6.09684e-12
0.01747	0.10674	0.57304	0.01392	0.28883	9.66155e-08
0.03742	0.12673	0.53964	0.0115	0.28471	2.26449e-14
0.0281	0.09945	0.56975	0.02029	0.28241	2.24347e-17
0.02575	0.10891	0.56735	0.00164	0.29634	7.11444e-20
0.01232	0.11711	0.54484	0.01527	0.31045	1.76766e-08
0.02254	0.11177	0.55345	3.20826e-06	0.31224	6.89459e-11
0.03422	0.10905	0.55982	0.00883	0.28808	1.42923e-16
0.03565	0.11693	0.5492	1.43847e-07	0.29822	1.29771e-13
0.02558	0.10746	0.55902	1.3249e-14	0.30794	4.58578e-47
0.03363	0.11442	0.57048	0.00349	0.27798	2.42795e-12
0.0461	0.11715	0.54194	0.0091	0.2857	3.5072e-13
0.03553	0.11274	0.53359	2.07342e-11	0.31815	1.80707e-38
0.03793	0.10285	0.56275	0.00985	0.28663	2.49262e-13
0.036	0.10849	0.56656	0.00257	0.28639	7.73599e-12
0.01934	0.10457	0.56676	0.02306	0.28627	5.80898e-20
0.04868	0.11424	0.54452	0.000192364	0.29236	1.2047e-17
0.02568	0.12158	0.57501	6.36439e-07	0.27773	1.53881e-10
0.02195	0.11464	0.5863	0.00293	0.27418	4.26767e-15
0.03012	0.09999	0.567	3.92937e-13	0.30288	7.14451e-44
0.01804	0.10791	0.56468	0.00829	0.30109	1.04531e-10
0.03785	0.10869	0.52718	0.028	0.29827	6.63305e-12
0.00706	0.11274	0.56347	2.25997e-07	0.31673	4.7521e-12
0.04048	0.10241	0.55767	0.00394	0.2955	5.57669e-13
0.03718	0.09657	0.57285	2.53928e-09	0.2934	4.10103e-20
0.02777	0.10182	0.56122	0.01069	0.29851	2.32495e-11
0.02859	0.10237	0.5421	0.02194	0.30499	1.44816e-08
0.03241	0.09537	0.55637	0.02151	0.29434	8.40077e-09
0.03328	0.10646	0.54533	0.01476	0.30017	5.25671e-09
0.01541	0.11777	0.57721	8.09707e-09	0.28961	8.33708e-20
0.02281	0.11196	0.56605	0.00344	0.29574	1.23893e-19
0.0404	0.11025	0.53437	0.01094	0.30405	4.41704e-08
0.02625	0.11165	0.56962	3.89196e-06	0.29248	4.10887e-10
0.02755	0.10813	0.55805	1.33119e-08	0.30628	5.55183e-11
0.02001	0.12228	0.56447	7.62215e-17	0.29324	3.43105e-15
0.03367	0.12069	0.55514	2.03295e-07	0.2905	4.56141e-22
0.02788	0.11046	0.55698	9.88392e-11	0.30468	3.95238e-32
0.03608	0.10243	0.57616	0.01143	0.2739	1.00743e-15
0.03919	0.09927	0.53535	0.02531	0.30088	4.97137e-07
0.02416	0.10783	0.57823	0.00502	0.28476	1.24974e-06
0.0289	0.1039	0.5753	0.00872	0.28319	1.29677e-09
0.01567	0.11683	0.5695	2.08134e-08	0.29801	7.22194e-12
0.03277	0.11567	0.53484	0.00885	0.30787	5.66716e-16
0.0325	0.10871	0.53334	0.02318	0.30227	2.03241e-08
0.03875	0.11668	0.55557	1.44288e-06	0.28901	1.12446e-14
0.04239	0.10089	0.55936	0.01813	0.27922	6.62465e-14
0.0298	0.10261	0.57318	0.01332	0.28108	2.52287e-14
0.05226	0.10345	0.5433	0.00492	0.29607	1.67993e-09
0.00982	0.10213	0.57474	6.5227e-38	0.31331	5.48105e-14
0.02991	0.12059	0.54742	1.47878e-05	0.30207	1.67957e-14
0.02369	0.1017	0.57596	1.6149e-05	0.29863	6.69534e-16
0.01836	0.11196	0.57945	2.01748e-06	0.29024	3.6411e-11
0.03011	0.10225	0.55176	0.02041	0.29546	1.72458e-18
0.02988	0.11794	0.55803	0.000545974	0.29361	3.1893e-14
0.04615	0.09923	0.54192	0.01628	0.29642	1.07919e-14
0.02046	0.11978	0.57365	1.48704e-18	0.28611	8.79239e-39
0.01611	0.12772	0.56148	2.24534e-12	0.2947	6.72365e-40
0.01894	0.11967	0.54966	3.35659e-14	0.31173	3.3034e-50
0.03395	0.11328	0.55955	0.00189	0.29133	1.57725e-10
0.0117	0.11706	0.58339	8.38579e-10	0.28785	6.74326e-33
0.03668	0.11949	0.55198	0.00242	0.28942	5.81183e-12
0.02647	0.10602	0.56011	0.02098	0.28642	6.87835e-08
0.02455	0.12423	0.55416	2.65508e-06	0.29705	7.928e-15
0.02059	0.11503	0.57548	0.00266	0.28624	1.84104e-11
0.03391	0.1147	0.55647	0.01298	0.28194	4.05541e-15
0.01537	0.11291	0.56586	0.00722	0.29865	2.67218e-17
0.03851	0.11324	0.56171	2.18081e-09	0.28654	2.78478e-12
0.01169	0.10497	0.57334	0.0103	0.2997	6.63349e-19
0.02733	0.1016	0.54663	0.02584	0.2986	4.11423e-12
0.03918	0.10138	0.547	0.02105	0.2914	2.36203e-12
0.03179	0.11756	0.57575	4.65826e-07	0.2749	1.02844e-10
0.03499	0.11998	0.5573	0.00264	0.28509	2.1926e-12
0.0311	0.10339	0.5814	2.67984e-07	0.28411	1.62296e-16
0.01718	0.12124	0.55898	7.83614e-06	0.30259	1.81081e-11
0.02467	0.10068	0.57532	1.7433e-10	0.29933	2.93413e-31
0.03127	0.10886	0.56128	3.41169e-07	0.29858	5.53445e-08
0.04017	0.1002	0.55216	0.02721	0.28027	3.01533e-10
0.03243	0.1154	0.57013	9.7745e-07	0.28203	4.02968e-13
0.01936	0.12186	0.54903	1.79531e-12	0.30975	3.29358e-46
0.0184	0.10911	0.56412	0.01352	0.29486	1.11884e-22
0.0349	0.09822	0.57037	0.00479	0.29172	1.03436e-14
0.03322	0.10703	0.57685	0.0019	0.281	3.4988e-23
0.01086	0.10797	0.5607	0.02285	0.29762	1.96558e-17
0.01323	0.12393	0.56747	1.19719e-07	0.29537	1.09196e-10
0.02787	0.11129	0.56916	0.00442	0.28726	1.3163e-15
0.03939	0.12345	0.53674	0.00181	0.29862	3.53344e-15
0.00927	0.12853	0.56951	3.98415e-09	0.29269	4.59748e-17
0.04221	0.10648	0.55246	0.00136	0.29748	8.34563e-13
0.04032	0.0932	0.54857	0.01287	0.30505	3.62025e-16
0.03238	0.1069	0.58084	0.000688963	0.27919	2.06782e-17
0.03357	0.11857	0.54988	0.00874	0.28924	4.61498e-11
0.02851	0.1	0.56135	0.02072	0.28942	1.75293e-10
0.02636	0.09798	0.54683	0.02455	0.30429	1.51693e-11
0.03987	0.11343	0.54361	1.17978e-15	0.3031	6.05058e-20
0.03059	0.0939	0.54463	0.02611	0.30478	5.83857e-19
0.04857	0.1062	0.54715	0.01018	0.28789	1.96997e-12
0.01826	0.10588	0.56254	0.01003	0.30329	3.30497e-12
0.03421	0.10423	0.57613	8.03062e-08	0.28542	1.04341e-09
0.03842	0.1191	0.55781	0.00149	0.28319	1.45692e-15
0.02414	0.11197	0.56688	0.00143	0.29558	1.82946e-25
0.01993	0.1102	0.57204	0.00715	0.29068	5.28164e-09
0.01956	0.09845	0.56144	0.01074	0.30982	1.25265e-13
0.03404	0.10785	0.55579	0.00722	0.2951	5.83603e-11
0.03898	0.10505	0.51983	0.0226	0.31354	8.48295e-21
0.02629	0.10596	0.55033	0.00846	0.30896	3.74013e-15
0.04117	0.10193	0.56867	0.00241	0.28582	7.7294e-09
0.02368	0.11087	0.56424	4.49693e-05	0.30116	8.64349e-12
0.02357	0.09754	0.58797	0.00804	0.28288	7.55093e-14
0.03729	0.10856	0.56946	0.00187	0.28282	3.24645e-17
0.04	0.10276	0.56136	0.00965	0.28623	3.9399e-19
0.01465	0.11229	0.58014	0.00504	0.28788	2.18027e-15
0.02879	0.11736	0.55337	2.77123e-07	0.30047	6.72791e-11
0.02187	0.10185	0.5557	0.00371	0.31687	1.04467e-12
0.03199	0.11713	0.5556	4.91671e-10	0.29529	2.03321e-28
0.03107	0.11766	0.55611	2.57127e-06	0.29517	5.83969e-09
0.0345	0.10714	0.57525	1.05626e-08	0.28311	1.84707e-14
0.03532	0.10713	0.54008	0.00572	0.31175	4.0663e-10
0.03337	0.09827	0.55183	0.03115	0.28538	5.49569e-11
0.03713	0.10495	0.56395	0.00217	0.2918	1.26921e-18
0.0191	0.1202	0.56864	2.37652e-07	0.29207	9.95507e-12
0.00979	0.10452	0.5965	0.01601	0.27318	1.41636e-20
0.02879	0.10874	0.55218	0.00993	0.30035	3.58133e-11
0.03539	0.11584	0.56127	3.74702e-06	0.2875	9.89797e-10
0.02475	0.11851	0.578	0.007	0.27174	9.43298e-23
0.04354	0.11194	0.55778	0.00498	0.28176	5.73768e-10
0.0177	0.09318	0.56372	0.02068	0.30471	1.08476e-11
0.0299	0.11092	0.56344	6.95556e-17	0.29575	7.54761e-21
0.02301	0.10066	0.55518	0.01065	0.3105	4.68078e-11
0.03639	0.11287	0.56828	0.00347	0.27899	1.62006e-16
0.03727	0.11809	0.54466	4.46818e-08	0.29998	5.11104e-10
0.02707	0.10885	0.55721	0.01715	0.28973	9.39578e-14
0.03909	0.12149	0.55092	0.00208	0.28643	5.30879e-13
0.02242	0.09258	0.58924	0.01581	0.27995	9.75014e-18
0.02589	0.09778	0.58913	2.52569e-19	0.2872	5.07408e-37
0.02492	0.10108	0.56233	0.01668	0.295	1.04207e-10
0.01959	0.1081	0.56721	0.000491006	0.30461	4.73572e-14
0.00489	0.10843	0.59192	2.54762e-23	0.29476	4.70701e-55
0.03921	0.11889	0.54763	0.00639	0.28789	7.65319e-13
0.03266	0.11302	0.57296	0.0012	0.28016	3.39429e-13
0.01697	0.10419	0.56545	0.01706	0.29632	3.78805e-13
0.0301	0.11298	0.54973	1.65446e-16	0.30719	1.70405e-21
0.02014	0.09763	0.57632	0.02018	0.28573	2.56903e-14
0.01946	0.11538	0.55986	0.00306	0.30224	4.48605e-15
0.02962	0.11413	0.55679	6.8383e-19	0.29946	5.47485e-32
0.00567	0.09013	0.56576	0.04445	0.29399	9.7931e-14
0.02862	0.10101	0.5361	0.01655	0.31773	4.68353e-19
0.03402	0.1072	0.55878	0.01907	0.28093	3.03648e-08
0.02861	0.11994	0.54922	9.36612e-19	0.30223	7.26625e-33
0.03011	0.12092	0.55482	2.98072e-10	0.29415	1.45617e-11
0.01295	0.11598	0.55703	7.89146e-06	0.31404	3.30192e-11
0.0206	0.10262	0.57239	2.61971e-09	0.30439	1.30143e-27
0.03785	0.09883	0.5535	0.02012	0.2897	2.70213e-17
0.02509	0.12362	0.54521	0.00334	0.30273	6.93218e-14
0.03333	0.11694	0.54463	1.9873e-06	0.30511	3.13419e-11
0.01064	0.0968	0.58985	0.01634	0.28637	2.08899e-09
0.02362	0.11677	0.56751	0.00387	0.28823	1.43103e-14
0.03785	0.11887	0.54916	1.18743e-15	0.29412	4.66167e-51
0.01869	0.11103	0.55847	0.02165	0.29017	5.89053e-18
0.03396	0.11269	0.56948	0.00338	0.28049	1.80067e-10
0.03272	0.10342	0.54268	0.01024	0.31094	7.13923e-17
0.03682	0.11605	0.55089	0.00557	0.29066	2.45156e-09
0.02737	0.10631	0.56361	2.0011e-06	0.30271	3.82282e-13
0.02209	0.10751	0.57237	0.00983	0.2882	2.72049e-14
0.05022	0.10879	0.5386	0.00593	0.29646	1.12532e-18
0.02666	0.10666	0.56977	1.34612e-08	0.29691	1.05196e-13
0.03047	0.10858	0.58499	1.41582e-10	0.27596	2.07683e-09
0.04113	0.11022	0.53722	0.01303	0.29841	9.48793e-13
0.02668	0.11571	0.53288	0.000673084	0.32406	2.7098e-12
0.03985	0.10092	0.55428	0.01039	0.29456	6.55564e-18
0.03561	0.09788	0.53426	0.02638	0.30587	7.2717e-21
0.03746	0.11657	0.5509	1.07638e-05	0.29506	2.39447e-14
0.02971	0.11079	0.56113	0.01501	0.28336	1.22434e-10
0.03452	0.10047	0.55569	0.00976	0.29956	2.42025e-15
0.01411	0.1213	0.5676	0.01294	0.28404	1.74002e-09
0.04741	0.10227	0.53738	0.00645	0.30649	9.12745e-20
0.00853	0.11058	0.58435	0.00629	0.29025	3.09841e-19
0.02748	0.09488	0.55994	0.01983	0.29788	5.77751e-09
0.03489	0.11112	0.57352	6.05885e-06	0.28046	1.10069e-15
0.02473	0.11912	0.56913	6.10708e-11	0.28701	3.9166e-31
0.0286	0.09765	0.55646	0.0103	0.30699	7.34828e-15
0.03571	0.11408	0.54562	2.48009e-08	0.30458	2.42163e-09
0.02722	0.11257	0.55543	0.00343	0.30136	2.73063e-22
0.02344	0.11714	0.53957	0.01384	0.30601	6.03547e-10
0.02866	0.10997	0.57594	0.00449	0.28094	1.33056e-13
0.0234	0.09997	0.55814	0.02172	0.29676	1.33491e-10
0.02629	0.08413	0.57	0.02364	0.29595	4.29953e-13
0.02523	0.11038	0.55107	0.01336	0.29995	7.47518e-12
0.0267	0.11098	0.56456	5.55221e-06	0.29775	8.22092e-11
0.04856	0.10351	0.53873	0.01166	0.29755	8.41728e-12
0.01869	0.10409	0.57227	0.00572	0.29924	5.43213e-11
0.03344	0.10747	0.57618	0.01146	0.27145	1.84684e-11
0.01517	0.10886	0.57439	6.27796e-06	0.30158	8.6219e-12
0.03101	0.10617	0.57374	2.06789e-05	0.28906	3.93167e-15
0.02429	0.11199	0.56837	0.00125	0.2941	7.29145e-12
0.02403	0.11725	0.5753	2.2734e-13	0.28342	9.97541e-24
0.03205	0.1119	0.56394	1.31175e-17	0.29211	7.53576e-26
0.03941	0.11038	0.55519	4.33613e-07	0.29502	7.26567e-14
0.01428	0.11751	0.55484	0.00491	0.30846	8.74468e-09
0.03931	0.11018	0.58669	0.00418	0.25963	4.60485e-15
0.02541	0.11088	0.54894	0.00447	0.3103	5.78e-14
0.01267	0.10139	0.5736	0.00291	0.30943	2.26156e-24
0.02782	0.10448	0.56059	3.84035e-08	0.3071	3.84828e-13
0.03432	0.09765	0.57761	1.83454e-08	0.29043	5.81274e-07
0.02522	0.10251	0.55741	0.0094	0.30546	6.92203e-10
0.04067	0.11424	0.54558	0.00496	0.29455	3.08266e-08
0.02374	0.10955	0.5617	0.01379	0.29121	5.95749e-09
0.02611	0.11161	0.54845	0.00927	0.30455	1.32243e-16
0.03961	0.10849	0.54934	0.01811	0.28444	4.86778e-11
0.02216	0.13093	0.52959	6.25412e-12	0.31732	2.78824e-16
0.01804	0.10839	0.59312	1.21657e-06	0.28045	8.35921e-11
0.02589	0.11469	0.55784	1.35703e-13	0.30159	7.67041e-52
0.03738	0.10826	0.56819	0.00319	0.28298	4.33612e-10
0.0134	0.10072	0.56731	9.97335e-23	0.31858	1.96826e-50
0.03318	0.10604	0.55756	2.11174e-12	0.30322	9.5358e-33
0.02121	0.10607	0.55001	0.01229	0.31043	2.08066e-13
0.02308	0.11095	0.57129	0.000834529	0.29384	3.51626e-13
0.02473	0.11271	0.56373	1.11679e-15	0.29883	2.64763e-47
0.02808	0.10534	0.57682	0.00422	0.28554	4.50496e-13
0.03972	0.09621	0.57788	0.01779	0.26839	1.96882e-14
0.0352	0.0962	0.54824	0.01944	0.30092	1.46583e-20
0.02018	0.11264	0.54133	0.01006	0.3158	1.76753e-14
0.01653	0.11766	0.5731	1.97875e-06	0.29272	2.16052e-09
0.01213	0.10117	0.57564	0.02563	0.28543	5.87532e-16
0.03511	0.1093	0.55804	0.01314	0.2844	1.19049e-17
0.0251	0.10866	0.57496	8.554e-06	0.29126	1.66415e-11
0.02658	0.11047	0.55742	0.00618	0.29934	5.25258e-10
0.02352	0.1136	0.54045	0.01388	0.30855	1.14785e-09
0.04221	0.10713	0.55361	0.01509	0.28196	6.32216e-13
0.04236	0.11733	0.53715	0.00824	0.29492	5.91547e-15
0.04245	0.11242	0.55846	0.0061	0.28058	5.50029e-16
0.04076	0.11559	0.55505	0.0083	0.28029	2.57918e-16
0.03472	0.11673	0.55311	0.00767	0.28777	2.26537e-09
0.02181	0.11863	0.56472	9.28059e-12	0.29484	3.03059e-30
0.03674	0.11297	0.55624	0.00877	0.28527	6.80715e-12
0.03846	0.10338	0.55374	0.01587	0.28856	6.43043e-11
0.03164	0.11708	0.55166	3.9685e-06	0.29962	6.19462e-14
0.02801	0.10269	0.57299	2.15835e-05	0.29628	5.62137e-16
0.02851	0.11267	0.5635	6.7384e-08	0.29532	1.08245e-15
0.02304	0.1126	0.57476	1.24946e-18	0.28959	1.0731e-31
0.03182	0.10071	0.55065	0.01782	0.299	8.42595e-18
0.03101	0.09056	0.54743	0.02095	0.31005	3.9702e-17
0.01155	0.11906	0.56954	3.31254e-06	0.29985	2.45825e-12
0.03403	0.10385	0.5438	0.01276	0.30555	1.82143e-15
0.05112	0.12152	0.55372	2.90839e-05	0.27362	9.89518e-16
0.03985	0.11023	0.58015	7.93801e-09	0.26977	2.57166e-22
0.0266	0.10785	0.59013	0.00582	0.2696	2.71434e-10
0.03211	0.1202	0.56492	1.81478e-16	0.28278	2.3987e-21
0.02668	0.09654	0.57861	0.00428	0.2939	5.47001e-12
0.02653	0.11395	0.58042	1.5086e-08	0.27911	7.71905e-10
0.02597	0.11381	0.58682	7.42944e-07	0.2734	2.0606e-11
0.04043	0.09438	0.56589	0.00899	0.29031	3.84343e-19
0.0272	0.11533	0.53695	0.00591	0.31461	1.79015e-16
0.03906	0.10731	0.54949	0.00702	0.29712	3.29046e-19
0.03117	0.10502	0.55842	8.88072e-08	0.30539	1.04421e-11
0.01873	0.109	0.58849	1.6188e-11	0.28378	3.6105e-25
0.02576	0.1073	0.58637	5.91211e-10	0.28056	6.97957e-13
0.02685	0.11845	0.57222	1.04872e-05	0.28247	8.15661e-11
0.03906	0.10668	0.53897	4.06605e-06	0.31528	1.48406e-12
0.03267	0.11703	0.57207	8.05825e-13	0.27823	3.48772e-42
0.01444	0.12826	0.55578	4.8814e-13	0.30152	3.99787e-23
0.02648	0.09742	0.5939	1.71412e-08	0.2822	3.96851e-12
0.02248	0.10701	0.58786	1.67312e-06	0.28265	3.39318e-15
0.03173	0.11431	0.55756	2.21783e-15	0.2964	2.70904e-47
0.02029	0.09975	0.56874	0.02149	0.28973	3.35841e-10
0.03312	0.10447	0.56908	7.81226e-11	0.29333	1.02438e-35
0.03164	0.10363	0.56821	0.01505	0.28147	1.23298e-16
0.04564	0.10512	0.53908	0.01457	0.2956	1.83386e-12
0.0404	0.10508	0.53354	0.0204	0.30058	2.8669e-09
0.0354	0.10679	0.54112	0.0103	0.30639	1.9711e-14
0.02994	0.10059	0.55586	0.01142	0.3022	5.0455e-08
0.02269	0.11411	0.55598	7.86054e-07	0.30721	9.84445e-15
0.01443	0.10922	0.57088	0.00363	0.30184	1.03901e-11
0.03956	0.1169	0.57942	0.00278	0.26135	5.02606e-15
0.02394	0.11262	0.54137	0.01587	0.3062	2.75538e-14
0.04045	0.10186	0.5383	0.01498	0.30441	5.72136e-09
0.03375	0.11918	0.5377	1.16472e-06	0.30938	1.69002e-15
0.02925	0.11257	0.56626	0.00202	0.2899	9.22687e-11
0.02489	0.1143	0.56061	9.62881e-08	0.3002	1.18132e-11
0.03955	0.08511	0.55529	0.01445	0.30237	0.00323
0.01703	0.12642	0.54368	0.01331	0.29956	5.71374e-09
0.03273	0.11268	0.54365	0.00444	0.30649	1.2331e-14
0.02124	0.10796	0.58165	4.58871e-06	0.28914	6.74912e-14
0.01662	0.10526	0.57041	0.00169	0.30601	8.91041e-15
0.0253	0.11068	0.56121	0.00305	0.29976	1.27625e-18
0.03785	0.11539	0.55619	1.03511e-05	0.29056	1.71359e-17
0.01246	0.11779	0.56652	5.17475e-08	0.30322	5.19428e-14
0.02944	0.11602	0.55477	9.72926e-07	0.29977	1.83897e-10
0.03265	0.11307	0.56508	0.01125	0.27794	3.56316e-07
0.03059	0.10813	0.57552	4.15064e-07	0.28576	1.72675e-11
0.02885	0.11079	0.55963	0.00345	0.29728	6.78893e-14
0.02463	0.10479	0.55994	0.01227	0.29837	4.85025e-14
0.03228	0.10712	0.56377	0.00349	0.29334	2.20123e-12
0.01664	0.09889	0.56264	2.07506e-07	0.32182	2.50894e-08
0.01962	0.1242	0.55292	4.84975e-12	0.30326	4.17695e-31
0.01564	0.11023	0.56717	0.00265	0.30431	7.29517e-21
0.02264	0.11038	0.54853	0.00495	0.3135	1.39425e-10
0.02787	0.10469	0.57043	0.00505	0.29196	5.71209e-10
0.03744	0.09543	0.54361	0.02386	0.29967	2.64683e-07
0.03324	0.1086	0.5632	0.00495	0.29001	2.39817e-12
0.03999	0.11642	0.56311	0.00132	0.27917	1.88169e-14
0.03665	0.11948	0.5372	0.00543	0.30124	7.20603e-20
0.04799	0.11647	0.54387	0.01057	0.2811	2.44397e-14
0.02847	0.10668	0.57087	6.78999e-13	0.29398	6.47785e-30
0.02298	0.11447	0.56852	1.6381e-19	0.29403	1.11645e-15
0.02384	0.11129	0.55881	0.00486	0.3012	1.21545e-17
0.00576	0.10514	0.59034	0.00736	0.29141	4.03499e-16
0.02756	0.11699	0.55165	0.00323	0.30058	3.63776e-14
0.02648	0.12071	0.54167	3.03685e-17	0.31114	1.95402e-31
0.02039	0.10059	0.57075	0.01977	0.28849	2.25014e-17
0.04237	0.10578	0.57001	0.00565	0.27619	1.91466e-09
0.02322	0.1109	0.56045	0.01094	0.29449	2.93646e-16
0.04066	0.10899	0.54184	0.01086	0.29764	2.97992e-10
0.02777	0.10863	0.55929	0.00778	0.29654	1.49612e-09
0.03464	0.10669	0.56615	0.02124	0.27128	9.65843e-16
0.03015	0.09764	0.5429	0.02549	0.30383	5.335e-11
0.01561	0.11105	0.58761	0.00123	0.28449	1.37959e-16
0.00992	0.10418	0.57028	0.01062	0.305	6.15962e-17
0.01932	0.10439	0.56466	0.01686	0.29477	1.11296e-13
0.04123	0.11668	0.54648	1.58542e-11	0.29561	1.0771e-36
0.03273	0.10108	0.54401	0.03005	0.29213	6.89467e-10
0.04064	0.11413	0.51305	0.02368	0.3085	5.18563e-11
0.02737	0.08269	0.57577	0.02397	0.29019	1.47372e-07
0.03623	0.10309	0.53951	0.02471	0.29647	1.04276e-08
0.01877	0.1041	0.57531	0.00721	0.2946	2.37388e-16
0.03175	0.11371	0.5451	0.01716	0.29228	1.79192e-15
0.02503	0.11283	0.58792	7.27964e-18	0.27422	1.63601e-20
0.0197	0.10174	0.55984	0.01629	0.30243	2.15019e-21
0.02941	0.11885	0.55663	1.24997e-05	0.29509	6.54111e-15
0.02252	0.11482	0.5467	0.00595	0.31001	1.08967e-10
0.02914	0.11632	0.56701	0.00495	0.28257	2.33128e-14
0.03136	0.10464	0.56078	0.01118	0.29204	7.45952e-09
0.02215	0.10864	0.54489	0.02601	0.29832	3.89409e-07
0.02271	0.11253	0.58571	0.000975037	0.27808	2.71473e-14
0.01902	0.1181	0.58014	1.54635e-09	0.28274	2.97609e-13
0.0333	0.10262	0.56057	0.00483	0.29868	1.89193e-11
0.05083	0.10343	0.55204	0.00435	0.28935	1.62339e-15
0.02331	0.10854	0.56112	0.000264379	0.30677	4.46476e-17
0.01739	0.1145	0.56602	1.43422e-09	0.30209	2.09944e-23
0.02736	0.10831	0.5483	0.01561	0.30042	2.30181e-11
0.02674	0.10707	0.57679	1.33042e-10	0.2894	4.02673e-28
0.03635	0.11272	0.54695	0.00285	0.30113	1.85117e-22
0.02952	0.09176	0.55716	0.01166	0.30991	7.94327e-13
0.02591	0.10306	0.58257	3.30953e-07	0.28845	8.49051e-14
0.01444	0.11892	0.56821	6.73885e-07	0.29843	2.87088e-16
0.0224	0.11009	0.57983	0.00601	0.28167	2.6077e-08
0.03054	0.12461	0.56569	4.34709e-06	0.27916	1.86922e-11
0.02514	0.12054	0.55993	6.07165e-08	0.29439	4.52975e-13
0.03406	0.11064	0.5555	0.00968	0.29013	1.12187e-17
0.03555	0.10566	0.5633	0.00185	0.29364	1.57712e-09
0.01871	0.10741	0.5475	3.86957e-10	0.32639	1.52283e-20
0.0149	0.11974	0.58691	0.000802308	0.27764	9.53913e-18
0.02544	0.11214	0.56116	0.01184	0.28834	0.00109
0.03808	0.1219	0.54775	1.05208e-06	0.29227	9.34979e-09
0.02301	0.10888	0.57466	8.33309e-09	0.29345	9.30188e-15
0.01869	0.11453	0.56212	0.0082	0.29646	6.96472e-11
0.03161	0.11061	0.56204	5.43731e-06	0.29574	8.59058e-11
0.01816	0.10278	0.55856	0.01788	0.30262	9.88741e-18
0.03048	0.12413	0.55218	0.00114	0.29207	3.91011e-16
0.01209	0.12694	0.57695	1.17044e-05	0.28401	4.1145e-12
0.03271	0.10299	0.54597	0.02597	0.29236	1.60008e-09
0.01161	0.10854	0.59326	0.00238	0.28421	8.79045e-14
0.03431	0.11707	0.54506	5.1239e-06	0.30355	1.72424e-14
0.02985	0.11415	0.56063	1.31106e-10	0.29537	7.76292e-20
0.02157	0.10587	0.58185	0.00146	0.28925	4.50937e-16
0.02962	0.11609	0.56434	7.53119e-06	0.28994	1.95644e-12
0.01626	0.12121	0.56283	3.72751e-15	0.2997	8.16418e-53
0.02815	0.11534	0.5468	0.01263	0.29709	1.50547e-10
0.00836	0.10885	0.58286	8.87445e-30	0.29993	2.98802e-18
0.02684	0.11736	0.5796	0.00418	0.27202	1.4645e-19
0.02899	0.10938	0.55615	0.01292	0.29256	6.41742e-20
0.01938	0.08744	0.58309	0.0084	0.3017	6.53538e-15
0.04399	0.10902	0.56224	0.00965	0.2751	9.48287e-12
0.0239	0.10365	0.57863	0.02104	0.27278	6.74226e-08
0.01866	0.09813	0.57724	0.01713	0.28884	1.66216e-14
0.03297	0.0924	0.57223	0.00859	0.29381	1.94158e-16
0.05221	0.1156	0.56274	3.44995e-08	0.26946	7.55785e-08
0.05075	0.10899	0.55407	0.00473	0.28146	1.4347e-09
0.03556	0.10199	0.56881	2.34363e-10	0.29365	2.26914e-31
0.01567	0.11722	0.54825	0.00418	0.31467	5.43238e-13
0.03028	0.11527	0.56074	0.00521	0.2885	9.65565e-12
0.04291	0.11424	0.53854	6.92492e-06	0.3043	1.02379e-11
0.03267	0.11275	0.56057	1.42153e-09	0.29402	6.12302e-27
0.04529	0.08366	0.57525	0.01842	0.27738	1.70819e-12
0.03351	0.11313	0.5543	0.0035	0.29556	2.31409e-10
0.03051	0.12499	0.54121	9.84905e-05	0.3032	2.18248e-17
0.03581	0.10962	0.55604	1.38532e-06	0.29852	4.49403e-15
0.04492	0.11055	0.55618	0.0063	0.28206	6.43139e-11
0.03992	0.1233	0.53407	5.85575e-11	0.30272	2.59098e-21
0.0325	0.11077	0.55733	2.92863e-08	0.29941	1.60656e-13
0.00348	0.10084	0.59118	0.01985	0.28465	1.40046e-13
0.03063	0.10852	0.57835	0.0139	0.2686	2.00791e-10
0.03054	0.12091	0.55158	0.00656	0.29041	5.19402e-10
0.03477	0.11929	0.57025	0.000827912	0.27487	2.54802e-14
0.02808	0.10652	0.5424	0.02288	0.30012	9.60682e-10
0.04027	0.11206	0.55989	0.0103	0.27749	4.34298e-16
0.02838	0.10189	0.57082	0.00182	0.2971	4.24642e-17
0.03154	0.09735	0.52562	0.02561	0.31988	1.05511e-11
0.02762	0.12207	0.55611	1.9867e-08	0.2942	1.56129e-12
0.02819	0.11166	0.58826	3.48704e-11	0.27189	1.23045e-29
0.02972	0.10707	0.57666	5.40128e-07	0.28655	7.44411e-12
0.03836	0.11918	0.53577	0.00562	0.30107	6.44728e-16
0.03353	0.10105	0.54749	0.00917	0.30876	9.76688e-17
0.02471	0.10945	0.56695	0.00604	0.29285	1.48484e-11
0.03483	0.10634	0.56107	4.24191e-06	0.29775	6.11118e-17
0.02428	0.10797	0.5414	0.00309	0.32326	3.11404e-13
0.02927	0.1046	0.56646	0.00285	0.29682	9.79028e-16
0.0194	0.10861	0.55785	0.00916	0.30498	3.96087e-11
0.04272	0.11782	0.52851	0.01273	0.29823	7.36992e-19
0.01713	0.10388	0.57614	5.02871e-16	0.30285	1.06539e-28
0.02807	0.11335	0.5631	8.71546e-07	0.29549	7.82646e-16
0.04138	0.10567	0.55386	0.00173	0.29735	9.83284e-13
0.01739	0.09477	0.56724	0.01878	0.30181	1.37425e-09
0.03275	0.11702	0.55952	7.87723e-17	0.29071	2.69284e-19
0.0303	0.09897	0.57765	0.00449	0.28858	3.15788e-13
0.00849	0.11536	0.55902	1.39292e-07	0.31713	7.85143e-09
0.01949	0.11479	0.563	0.000964363	0.30176	5.91757e-14
0.01643	0.1127	0.55055	4.26017e-11	0.32032	9.8648e-33
0.02389	0.10995	0.54883	0.00755	0.30978	3.28872e-11
0.04031	0.10212	0.573	2.89257e-08	0.28457	1.96635e-15
0.02115	0.11998	0.52407	0.02531	0.3095	6.60072e-13
0.03573	0.09168	0.54993	0.02174	0.30092	9.73653e-17
0.00918	0.10426	0.57771	0.00667	0.30218	9.78775e-10
0.02821	0.10056	0.55498	0.02862	0.28763	5.55033e-14
0.03714	0.10135	0.5591	0.00578	0.29663	7.86266e-20
0.03057	0.09707	0.59325	7.08587e-18	0.2791	1.59075e-27
0.01427	0.12621	0.53664	0.01842	0.30445	6.70454e-16
0.02363	0.11717	0.54471	0.00181	0.31267	1.66553e-17
0.02129	0.09841	0.56805	0.01167	0.30059	1.00861e-15
0.02772	0.11941	0.54515	1.08754e-06	0.30772	7.9703e-12
0.03127	0.1115	0.55574	0.00263	0.29886	1.00353e-10
0.02844	0.08589	0.56842	0.02735	0.2899	3.50918e-17
0.03411	0.11126	0.56091	9.0779e-09	0.29373	1.04715e-12
0.03067	0.11301	0.56174	1.33015e-09	0.29459	4.79095e-12
0.04788	0.10883	0.53838	0.000295669	0.30461	1.42198e-15
0.01854	0.10956	0.57649	1.60157e-08	0.29542	4.19409e-12
0.03272	0.11549	0.55806	1.6274e-06	0.29372	2.05444e-16
0.0332	0.11973	0.54942	1.03085e-05	0.29764	7.75187e-11
0.02986	0.09041	0.564	0.0277	0.28803	1.00952e-18
0.02918	0.09941	0.55939	0.01141	0.30062	1.1192e-10
0.0422	0.10417	0.57069	0.00714	0.27579	2.43555e-10
0.0466	0.10094	0.57497	1.4077e-05	0.27749	1.01026e-15
0.03822	0.10308	0.56532	4.53855e-08	0.29337	1.52758e-13
0.01527	0.10056	0.5698	0.01306	0.30132	3.27886e-13
0.02093	0.10516	0.58707	9.68389e-07	0.28684	1.94078e-08
0.0298	0.11087	0.55625	0.00812	0.29497	2.69062e-12
0.0179	0.11021	0.55698	0.00734	0.30758	1.23469e-19
0.01456	0.10289	0.54995	0.01921	0.3134	4.3443e-16
0.03087	0.11305	0.58312	9.38758e-12	0.27297	3.05302e-35
0.03545	0.11201	0.55369	4.83411e-11	0.29885	6.45775e-31
0.02426	0.13586	0.53549	0.00228	0.30211	1.32322e-11
0.03541	0.11595	0.5342	1.55133e-08	0.31444	1.08414e-12
0.03616	0.11662	0.5468	0.00802	0.29241	7.36782e-11
0.03235	0.10484	0.56974	3.16429e-12	0.29307	2.49513e-40
0.02274	0.10397	0.55902	0.00539	0.30889	2.58841e-10
0.01535	0.11724	0.56895	0.00571	0.29276	3.2961e-11
0.04739	0.11591	0.5565	1.07131e-08	0.2802	1.06961e-13
0.01332	0.10267	0.58039	3.798e-12	0.30363	2.83477e-41
0.03887	0.11339	0.56704	2.71083e-08	0.28069	2.97971e-12
0.02825	0.1058	0.57852	0.00482	0.28261	1.66629e-12
0.02161	0.12161	0.55624	7.55484e-09	0.30055	3.35029e-14
0.02591	0.10862	0.56958	0.00324	0.29265	3.47331e-15
0.03553	0.11717	0.55861	4.07118e-11	0.28869	1.04007e-28
0.04177	0.11775	0.54293	0.00555	0.29199	1.14991e-12
0.03926	0.11597	0.5673	0.00825	0.26921	4.41114e-12
0.04464	0.12342	0.53547	0.00251	0.29396	7.74415e-12
0.02321	0.10697	0.56695	0.00674	0.29613	6.8927e-09
0.02694	0.10354	0.57781	3.17198e-22	0.2917	1.59794e-49
0.01956	0.09539	0.5854	2.08115e-10	0.29964	1.17676e-20
0.03208	0.09725	0.56928	0.0107	0.29069	1.16651e-17
0.0036	0.0853	0.58837	0.0324	0.29034	6.4608e-19
0.0222	0.0952	0.57348	0.00853	0.30059	6.81102e-19
0.02938	0.1017	0.57201	9.81236e-12	0.29691	2.57612e-42
0.0341	0.10294	0.56413	0.01552	0.2833	4.62452e-16
0.03695	0.1077	0.55433	0.00973	0.29129	1.05452e-17
0.02706	0.10608	0.5613	7.88566e-11	0.30556	6.92092e-31
0.04051	0.10815	0.55169	0.01228	0.28737	4.29647e-08
0.02638	0.1028	0.57681	2.99681e-06	0.294	1.01409e-15
0.02292	0.11513	0.56572	9.78388e-11	0.29622	1.79817e-20
0.03081	0.10646	0.54712	0.02594	0.28967	3.12117e-14
0.02128	0.11031	0.53459	0.02062	0.31319	4.10799e-11
0.02088	0.10043	0.55503	0.01946	0.3042	1.97672e-14
0.03716	0.11511	0.54827	0.00558	0.29387	2.01811e-17
0.01983	0.10733	0.57329	0.00216	0.29738	1.32327e-12
0.01017	0.11097	0.57253	0.01098	0.29534	9.1122e-18
0.02723	0.11791	0.54634	0.00696	0.30156	6.60055e-12
0.04336	0.10528	0.55955	3.92263e-07	0.29181	2.63383e-11
0.01577	0.09348	0.56701	0.03988	0.28385	5.95727e-21
0.04222	0.10894	0.55115	0.000897036	0.2968	4.25272e-15
0.03112	0.11506	0.55835	0.00743	0.28804	2.21912e-11
0.03355	0.10804	0.54593	0.00579	0.30668	1.27562e-07
0.03381	0.11703	0.54451	1.48648e-09	0.30466	8.629e-23
0.03918	0.10891	0.54679	0.00629	0.29882	1.11992e-12
0.04028	0.11214	0.56957	2.49708e-06	0.27801	8.55881e-10
0.04165	0.11779	0.5505	3.23894e-09	0.29005	1.27638e-10
0.0277	0.1054	0.55445	0.00777	0.30468	1.72601e-12
0.04008	0.09359	0.56675	0.01091	0.28867	3.28013e-13
0.03439	0.1178	0.54539	0.0188	0.28363	1.96231e-16
0.0437	0.1068	0.56211	1.98901e-07	0.28739	3.19601e-12
0.02286	0.10751	0.5431	0.01146	0.31508	1.37005e-11
0.03793	0.10713	0.55236	0.01222	0.29035	8.0771e-18
0.03058	0.10081	0.54065	0.0265	0.30147	1.24354e-09
0.02412	0.10638	0.52349	0.03518	0.31083	1.5634e-11
0.03144	0.10356	0.58702	9.93024e-09	0.27798	6.40348e-13
0.0186	0.12195	0.58403	5.66918e-15	0.27542	1.302e-18
0.03012	0.117	0.56457	5.1776e-07	0.28831	1.51958e-13
0.02359	0.10491	0.56535	3.26123e-05	0.30611	2.44444e-14
0.02782	0.10739	0.58677	1.46545e-07	0.27802	1.54953e-11
0.03169	0.11736	0.55263	1.66138e-07	0.29831	3.62032e-14
0.01809	0.10641	0.55719	0.01882	0.29948	2.66551e-11
0.02797	0.10086	0.56583	1.44296e-05	0.30533	4.41885e-18
0.03691	0.11912	0.52635	0.01388	0.30374	2.6844e-10
0.02434	0.09891	0.56105	0.02593	0.28977	1.66957e-15
0.02724	0.11895	0.56422	2.67174e-06	0.28959	2.73083e-13
0.02466	0.09571	0.56992	0.00557	0.30414	2.08889e-12
0.0238	0.10838	0.57703	0.00331	0.28747	1.01314e-14
0.0282	0.10395	0.56126	0.01304	0.29355	1.53363e-14
0.02598	0.1031	0.59386	1.76224e-20	0.27706	2.79974e-23
0.01205	0.09761	0.59348	1.35809e-11	0.29686	4.96171e-30
0.02777	0.11332	0.5593	6.78671e-19	0.29961	2.44815e-24
0.02411	0.09395	0.54827	0.02517	0.3085	2.61736e-19
0.02245	0.10766	0.55442	0.01788	0.29759	1.03948e-09
0.0228	0.12222	0.57213	0.00526	0.27758	9.82552e-19
0.04116	0.10269	0.55968	0.00595	0.29051	1.55512e-19
0.04115	0.09805	0.55663	4.22098e-07	0.30417	5.9129e-13
0.04233	0.11619	0.55947	5.93838e-07	0.282	1.14796e-12
0.02818	0.11476	0.56656	1.82614e-06	0.29051	4.93186e-12
0.02862	0.13141	0.53837	1.4687e-13	0.3016	3.45202e-44
0.0469	0.11695	0.54383	0.00385	0.28848	1.45156e-13
0.03597	0.11671	0.57486	4.49671e-09	0.27246	4.67547e-25
0.03913	0.11992	0.56969	8.01478e-05	0.27118	2.876e-15
0.0219	0.10664	0.58478	4.50805e-14	0.28667	7.62604e-24
0.0199	0.13347	0.5544	0.00715	0.28507	4.30541e-16
0.02762	0.11408	0.56437	7.42256e-12	0.29394	8.5913e-15
0.03703	0.10554	0.55522	0.00385	0.29836	1.69556e-11
0.04322	0.12091	0.54873	2.11817e-17	0.28714	7.83008e-23
0.01278	0.1187	0.57627	3.37334e-12	0.29224	3.28536e-21
0.02358	0.09545	0.56532	0.02273	0.29291	6.74239e-13
0.03255	0.10344	0.55834	0.01322	0.29244	3.38662e-14
0.01959	0.1094	0.55319	0.01718	0.30064	2.46537e-15
0.02489	0.1196	0.55827	0.00159	0.29565	9.6526e-17
0.02514	0.10998	0.55023	0.000106111	0.31453	5.31272e-18
0.03922	0.10522	0.56964	0.00816	0.27775	1.29348e-12
0.0264	0.12328	0.54222	0.00614	0.30197	6.21907e-10
0.0233	0.10396	0.58234	5.32962e-05	0.29035	3.31904e-13
0.0425	0.10137	0.54397	0.00688	0.30528	2.76415e-09
0.03084	0.1086	0.57339	1.66958e-07	0.28717	5.75201e-13
0.03904	0.09924	0.55527	0.0158	0.29066	6.73987e-10
0.03558	0.10741	0.56861	9.81507e-13	0.28841	4.69165e-40
0.03143	0.10607	0.57287	0.00531	0.28431	7.11094e-09
0.01338	0.1105	0.57552	0.00708	0.29352	3.58321e-11
0.02307	0.10999	0.55881	3.82387e-21	0.30813	1.48966e-14
0.00895	0.11567	0.548	8.427e-16	0.32738	2.39096e-58
0.02473	0.11578	0.57739	2.1914e-08	0.2821	1.10934e-11
0.03305	0.11727	0.55743	0.00332	0.28893	3.48646e-13
0.0322	0.11226	0.5717	7.35826e-16	0.28384	1.35341e-19
0.02923	0.10788	0.54806	0.00697	0.30785	1.05676e-09
0.04486	0.09853	0.54115	0.00466	0.3108	7.69691e-17
0.03196	0.11504	0.56163	0.00673	0.28463	5.95404e-19
0.02483	0.09934	0.56051	0.01775	0.29756	2.93365e-21
0.0215	0.1106	0.5634	0.000635233	0.30387	1.50767e-15
0.04006	0.1156	0.56468	2.99408e-06	0.27965	2.85165e-15
0.04338	0.09588	0.55966	0.02474	0.27634	2.38351e-12
0.0193	0.11281	0.56131	4.26272e-12	0.30658	9.46594e-40
0.01969	0.11687	0.54702	0.00454	0.31188	1.17893e-14
0.02877	0.11623	0.54708	0.0011	0.30682	6.10416e-15
0.01803	0.10009	0.59609	0.00328	0.2825	7.22381e-15
0.03164	0.10759	0.5647	0.0122	0.28387	9.56258e-09
0.01746	0.10937	0.57423	3.30176e-12	0.29894	6.11408e-43
0.02642	0.11934	0.55578	3.84604e-08	0.29846	1.51149e-11
0.04125	0.099	0.54581	0.00706	0.30688	3.38631e-39
0.03163	0.11476	0.54073	0.00302	0.30986	1.1243e-12
0.03057	0.11092	0.5572	0.000956642	0.30035	7.97223e-15
0.01678	0.09667	0.55703	0.02645	0.30308	2.93832e-20
0.03636	0.11246	0.53198	0.01489	0.30431	3.69152e-14
0.0093	0.11615	0.56219	0.00276	0.3096	1.10335e-13
0.02191	0.1091	0.55819	0.01083	0.29997	7.33469e-19
0.03525	0.10875	0.54661	0.01809	0.2913	4.86141e-23
0.04055	0.11438	0.54542	0.00141	0.29823	1.10502e-14
0.03046	0.10886	0.55238	0.00475	0.30355	1.97437e-13
0.03677	0.11121	0.53572	0.01093	0.30538	1.72685e-08
0.02443	0.11565	0.55089	0.00443	0.30461	9.23955e-14
0.02103	0.10596	0.55583	0.00942	0.30777	6.4944e-11
0.02737	0.0951	0.56702	0.01811	0.2924	3.81813e-09
0.0289	0.10681	0.57956	0.00678	0.27795	2.63681e-09
0.01884	0.11155	0.57149	0.00549	0.29263	1.28102e-17
0.03574	0.12025	0.53437	0.00636	0.30327	4.39813e-17
0.02265	0.12379	0.54851	2.01678e-18	0.30505	4.32293e-30
0.02339	0.09871	0.55349	0.02275	0.30166	1.53095e-07
0.02889	0.1118	0.56508	0.00831	0.28592	1.21508e-09
0.03491	0.12161	0.53868	0.00636	0.29844	3.37159e-10
0.05578	0.11673	0.54624	0.00836	0.2729	1.08214e-14
0.01801	0.12127	0.55409	4.24671e-11	0.30663	1.38382e-24
0.03506	0.11927	0.55999	0.00585	0.27983	6.01229e-12
0.05537	0.10799	0.52722	0.01443	0.29499	2.34541e-11
0.0313	0.10065	0.56288	4.73626e-10	0.30518	1.20699e-09
0.02462	0.10816	0.57463	6.09541e-05	0.29253	1.42809e-13
0.02811	0.10153	0.57061	1.11667e-18	0.29975	2.86295e-27
0.04256	0.10077	0.53337	0.01776	0.30554	2.0754e-22
0.02909	0.10758	0.55546	9.20048e-18	0.30787	3.54209e-31
0.04786	0.10897	0.53622	0.00915	0.29779	1.66116e-10
0.03307	0.10492	0.57699	1.20755e-07	0.28502	9.61442e-08
0.03792	0.10796	0.57924	0.0096	0.26528	5.74467e-07
0.01374	0.11062	0.56373	0.00515	0.30676	4.10639e-16
0.0424	0.11365	0.56381	3.53272e-07	0.28014	1.2579e-12
0.02509	0.12273	0.57002	1.22034e-12	0.28216	3.80632e-40
0.03001	0.12068	0.56769	1.06165e-08	0.28162	9.19261e-13
0.01601	0.10211	0.54384	0.02693	0.31112	5.97926e-12
0.01399	0.11437	0.57168	3.09609e-09	0.29996	2.76238e-21
0.03392	0.11668	0.56868	0.00148	0.27924	5.95346e-17
0.01936	0.107	0.57713	0.00824	0.28827	1.37479e-18
0.02804	0.09641	0.57697	0.01711	0.28147	5.92166e-21
0.0149	0.11568	0.56823	1.25119e-06	0.30119	3.62044e-13
0.02307	0.08923	0.56759	0.02138	0.29873	4.46321e-19
0.04225	0.11909	0.56914	2.18419e-06	0.26952	2.598e-13
0.03988	0.09422	0.54815	0.02516	0.29258	5.48331e-21
0.01958	0.11155	0.56603	0.00458	0.29826	8.47413e-14
0.03724	0.11241	0.54914	1.97258e-07	0.30121	4.50107e-12
0.01134	0.11523	0.56805	1.42278e-18	0.30538	1.40982e-11
0.01911	0.11081	0.55853	0.00271	0.30885	3.38525e-12
0.04025	0.11166	0.56453	0.00315	0.28041	6.33612e-12
0.02801	0.10654	0.55595	0.0108	0.2987	1.09538e-12
0.04285	0.10144	0.56472	0.0059	0.28509	1.95083e-14
0.0316	0.09469	0.56799	8.27808e-18	0.30572	2.50166e-22
0.02134	0.10555	0.56385	5.85585e-10	0.30925	4.00704e-09
0.02176	0.10272	0.57029	9.0268e-08	0.30523	5.22341e-12
0.04214	0.1047	0.52711	0.01826	0.30779	6.51659e-12
0.01827	0.10092	0.57523	0.0154	0.29018	1.97087e-13
0.02763	0.10526	0.55784	0.02	0.28928	3.23903e-16
0.04221	0.09944	0.5651	0.01082	0.28243	2.70902e-12
0.03027	0.0991	0.56079	0.01404	0.2958	5.11856e-08
0.04073	0.10959	0.55286	0.00953	0.28728	3.78128e-17
0.03503	0.10351	0.5542	0.00609	0.30117	1.93624e-10
0.04797	0.10575	0.55108	8.30608e-09	0.2952	7.06766e-22
0.04626	0.11296	0.53034	0.00439	0.30606	2.16936e-12
0.03553	0.12914	0.53675	0.00162	0.29696	1.15885e-17
0.02499	0.09422	0.56966	0.00771	0.30342	3.7971e-10
0.01708	0.1181	0.58274	0.00446	0.27763	2.07838e-14
0.02092	0.11212	0.56787	0.00601	0.29307	1.37785e-12
0.0288	0.11046	0.55636	1.33939e-07	0.30438	1.45973e-14
0.03554	0.10375	0.53843	0.01802	0.30426	2.60213e-14
0.02313	0.11152	0.55708	4.85175e-09	0.30826	4.30301e-14
0.02358	0.11542	0.55892	3.88854e-07	0.30208	1.52695e-13
0.02551	0.11416	0.55582	4.66934e-07	0.30451	1.21031e-11
0.02582	0.11259	0.56458	5.31355e-07	0.29701	1.72237e-11
0.01337	0.12368	0.57004	2.55875e-07	0.29291	6.82607e-14
0.02298	0.1112	0.53637	0.01216	0.31729	6.76121e-15
0.02813	0.10631	0.56181	0.0127	0.29105	5.4621e-07
0.0338	0.1225	0.56913	1.21577e-16	0.27456	7.33286e-14
0.00572	0.10687	0.58278	0.00412	0.30051	9.29433e-13
0.00797	0.10162	0.58807	2.87797e-05	0.30232	1.53793e-16
0.04715	0.11912	0.55397	0.00249	0.27726	1.05203e-08
0.02646	0.10629	0.57309	0.01365	0.28052	2.0309e-20
0.00292	0.11389	0.58583	1.00736e-09	0.29736	8.03345e-16
0.03382	0.12393	0.55014	1.12889e-08	0.29211	7.39438e-13
0.02833	0.10344	0.56607	0.00646	0.2957	1.29649e-10
0.02091	0.11482	0.55605	0.00543	0.30279	7.80279e-10
0.02372	0.10607	0.5802	0.000880532	0.28912	1.11748e-14
0.01238	0.10303	0.57748	0.00438	0.30274	2.20322e-07
0.02619	0.10501	0.57842	1.41346e-15	0.29038	1.31957e-28
0.03409	0.10729	0.57285	4.27761e-07	0.28578	4.15984e-10
0.03662	0.10228	0.5592	0.01374	0.28817	3.35854e-14
0.03198	0.10611	0.55881	1.63476e-12	0.3031	1.12154e-37
0.03013	0.11759	0.54095	0.00623	0.3051	1.69388e-16
0.02998	0.10758	0.56416	2.26518e-06	0.29827	5.26541e-14
0.03398	0.11699	0.5608	0.00101	0.28722	4.05157e-15
0.03336	0.11282	0.56254	0.00115	0.29014	5.07612e-15
0.03063	0.1182	0.5594	0.00915	0.28262	8.20231e-14
0.03108	0.10662	0.57376	5.23883e-07	0.28854	4.23266e-14
0.02888	0.10121	0.56008	0.01307	0.29676	1.05033e-23
0.03901	0.10181	0.5509	0.00253	0.30575	3.49926e-12
0.03842	0.10869	0.52431	0.00877	0.3198	1.07134e-17
0.02969	0.10443	0.59336	4.64043e-11	0.27253	6.89559e-31
0.02424	0.1161	0.5655	0.00717	0.28698	1.99015e-16
0.01386	0.1123	0.56761	1.37577e-07	0.30624	3.18104e-13
0.04601	0.11845	0.5395	0.01035	0.28569	7.58674e-11
0.01066	0.11598	0.57801	0.00163	0.29371	1.19937e-14
0.02385	0.11346	0.55368	0.000274086	0.30874	3.57504e-19
0.02245	0.1046	0.55608	0.01298	0.30389	9.38849e-18
0.0413	0.10848	0.55671	0.0112	0.2823	9.56408e-11
0.01491	0.11236	0.57743	1.9971e-17	0.29531	1.51212e-31
0.03631	0.10589	0.54827	6.88733e-07	0.30953	3.40585e-10
0.02732	0.11802	0.55575	0.00583	0.29309	1.70074e-21
0.03121	0.10259	0.53924	0.01048	0.31648	3.91406e-08
0.02557	0.10432	0.56822	0.00157	0.30032	1.96725e-13
0.03122	0.11714	0.5488	2.58259e-10	0.30285	4.80501e-30
7.30312e-09	0.08853	0.58441	0.01557	0.3115	1.49059e-14
0.03664	0.11914	0.54902	1.94309e-09	0.2952	6.06866e-17
0.04714	0.11284	0.54387	0.000148149	0.296	1.1952e-15
0.04175	0.10663	0.54477	0.0132	0.29365	2.9196e-18
0.03928	0.10989	0.54441	0.00683	0.2996	1.20246e-13
0.02295	0.11031	0.57347	7.03525e-05	0.29319	4.57206e-14
0.03344	0.11396	0.54902	0.00419	0.2994	5.39259e-17
0.01025	0.0979	0.58364	0.00397	0.30424	9.03095e-14
0.01635	0.1198	0.57961	5.15338e-12	0.28424	1.6373e-38
0.02339	0.10344	0.54784	0.02725	0.29808	9.85748e-20
0.02565	0.1134	0.55271	0.00561	0.30263	6.00772e-14
0.02036	0.09588	0.56776	0.0208	0.29519	4.15024e-19
0.01629	0.1087	0.59837	4.75187e-15	0.27665	3.77056e-49
0.02549	0.1108	0.58105	0.00626	0.2764	3.32547e-15
0.03191	0.10855	0.57197	1.30965e-05	0.28756	5.871e-19
0.02251	0.10523	0.56954	0.01822	0.2845	4.35919e-12
0.04178	0.10848	0.56245	1.67905e-10	0.2873	6.57333e-16
0.04356	0.10313	0.53118	0.0124	0.30973	3.97871e-13
0.0184	0.10248	0.58171	0.01254	0.28488	3.56497e-12
0.02149	0.1057	0.57005	0.0132	0.28955	5.82846e-21
0.02581	0.11264	0.53674	0.0092	0.31561	7.66549e-13
0.031	0.09509	0.55929	0.01615	0.29846	1.17399e-16
0.00378	0.10438	0.5938	5.18203e-09	0.29804	1.74269e-24
0.0223	0.10915	0.5745	0.02033	0.27372	5.78066e-11
0.02863	0.13143	0.55285	6.30005e-18	0.28709	9.95951e-60
0.03611	0.1062	0.57336	0.00856	0.27577	6.41663e-11
0.05999	0.11679	0.53376	0.00664	0.28283	2.24143e-10
0.01093	0.12272	0.57809	9.10466e-15	0.28827	4.77168e-41
0.03882	0.11651	0.56437	0.00377	0.27654	2.75326e-11
0.0484	0.12194	0.55093	9.55173e-16	0.27872	2.26859e-41
0.02755	0.11468	0.55798	4.18396e-06	0.29979	1.1812e-08
0.04098	0.10821	0.53701	0.00925	0.30454	5.11308e-13
0.01146	0.10619	0.59033	1.49089e-10	0.29202	3.88521e-15
0.02413	0.11462	0.57216	4.16591e-07	0.28908	4.32424e-10
0.02072	0.1087	0.5744	0.008	0.28818	6.24859e-09
0.03036	0.10522	0.5795	9.00535e-12	0.28492	7.3563e-43
0.0216	0.10188	0.56905	1.84172e-06	0.30747	1.75551e-12
0.03866	0.1203	0.53844	0.01161	0.29098	1.5038e-08
0.04476	0.09419	0.54265	0.01409	0.30431	1.87377e-15
0.02998	0.09935	0.55314	0.01856	0.29897	5.00528e-12
0.0411	0.10875	0.55806	0.00289	0.28907	0.000129663
0.03966	0.10256	0.54849	1.17744e-12	0.30929	6.50343e-41
0.02119	0.11114	0.56111	4.51407e-05	0.30652	1.32101e-13
0.03081	0.11152	0.55245	1.95727e-11	0.30522	9.47796e-37
0.02004	0.10944	0.55941	0.01379	0.29732	2.28584e-16
0.03671	0.11326	0.56813	6.7596e-10	0.2819	1.42766e-32
0.03293	0.11035	0.55744	6.68918e-16	0.29928	8.68703e-15
0.00888	0.12048	0.58176	4.1625e-12	0.28887	2.45722e-40
0.0164	0.11452	0.5575	0.00715	0.30442	7.16287e-17
0.02478	0.1197	0.53579	6.88729e-14	0.31974	9.87151e-45
0.01275	0.11331	0.5773	1.42237e-21	0.29664	2.20725e-16
0.03943	0.11396	0.57259	3.06327e-14	0.27402	6.0238e-48
0.01669	0.107	0.57861	0.00447	0.29324	1.19776e-19
0.02448	0.11958	0.53746	0.00274	0.31574	6.75409e-16
0.00868	0.1124	0.57312	9.14081e-12	0.3058	2.47814e-28
0.03091	0.10635	0.58451	1.22149e-22	0.27823	2.9495e-43
0.04192	0.11948	0.53269	0.01488	0.29103	1.87763e-14
0.04118	0.1	0.5273	0.02986	0.30166	7.95565e-16
0.0423	0.12117	0.562	8.5136e-08	0.27453	4.15757e-11
0.02115	0.11183	0.56933	0.00318	0.2945	1.53886e-12
0.02257	0.10535	0.56698	1.04657e-11	0.30511	1.46561e-32
0.0198	0.09957	0.56809	4.03206e-07	0.31255	1.33897e-10
0.02669	0.10531	0.57768	0.01001	0.28031	1.35809e-13
0.03914	0.11001	0.55551	2.69994e-11	0.29533	1.06798e-28
0.03085	0.10095	0.58155	0.00504	0.28161	3.88558e-07
0.02388	0.11529	0.55692	0.00184	0.30206	6.81402e-13
0.03762	0.10824	0.55207	0.00402	0.29805	1.43525e-11
0.03988	0.10137	0.58082	0.00931	0.26862	9.29791e-10
0.0262	0.11154	0.56132	0.00637	0.29457	8.26814e-14
0.0232	0.11049	0.56977	2.00912e-17	0.29653	1.00561e-14
0.04165	0.10117	0.58233	0.00252	0.27233	7.05376e-12
0.03537	0.10502	0.5537	0.00097997	0.30493	2.66246e-18
0.02745	0.1012	0.55841	0.00684	0.30611	2.52398e-17
0.0462	0.11028	0.5391	0.01467	0.28976	2.32767e-12
0.04	0.12227	0.55343	0.000828397	0.28348	2.77136e-14
0.0241	0.11291	0.54259	3.60597e-05	0.32036	4.84985e-14
0.02515	0.11534	0.55194	4.80574e-10	0.30758	5.62964e-34
0.04235	0.10028	0.56511	9.96282e-08	0.29225	2.02922e-11
0.04031	0.10691	0.54866	0.01103	0.2931	2.36521e-16
0.0327	0.11213	0.57409	1.09117e-06	0.28108	6.60356e-12
0.02739	0.09329	0.55804	0.01305	0.30823	3.86028e-13
0.0187	0.10809	0.58098	3.50115e-21	0.29223	6.40727e-50
0.01697	0.10336	0.59101	7.58993e-12	0.28866	1.70615e-17
0.01108	0.11083	0.55832	0.00931	0.31046	7.84281e-12
0.02216	0.10222	0.55452	0.01365	0.30745	6.57424e-17
0.03259	0.10581	0.54447	0.01987	0.29726	5.59451e-13
0.04481	0.0943	0.54646	0.01999	0.29444	1.07349e-16
0.0331	0.12105	0.55286	3.07392e-06	0.29299	1.61696e-09
0.03249	0.10909	0.53647	0.01418	0.30778	4.85873e-07
0.03187	0.10479	0.53776	0.0149	0.31069	3.98171e-12
0.02895	0.09804	0.56718	0.01287	0.29297	4.71717e-13
0.03738	0.11014	0.54957	0.00963	0.29328	4.2505e-11
0.01479	0.1103	0.55715	1.40662e-16	0.31776	5.98546e-41
0.01536	0.11224	0.57101	3.04437e-06	0.30139	1.1611e-12
0.02658	0.10762	0.58939	0.00415	0.27225	4.15992e-15
0.03783	0.12224	0.53736	2.0016e-06	0.30257	2.41071e-09
0.0159	0.11125	0.5368	0.01577	0.32028	7.99543e-22
0.03628	0.11276	0.56453	0.00584	0.2806	5.13366e-10
0.03963	0.11691	0.55993	1.01993e-08	0.28353	1.7804e-19
0.04269	0.10461	0.56121	0.00535	0.28614	5.88581e-09
0.01571	0.09052	0.53846	0.03909	0.31622	3.53121e-16
0.03072	0.0974	0.56598	0.0063	0.2996	3.55469e-09
0.0303	0.10268	0.53116	0.02252	0.31334	9.03548e-10
0.02366	0.11793	0.55193	4.98686e-07	0.30647	2.18193e-13
0.03144	0.10956	0.56389	0.00528	0.28984	3.27747e-17
0.02251	0.11667	0.56267	1.31689e-15	0.29814	4.53455e-21
0.02538	0.09897	0.57399	6.99309e-06	0.30164	7.37311e-15
0.04317	0.11112	0.55179	0.00705	0.28687	1.2292e-08
0.03864	0.10941	0.5673	0.000690721	0.28396	6.00693e-15
0.03983	0.11992	0.54475	0.00349	0.29201	8.09057e-19
0.01426	0.09783	0.59219	1.55521e-06	0.29571	1.31111e-13
0.03287	0.11417	0.58387	8.78987e-14	0.2691	2.0676e-15
0.0343	0.12272	0.5466	0.01566	0.28073	9.45411e-14
0.02461	0.11718	0.57575	7.45161e-06	0.28246	1.02751e-11
0.03298	0.09401	0.56334	0.02157	0.2881	2.23954e-19
0.03428	0.11133	0.56671	0.00457	0.28311	1.86112e-15
0.02174	0.10221	0.55585	0.02422	0.29598	1.68436e-20
0.01698	0.11928	0.57665	0.00871	0.27838	9.42266e-13
0.04655	0.09308	0.55522	0.01093	0.29421	2.08398e-10
0.0372	0.10773	0.5639	4.50721e-16	0.29116	1.33288e-19
0.01009	0.0998	0.56434	0.01851	0.30725	2.02933e-16
0.03795	0.10597	0.58285	8.02779e-05	0.27315	4.1833e-18
0.01995	0.11252	0.57107	0.00452	0.29195	1.43156e-12
0.01503	0.12598	0.57412	5.43921e-10	0.28486	1.08923e-26
0.03117	0.12049	0.54395	0.01435	0.29004	8.53552e-12
0.01856	0.11433	0.58734	0.00603	0.27374	6.13373e-20
0.02864	0.10967	0.55541	0.0011	0.30519	3.51328e-15
0.04262	0.10097	0.58131	0.000329461	0.27477	4.56446e-16
0.03051	0.10682	0.54993	0.01061	0.30214	4.27817e-13
0.02511	0.1145	0.55729	1.28682e-17	0.3031	1.22442e-21
0.04546	0.10665	0.55583	0.00591	0.28615	1.40824e-09
0.0256	0.09826	0.55036	0.0191	0.30667	9.0755e-32
0.02387	0.1011	0.57048	2.14359e-13	0.30456	1.73404e-38
0.02133	0.10963	0.57899	4.94338e-07	0.29004	2.93773e-10
0.03197	0.1054	0.57287	0.0114	0.27836	2.31446e-13
0.04455	0.11032	0.57573	0.00513	0.26428	4.30882e-17
0.03716	0.09341	0.58123	0.00262	0.28558	8.36875e-12
0.03872	0.10753	0.56263	0.01107	0.28005	2.30882e-08
0.02081	0.11422	0.5758	0.00513	0.28404	4.62587e-08
0.03414	0.11845	0.55555	0.00239	0.28947	7.77702e-12
0.01913	0.11265	0.57772	9.50573e-08	0.29049	3.78166e-23
0.01647	0.10778	0.55461	6.35618e-10	0.32114	6.52619e-17
0.0265	0.10819	0.56155	0.02202	0.28173	6.29307e-18
0.04023	0.09084	0.56742	0.02383	0.27768	3.83385e-08
0.01608	0.11893	0.56475	2.14316e-07	0.30024	9.95696e-16
0.02319	0.10549	0.55188	0.01825	0.30119	1.16685e-17
0.02245	0.09297	0.57278	0.03278	0.27902	1.16121e-12
0.02986	0.11125	0.54641	0.01474	0.29774	2.21155e-11
0.02111	0.10666	0.55905	0.0138	0.29938	1.56012e-10
0.01289	0.11892	0.56141	3.43413e-07	0.30678	2.29647e-09
0.02828	0.11273	0.55222	0.0158	0.29097	8.81639e-12
0.04773	0.11354	0.55241	4.25988e-10	0.28631	3.78078e-27
0.03169	0.11621	0.53722	0.00403	0.31086	1.19941e-13
0.01841	0.10873	0.56372	2.39328e-16	0.30914	8.24961e-57
0.02626	0.12299	0.55235	4.12179e-13	0.2984	1.15184e-42
0.0343	0.11101	0.56438	1.22063e-12	0.2903	4.87575e-24
0.02257	0.12415	0.54903	1.01087e-06	0.30425	4.30101e-11
0.04547	0.09993	0.55378	0.00988	0.29094	1.25152e-13
0.0056	0.11669	0.58861	0.00588	0.28323	1.8865e-15
0.04218	0.10396	0.54736	3.6868e-09	0.3065	1.44131e-12
0.01552	0.11132	0.58201	5.24239e-10	0.29115	7.88213e-10
0.02419	0.11488	0.56803	1.37098e-06	0.2929	1.23133e-10
0.03018	0.10746	0.55324	0.00197	0.30714	7.09962e-13
0.01381	0.09575	0.57992	0.01615	0.29437	2.36142e-08
0.03296	0.11305	0.55675	0.00796	0.28929	2.72873e-11
0.05165	0.09771	0.56413	0.000250628	0.28627	1.57353e-15
0.03379	0.11781	0.56144	1.21918e-18	0.28695	5.99249e-32
0.02609	0.10297	0.54918	0.01885	0.30292	4.26511e-20
0.04241	0.10035	0.55661	0.00991	0.29072	1.91909e-11
0.04365	0.1016	0.54997	0.01047	0.29431	1.43877e-11
0.03339	0.08837	0.57579	0.0068	0.29564	2.54478e-10
0.01702	0.10549	0.57657	2.85738e-08	0.30093	1.23332e-14
0.02969	0.10139	0.57506	0.01504	0.27881	3.22117e-10
0.00463	0.11184	0.5894	1.29369e-17	0.29412	8.25088e-31
0.02607	0.11597	0.54908	4.11465e-19	0.30889	1.65285e-40
0.04187	0.11153	0.56973	1.68646e-12	0.27686	4.02797e-21
0.03255	0.11117	0.56184	5.86256e-11	0.29444	6.08272e-31
0.0258	0.11362	0.56362	2.17827e-21	0.29696	1.35935e-20
0.03726	0.09777	0.55641	0.01909	0.28948	6.5563e-17
0.01067	0.09708	0.56384	0.01942	0.30899	1.763e-11
0.02821	0.11009	0.56221	0.00555	0.29395	4.16739e-09
0.02525	0.10309	0.54987	0.01382	0.30797	2.79799e-16
0.04413	0.1061	0.57052	0.0085	0.27074	5.57226e-15
0.02169	0.11137	0.56295	0.00462	0.29937	1.57307e-19
0.03123	0.10203	0.57883	0.02549	0.26241	2.21596e-06
0.02187	0.12332	0.53922	0.00999	0.3056	8.71099e-15
0.03833	0.10683	0.56249	8.37278e-18	0.29235	1.68682e-21
0.01819	0.12631	0.57125	1.07359e-18	0.28425	7.56077e-33
0.03502	0.1123	0.54733	1.55083e-05	0.30533	5.57169e-15
0.03222	0.11823	0.57306	1.35512e-07	0.27648	2.79927e-16
0.02396	0.12457	0.5354	0.01102	0.30505	8.51804e-12
0.02023	0.10896	0.56527	0.00446	0.30109	2.11005e-12
0.0369	0.1078	0.56054	0.000919419	0.29384	2.0658e-15
0.04198	0.10766	0.56383	0.00694	0.27959	3.28903e-12
0.02538	0.10295	0.56461	0.000883989	0.30618	6.14322e-14
0.03294	0.10144	0.58283	0.00105	0.28174	1.59873e-12
[truncated: 8,001 more rows]

## Sheet: Fig 3b - scatter
Channel	abbreviation	P	dP
[H\g(\-(b))H\-(\g(b))H\-(\g(b))O]\+(+)	XXX	0.02833	0.00988
[H\g(\-(a))H\-(\g(a))H\-(O)O]\+(+)	YYZ	0.01096	0.00823
[H\g(\-(b))H\-(\g(a))H\-(O)O]\+(+)	XYZ	0.56063	0.01448
[H\g(\-(b))H\-(\g(a))H\-(\g(a))O]\+(+)	XYY	0.00651	0.00796
[H\g(\-(b))H\-(\g(b))H\-(O)O]\+(+)	XXZ	0.29493	0.01083
[H\g(\-(b))H\-(\g(b))H\-(\g(a))O]\+(+)	XXY	9.67248e-06	0.000239657

## Sheet: Fig 3c - violin
[H\g(\-(b))H\-(\g(b))O]\+(+)	[H\g(\-(b))H\-(O)O]\+(+)	[H\g(\-(a))H\-(\g(a))O]\+(+)	[H\g(\-(b))H\-(\g(a))O]\+(+)	[H\g(\-(a))H\-(O)O]\+(+)
0.13173	0.76147	1.47019e-23	3.84751e-12	0.10681
0.13815	0.77051	1.80039e-11	1.07081e-06	0.09134
0.20359	0.75621	5.19263e-29	1.13812e-09	0.0402
0.32066	0.62644	5.49786e-12	9.96252e-16	0.0529
0.23979	0.63796	9.29394e-13	1.1895e-05	0.12224
0.17306	0.70255	2.17526e-17	0.00624	0.11815
0.20365	0.77539	9.96317e-12	8.94952e-12	0.02096
0.12669	0.80276	8.30401e-12	7.70089e-06	0.07055
0.21987	0.7332	2.22779e-15	3.59164e-09	0.04693
0.27957	0.59848	9.28465e-13	0.05231	0.06965
0.27774	0.65035	1.30925e-13	1.09663e-07	0.0719
0.09245	0.7079	3.55677e-14	0.03382	0.16583
0.04904	0.82894	3.24063e-11	1.91842e-06	0.12202
0.14033	0.81966	9.52218e-20	2.77712e-16	0.04001
6.25126e-10	0.92202	9.5036e-22	0.03278	0.0452
0.05596	0.79321	5.93706e-17	0.02197	0.12885
0.20458	0.7025	3.70711e-16	9.5795e-12	0.09292
0.16199	0.75131	2.13918e-10	2.49552e-11	0.0867
0.21568	0.70685	6.81516e-10	6.19865e-07	0.07746
0.20826	0.71036	5.17058e-15	8.4181e-09	0.08138
0.13753	0.71209	1.86617e-45	9.70312e-16	0.15037
0.213	0.77379	4.03573e-12	1.65308e-13	0.01321
0.17545	0.73513	4.96965e-25	1.89079e-18	0.08942
0.24125	0.71144	3.18608e-31	2.77875e-12	0.04731
0.06758	0.71282	1.6764e-28	1.43848e-18	0.2196
5.26033e-06	0.91754	2.6146e-18	7.01103e-06	0.08245
0.12731	0.78525	4.3093e-24	0.04514	0.0423
0.17667	0.71258	9.03136e-12	0.05181	0.05895
0.20894	0.74006	1.91195e-22	5.24886e-12	0.05101
0.21467	0.72579	1.56525e-11	1.45538e-08	0.05954
0.08176	0.77339	1.54436e-17	7.32078e-14	0.14485
0.24329	0.63802	7.7567e-11	2.68063e-06	0.11869
0.11219	0.76423	3.64726e-23	2.81862e-10	0.12358
0.03171	0.79531	8.02816e-19	8.97912e-06	0.17297
0.01276	0.89585	3.07682e-13	3.54309e-12	0.09139
0.26646	0.64575	7.32536e-38	1.2391e-11	0.08779
0.10864	0.76595	3.96407e-14	8.64164e-06	0.1254
0.09244	0.74909	3.91369e-10	0.045	0.11348
0.15939	0.68717	7.9865e-13	1.89566e-11	0.15344
0.07484	0.92514	2.79767e-13	7.03987e-06	6.00927e-06
0.23327	0.76673	7.71327e-16	7.14097e-13	1.50645e-09
0.07725	0.86793	9.12102e-14	4.63039e-08	0.05482
0.14584	0.75672	2.38289e-22	1.64674e-11	0.09744
0.20741	0.71087	9.28288e-19	1.68568e-18	0.08171
0.07743	0.75311	1.62032e-15	7.16176e-08	0.16946
0.27448	0.71855	7.48313e-13	2.80741e-05	0.00694
0.20028	0.68149	8.25202e-24	5.12047e-09	0.11822
0.27313	0.57035	9.62688e-16	0.04124	0.11528
0.17324	0.74591	3.05328e-13	1.12075e-07	0.08085
0.19528	0.73499	2.65951e-13	0.01662	0.05311
0.23518	0.67737	9.70417e-13	3.61872e-11	0.08745
0.15667	0.71946	4.20997e-17	1.33187e-07	0.12386
0.00536	0.79202	7.17976e-36	4.41066e-11	0.20262
0.26038	0.69846	1.28631e-16	8.10646e-08	0.04116
0.19839	0.63461	8.48058e-22	4.42752e-11	0.167
0.13641	0.8073	2.63095e-09	9.28985e-08	0.05629
0.15303	0.80188	2.23302e-14	0.01502	0.03006
0.12817	0.73365	1.87224e-47	8.88931e-13	0.13818
0.09889	0.74363	1.40606e-14	0.07696	0.08052
0.04094	0.69002	1.69954e-30	7.42397e-11	0.26904
0.18866	0.70481	1.17439e-12	2.88301e-11	0.10653
0.15926	0.80983	3.7037e-13	6.33938e-08	0.03091
0.15833	0.65714	5.32599e-15	0.07763	0.1069
0.17872	0.79809	1.54855e-12	5.4127e-10	0.02319
0.06518	0.67928	5.29881e-39	1.91428e-12	0.25554
0.02476	0.79028	7.93422e-34	1.5723e-10	0.18496
0.26387	0.72433	6.76961e-15	3.0696e-15	0.0118
0.2018	0.73681	8.41282e-16	2.70595e-06	0.06139
0.17245	0.82393	1.48752e-15	5.91578e-11	0.00362
0.08613	0.7726	3.56318e-38	6.70391e-12	0.14127
0.23154	0.6903	5.45124e-21	0.00263	0.07553
0.18649	0.74996	1.22193e-16	1.38853e-08	0.06355
0.15444	0.79795	2.16287e-15	1.16295e-17	0.04761
0.14676	0.69928	1.73376e-14	4.04441e-12	0.15395
0.11492	0.75917	8.92063e-21	4.01617e-10	0.12591
0.17428	0.69542	1.55956e-16	4.19333e-07	0.1303
0.23382	0.71464	3.5217e-13	5.02354e-08	0.05154
0.23355	0.65668	3.30012e-13	0.02342	0.08634
0.09012	0.80437	7.50893e-15	0.00436	0.10114
0.15233	0.80363	2.07905e-20	1.72435e-11	0.04404
0.18608	0.6016	1.09009e-16	0.07776	0.13455
0.21824	0.73146	4.11484e-11	2.10595e-07	0.0503
0.38815	0.61185	8.03418e-13	6.10809e-07	2.48071e-08
0.15291	0.67732	2.76013e-16	1.32365e-06	0.16977
0.15323	0.6235	4.61174e-15	0.07112	0.15214
0.23918	0.64677	2.14745e-15	1.12962e-05	0.11404
0.04822	0.77926	2.39331e-13	0.02965	0.14286
0.07606	0.81092	1.53211e-12	0.02095	0.09207
0.05755	0.80898	1.02027e-39	1.67054e-11	0.13346
0.02768	0.87322	3.44518e-14	3.37139e-10	0.09909
0.1273	0.73137	1.1594e-18	0.00652	0.13481
0.10206	0.77807	2.16758e-19	2.03882e-05	0.11985
0.19711	0.67243	4.12081e-14	1.22407e-07	0.13046
0.12801	0.70518	2.3877e-12	2.32066e-10	0.16681
0.26437	0.61972	7.74601e-17	6.85293e-08	0.11591
0.02324	0.73364	7.26287e-20	0.07838	0.16474
0.23105	0.72455	4.36146e-11	4.35383e-09	0.0444
0.23973	0.75717	3.14455e-17	3.28241e-15	0.00309
0.17258	0.75755	1.04734e-11	1.39114e-10	0.06987
0.19974	0.63268	1.7808e-14	9.22212e-09	0.16758
0.32952	0.62611	3.49814e-14	4.56724e-17	0.04437
0.22232	0.73553	6.4173e-13	2.28026e-08	0.04215
0.1667	0.72621	4.09539e-14	0.02286	0.08423
0.16009	0.75061	4.95327e-12	0.05065	0.03865
0.14844	0.73809	1.45214e-11	3.3842e-07	0.11348
0.08522	0.75983	7.72741e-16	0.05906	0.0959
1.55821e-06	0.8419	5.42793e-12	3.16754e-11	0.1581
0.20955	0.74969	6.17415e-10	0.04074	1.76227e-05
0.1417	0.68489	1.21334e-49	6.25279e-14	0.17341
0.2666	0.64872	1.44014e-12	0.01416	0.07052
0.21298	0.74872	4.31709e-51	1.63649e-13	0.0383
0.08174	0.81041	1.74771e-17	0.01249	0.09537
0.1413	0.7878	1.78254e-14	4.0834e-20	0.07091
0.05927	0.84321	4.7381e-09	2.32867e-08	0.09752
0.14631	0.72682	5.25266e-15	5.75233e-06	0.12686
0.16512	0.788	3.12014e-10	1.60724e-08	0.04687
0.07154	0.78657	2.34196e-27	3.74014e-10	0.14189
0.06667	0.75363	1.45264e-12	0.05145	0.12825
0.11039	0.74056	1.09266e-12	9.51576e-10	0.14904
0.04961	0.84977	1.37958e-39	6.86384e-13	0.10062
0.16533	0.7704	7.31305e-35	1.48317e-13	0.06427
0.07639	0.85208	2.97463e-28	6.93349e-11	0.07153
0.23506	0.72125	2.5193e-11	1.71887e-11	0.0437
0.19809	0.73175	7.07474e-11	8.9645e-11	0.07017
0.18497	0.70311	4.67054e-23	0.02371	0.0882
0.27772	0.65625	8.42842e-19	0.00344	0.0626
0.1004	0.71939	6.06472e-14	7.42035e-11	0.18021
0.2956	0.7044	1.3478e-15	1.7031e-22	2.29448e-07
0.21074	0.73556	3.1177e-11	4.06573e-10	0.0537
0.10888	0.82176	2.17263e-14	5.67191e-08	0.06936
0.20087	0.75316	3.36094e-16	5.22159e-18	0.04597
0.13336	0.72009	4.4683e-12	1.21995e-05	0.14654
0.217	0.7299	2.09881e-15	3.9439e-16	0.0531
0.16917	0.69874	9.0926e-43	6.86224e-19	0.13209
0.14202	0.69221	1.12646e-31	3.0608e-12	0.16576
0.03173	0.77169	4.81716e-22	2.01223e-12	0.19658
0.17326	0.82219	1.82872e-16	0.00454	6.05431e-11
0.05278	0.66487	6.4745e-12	0.11294	0.16942
0.11737	0.72059	5.3976e-09	7.45492e-08	0.16204
0.0944	0.77673	2.53584e-21	0.00113	0.12775
0.19408	0.67708	1.33096e-11	2.26744e-06	0.12884
0.30898	0.57741	1.49625e-22	1.65292e-10	0.1136
0.13167	0.69911	6.53719e-10	9.32345e-07	0.16921
0.10367	0.77345	4.5967e-16	0.01715	0.10573
0.03072	0.82154	7.83497e-37	1.82424e-12	0.14775
0.21573	0.69219	1.36093e-34	8.1436e-11	0.09209
0.03865	0.89084	9.5726e-28	2.42707e-16	0.07052
0.18685	0.6901	2.98589e-14	6.50202e-13	0.12306
0.21615	0.67254	1.70457e-14	0.09942	0.01189
0.22952	0.70904	2.30399e-14	3.74648e-14	0.06144
0.25869	0.6805	1.02934e-19	0.01181	0.04901
0.22614	0.65352	1.18719e-18	2.45716e-06	0.12034
0.11866	0.82576	1.23933e-15	9.73573e-06	0.05557
0.1386	0.71255	1.02559e-27	9.82031e-14	0.14885
0.19002	0.6675	4.78434e-19	2.349e-05	0.14245
0.03941	0.79034	3.9767e-31	3.16672e-10	0.17025
0.14127	0.73393	2.3815e-13	0.04706	0.07774
0.01429	0.80489	9.00725e-26	3.61462e-09	0.18082
0.12966	0.84247	2.72134e-13	0.02356	0.0043
0.19748	0.66656	5.58805e-11	8.42817e-09	0.13596
0.19331	0.74059	8.84842e-46	6.94221e-12	0.0661
0.25331	0.70415	1.18213e-14	3.53202e-09	0.04255
0.18439	0.69408	3.04169e-15	0.01696	0.10457
0.21366	0.71474	4.85144e-11	3.02944e-09	0.07159
0.12	0.77419	7.99522e-41	2.34795e-13	0.10582
0.1908	0.75032	1.0031e-14	0.05888	4.81661e-07
0.24469	0.66847	6.84937e-10	9.72017e-10	0.08684
0.1915	0.77354	2.65772e-18	3.7321e-18	0.03495
0.14843	0.6871	1.17452e-15	4.88004e-20	0.16447
0.22703	0.71638	4.40548e-17	0.000139958	0.05645
0.18155	0.66387	2.20455e-31	2.18499e-12	0.15458
0.1182	0.80572	2.10819e-11	2.80626e-11	0.07608
0.05098	0.79209	5.89429e-16	1.9664e-06	0.15692
0.22628	0.76176	1.65337e-14	6.12927e-05	0.0119
0.17692	0.75111	5.92606e-17	2.25044e-06	0.07196
0.07676	0.75223	1.31799e-40	1.13879e-13	0.17101
0.05817	0.78757	2.66493e-22	1.65837e-14	0.15427
0.24037	0.63842	2.31574e-51	2.0921e-15	0.12122
0.31322	0.58972	2.05461e-15	0.0492	0.04785
0.21503	0.70513	1.98655e-23	7.88429e-09	0.07984
0.10683	0.77921	5.20167e-27	7.6697e-10	0.11396
0.13497	0.75782	1.74129e-16	0.00535	0.10186
0.20978	0.64494	1.45796e-10	3.74276e-08	0.14527
0.17674	0.7066	9.37018e-11	1.15391e-08	0.11666
0.1056	0.7089	1.10145e-13	4.37179e-13	0.1855
0.26915	0.73084	5.09619e-11	7.34173e-07	2.44912e-06
0.04612	0.76588	1.03088e-20	0.0018	0.1862
0.20569	0.70072	1.28008e-16	0.02654	0.06706
0.25178	0.73025	7.00621e-16	1.07733e-05	0.01796
0.1483	0.73603	1.02017e-14	2.72948e-16	0.11567
0.22777	0.77195	5.22351e-16	1.49545e-27	0.000285937
0.12031	0.7502	1.6181e-44	1.40831e-14	0.12949
0.24441	0.75528	3.67475e-16	6.87299e-32	0.000303793
0.13147	0.86851	2.34726e-14	3.01459e-08	1.76804e-05
0.14657	0.7491	2.92466e-14	4.74758e-07	0.10433
0.05473	0.81852	5.54975e-12	0.01454	0.1122
0.28304	0.65948	2.40398e-29	3.78761e-15	0.05748
0.16684	0.66133	3.68079e-13	2.25344e-08	0.17183
0.16895	0.67997	8.87451e-12	3.90077e-06	0.15107
0.1952	0.71554	2.82227e-15	0.00942	0.07984
0.13259	0.74174	3.60741e-33	2.23655e-13	0.12567
0.24758	0.64908	8.14583e-12	0.04581	0.05753
0.10519	0.66606	3.87427e-12	0.04493	0.18382
0.27157	0.72843	6.30353e-12	1.75734e-12	2.85263e-07
0.16237	0.68193	2.13362e-43	2.00952e-15	0.1557
0.15884	0.66714	1.30985e-21	5.64656e-10	0.17402
0.14224	0.78269	2.30035e-16	3.83613e-09	0.07507
0.12967	0.74613	2.13644e-09	0.0927	0.0315
0.24857	0.71993	4.37997e-15	0.000202519	0.0313
0.18817	0.70565	3.29369e-17	0.09081	0.01538
0.12107	0.62763	2.63608e-26	0.02004	0.23126
0.15371	0.79093	4.35126e-11	4.31744e-06	0.05536
0.03149	0.78973	1.05375e-33	7.51576e-12	0.17878
0.16947	0.7324	1.62906e-14	1.72819e-08	0.09813
0.2728	0.71482	4.54283e-10	1.73331e-14	0.01238
0.21281	0.70671	7.1883e-30	1.50886e-10	0.08047
0.27136	0.63589	6.27215e-15	0.01586	0.07689
0.23866	0.68121	1.56588e-13	6.2413e-05	0.08006
0.20437	0.74981	8.78848e-30	5.65848e-10	0.04582
0.16129	0.72784	1.05795e-15	0.02611	0.08476
0.05802	0.80544	1.58913e-32	1.12418e-16	0.13654
0.04154	0.79227	7.73505e-16	3.67188e-11	0.16619
0.1153	0.79651	2.25051e-13	6.01081e-07	0.08819
0.17125	0.74582	7.79158e-17	0.00821	0.07473
0.11905	0.82635	8.67081e-16	3.58299e-06	0.0546
0.24551	0.69128	9.78748e-15	1.39848e-16	0.06321
0.05821	0.79899	4.52062e-15	2.05072e-09	0.1428
0.0747	0.75766	2.36542e-17	1.52133e-05	0.16762
0.21344	0.76598	3.17546e-16	1.19712e-07	0.02058
0.18754	0.70509	4.75007e-24	3.84252e-11	0.10737
0.27669	0.65173	7.46445e-11	1.93032e-05	0.07156
0.14057	0.70673	9.23102e-18	0.01428	0.13841
0.05188	0.85801	3.71563e-13	5.92582e-10	0.09011
0.25779	0.67731	1.0837e-14	7.68803e-07	0.0649
0.09673	0.76759	6.37193e-18	1.75636e-06	0.13568
0.0578	0.69479	2.27954e-19	0.04561	0.2018
0.24507	0.63811	3.69592e-14	0.03222	0.0846
0.2352	0.70158	1.23426e-10	3.51635e-07	0.06322
0.30789	0.65513	9.75833e-15	1.02067e-14	0.03698
0.16976	0.686	5.46413e-11	0.04229	0.10194
0.21354	0.71084	3.71749e-11	0.03881	0.03681
0.16688	0.70847	6.67117e-19	0.00247	0.12218
0.16835	0.79095	1.24344e-10	7.23706e-08	0.0407
0.21051	0.65115	3.66832e-15	3.90849e-06	0.13833
0.23134	0.69569	1.52183e-12	1.2626e-16	0.07297
0.05161	0.7033	4.16314e-13	0.05516	0.18993
0.27191	0.68858	2.58765e-15	3.57126e-07	0.03951
0.14482	0.82227	2.3152e-18	2.39595e-10	0.0329
0.24738	0.68996	1.91656e-13	1.76547e-05	0.06264
0.13849	0.73101	2.22138e-13	0.06621	0.06429
0.14572	0.72666	1.85749e-21	5.11512e-09	0.12762
0.03299	0.8053	1.7986e-14	5.767e-13	0.1617
0.12353	0.78343	4.34345e-16	2.04096e-15	0.09304
0.33869	0.66127	1.5704e-13	6.06187e-23	4.06164e-05
0.16705	0.71852	9.32048e-13	6.62137e-11	0.11444
0.15586	0.76472	7.52496e-15	5.00904e-06	0.07942
0.19902	0.67488	2.63242e-11	0.05252	0.07358
0.06417	0.73684	6.75476e-17	0.0112	0.18779
0.12507	0.69008	9.30219e-16	1.66207e-14	0.18485
0.0537	0.70815	3.47726e-11	0.07038	0.16776
0.19466	0.7582	1.39129e-14	5.52212e-05	0.04709
0.10178	0.73297	1.01623e-14	0.06415	0.1011
0.22188	0.69161	6.22816e-17	7.11471e-07	0.08651
0.09083	0.77898	2.31906e-38	3.15542e-12	0.13019
0.21986	0.62717	9.97249e-13	6.99782e-07	0.15297
0.15101	0.71721	1.54109e-14	5.77239e-07	0.13178
0.2367	0.71552	2.68685e-24	7.52377e-16	0.04779
0.20194	0.70201	3.26692e-23	2.09025e-09	0.09605
0.13127	0.69116	4.87568e-30	8.59659e-10	0.17757
1.75738e-06	0.75397	1.91953e-16	0.05055	0.19548
0.17453	0.76468	2.21579e-32	2.90721e-11	0.06079
0.21738	0.67998	1.39267e-33	2.68448e-10	0.10263
0.02301	0.81755	1.55269e-30	8.11156e-09	0.15944
0.1678	0.7302	6.27556e-13	5.17197e-12	0.102
0.21466	0.7373	1.10601e-48	1.16685e-13	0.04803
0.1126	0.74473	7.52048e-22	1.03735e-09	0.14267
0.08517	0.64374	2.09595e-19	0.18258	0.08852
0.19595	0.7095	1.12532e-12	1.4424e-05	0.09454
1.62275e-13	0.91098	7.20842e-46	9.82124e-11	0.08902
0.3068	0.59754	2.29063e-18	0.00779	0.08787
0.07766	0.74583	8.10832e-18	0.00617	0.17033
0.03022	0.8077	1.92649e-20	0.01134	0.15075
0.14957	0.74014	1.44016e-30	1.06372e-10	0.11029
0.12252	0.82803	5.57247e-15	2.02482e-19	0.04945
0.14873	0.851	9.22889e-16	6.8378e-12	0.00026473
0.24937	0.60679	1.14898e-09	0.11414	0.0297
0.20329	0.713	3.8968e-16	0.04126	0.04245
0.19013	0.67646	3.2883e-29	3.86967e-10	0.1334
0.03754	0.70601	5.8224e-16	2.3691e-09	0.25645
0.05173	0.68115	1.0485e-13	0.08685	0.18027
0.26296	0.64141	1.72893e-18	0.00632	0.0893
0.16227	0.73933	4.76711e-14	1.01234e-06	0.0984
0.16215	0.77035	1.06909e-17	4.79201e-06	0.06749
0.22025	0.6638	3.98181e-10	0.0391	0.07686
0.02906	0.77331	5.71188e-18	0.07391	0.12372
0.11697	0.76973	3.87244e-21	1.31681e-15	0.1133
0.24572	0.75428	3.51328e-19	2.28315e-12	1.54476e-10
0.19881	0.72039	1.56394e-15	1.01198e-12	0.0808
0.13589	0.67927	2.44073e-20	1.48786e-09	0.18484
0.22529	0.72799	2.47525e-18	1.62345e-09	0.04672
0.22557	0.69751	5.99624e-13	5.24977e-12	0.07692
0.27775	0.70195	4.75196e-14	0.01607	0.00423
0.21275	0.68436	7.14583e-34	9.9681e-18	0.10289
0.04072	0.79975	6.62037e-34	5.58904e-15	0.15953
0.11947	0.72795	8.62076e-15	1.86658e-09	0.15258
0.07582	0.72054	1.03219e-29	1.9881e-11	0.20363
0.30235	0.61371	8.87096e-14	3.1683e-11	0.08395
0.08974	0.78145	5.03756e-26	8.29713e-09	0.1288
0.08319	0.67126	1.11774e-11	0.05986	0.18569
0.25458	0.73479	3.23805e-31	1.88981e-12	0.01063
0.1516	0.71762	2.03602e-12	3.76211e-06	0.13078
0.17696	0.81805	3.71304e-19	3.28903e-05	0.00496
0.16199	0.73409	1.73218e-38	7.7253e-11	0.10393
0.15114	0.72235	9.98838e-21	3.77624e-16	0.12651
0.21345	0.7396	1.23909e-37	8.17829e-11	0.04695
0.18737	0.72984	9.86624e-11	2.80397e-07	0.08279
0.28748	0.64636	6.55674e-17	5.08333e-13	0.06616
0.22103	0.667	3.35417e-48	2.98303e-13	0.11197
0.19981	0.77136	6.3021e-14	2.64278e-05	0.0288
0.25709	0.6992	7.35243e-24	4.87854e-17	0.04372
0.10119	0.79103	1.0389e-12	1.52915e-10	0.10778
0.13662	0.55604	1.05089e-12	0.21414	0.0932
0.17211	0.72913	2.13674e-19	1.04165e-08	0.09876
0.13086	0.74899	2.00224e-26	4.93792e-09	0.12015
0.12693	0.70908	1.87145e-41	2.26048e-13	0.16399
0.13563	0.65105	5.37751e-16	0.10132	0.112
0.18616	0.70614	3.65782e-17	5.2709e-09	0.1077
0.02617	0.85598	2.44995e-23	0.03576	0.08209
0.16904	0.78236	6.06182e-18	8.93181e-06	0.04859
0.1897	0.70476	3.54106e-35	1.74543e-14	0.10554
0.06976	0.69129	2.66182e-15	0.08612	0.15283
0.17908	0.74078	5.07506e-14	7.83665e-08	0.08014
0.04743	0.80144	4.42584e-22	2.13806e-12	0.15113
0.09713	0.75169	3.89933e-15	5.53042e-14	0.15119
0.1511	0.80923	7.5751e-19	6.362e-07	0.03968
0.13725	0.74277	7.15679e-36	9.90251e-14	0.11998
0.18269	0.75244	1.66266e-10	1.30162e-05	0.06485
0.16116	0.71526	4.10021e-61	4.87644e-16	0.12358
0.19082	0.71769	8.82909e-25	4.47635e-06	0.09149
0.17786	0.65854	3.77108e-16	0.11202	0.05158
0.23036	0.76964	8.20371e-13	4.75709e-08	8.03486e-08
0.10703	0.75356	1.53497e-14	0.11076	0.02865
0.13052	0.7095	1.70221e-12	1.50582e-06	0.15998
0.08705	0.71442	1.12259e-22	0.02514	0.1734
0.15019	0.71054	6.93811e-15	7.05561e-15	0.13927
0.18445	0.704	1.5918e-31	1.27914e-11	0.11155
0.21433	0.67733	5.04022e-38	2.05138e-11	0.10834
0.10006	0.73256	5.01177e-15	0.01518	0.15219
0.22925	0.69481	1.58846e-28	1.24406e-11	0.07594
0.19773	0.73129	8.92594e-14	1.84601e-10	0.07098
0.07042	0.80443	5.19941e-26	1.5454e-10	0.12516
0.21973	0.66103	9.41533e-13	0.06541	0.05384
0.10618	0.82329	9.01323e-22	6.40177e-16	0.07053
0.1268	0.73911	9.63456e-27	0.00682	0.12727
0.10367	0.69181	3.04893e-16	0.02571	0.17881
0.28901	0.69516	1.3241e-12	6.05425e-21	0.01584
0.15037	0.76203	1.35928e-15	9.44869e-15	0.0876
0.06619	0.77434	8.08705e-17	0.03996	0.11952
0.16165	0.69841	1.11351e-15	1.02766e-07	0.13994
0.12187	0.66872	1.66477e-19	1.29092e-06	0.20941
0.15208	0.72779	6.47705e-16	0.04763	0.0725
0.06373	0.7654	3.01457e-17	3.85904e-14	0.17087
0.11935	0.82002	1.71517e-21	7.25591e-11	0.06063
0.15968	0.6998	1.52744e-12	2.60499e-07	0.14052
0.1395	0.74823	2.70165e-12	2.12091e-12	0.11226
0.18263	0.64872	1.00471e-31	1.62805e-12	0.16866
0.21081	0.71995	1.27482e-29	2.37257e-12	0.06924
0.11286	0.70388	7.41904e-14	1.3342e-05	0.18325
0.01919	0.83595	1.65911e-26	1.77498e-10	0.14486
0.22055	0.64932	3.04818e-14	9.28788e-11	0.13013
0.15648	0.81112	1.81828e-19	1.33433e-08	0.0324
0.13908	0.70497	3.96799e-11	1.02434e-08	0.15595
0.23589	0.6945	4.0963e-19	1.88639e-05	0.06959
0.18023	0.73027	1.59826e-18	6.69447e-08	0.08949
0.21952	0.72472	2.4361e-15	2.20784e-07	0.05576
0.25541	0.57921	1.18975e-43	3.4472e-14	0.16538
0.29471	0.60012	1.61273e-15	0.01126	0.09391
0.16483	0.65902	1.38949e-11	1.43735e-09	0.17614
0.23642	0.67425	6.93601e-17	6.33172e-08	0.08933
0.14817	0.70011	3.40308e-17	1.90131e-07	0.15171
0.1073	0.82286	4.88577e-14	1.37048e-10	0.06984
0.19147	0.79263	5.56966e-10	6.42613e-12	0.0159
0.08725	0.70063	1.30611e-17	1.52808e-05	0.2121
0.25389	0.74611	6.51154e-13	6.10733e-11	2.74855e-07
0.08661	0.78649	1.26676e-16	7.42047e-12	0.1269
0.15766	0.7579	1.03857e-13	7.4599e-09	0.08444
0.11585	0.71296	5.22077e-14	0.06847	0.10273
0.33945	0.6513	5.19389e-15	5.64369e-08	0.00925
0.14093	0.76714	2.82976e-16	2.39591e-15	0.09192
0.19067	0.70261	1.8495e-27	2.64451e-15	0.10672
0.16359	0.72163	1.25789e-12	1.01855e-05	0.11477
0.19302	0.71352	1.32716e-12	2.34558e-08	0.09346
0.19046	0.70665	1.67598e-15	0.02366	0.07924
0.1306	0.71149	2.26363e-22	0.05264	0.10527
0.29041	0.68531	3.45629e-40	2.12465e-13	0.02428
0.05287	0.73251	2.81046e-14	2.90826e-06	0.21462
0.13441	0.79341	3.14083e-17	1.0515e-06	0.07218
0.19858	0.69288	7.21471e-38	8.12744e-13	0.10855
0.14687	0.78757	3.50747e-15	1.27301e-07	0.06556
0.04712	0.81027	4.5874e-26	1.66118e-15	0.14261
0.21551	0.65792	1.53624e-11	2.58779e-09	0.12657
0.12069	0.71164	1.46308e-31	1.80493e-10	0.16767
0.12307	0.73818	1.02001e-13	0.03084	0.10791
0.09485	0.79398	8.69587e-21	4.29135e-10	0.11116
0.1985	0.72874	1.12795e-16	8.41769e-11	0.07276
3.45653e-07	0.86089	1.30405e-38	9.37577e-12	0.13911
0.16752	0.77195	2.3757e-41	1.09218e-11	0.06053
0.14633	0.71822	2.53495e-15	5.67209e-05	0.1354
0.09409	0.75718	8.58483e-17	0.03599	0.11273
0.1212	0.72581	1.25557e-38	3.32386e-17	0.15298
0.07805	0.74357	1.12432e-15	4.52652e-10	0.17839
0.0717	0.7925	1.18186e-21	6.66265e-11	0.1358
0.07469	0.84931	1.56764e-23	1.45396e-11	0.076
0.23597	0.65285	2.51679e-13	1.2068e-18	0.11118
1.7226e-05	0.80192	1.01408e-18	0.04286	0.1552
0.15048	0.70469	1.03005e-15	0.01043	0.13441
0.17147	0.72815	7.6867e-24	5.90832e-18	0.10038
0.07979	0.71772	7.88078e-38	1.35915e-11	0.20249
0.28104	0.71896	2.97678e-13	4.89332e-14	8.48552e-09
0.11734	0.62599	1.27273e-17	0.03671	0.21997
0.00913	0.83477	4.31332e-16	1.08229e-09	0.1561
0.17331	0.72274	2.41998e-14	4.48872e-06	0.10395
0.03881	0.90175	2.07846e-14	1.24984e-09	0.05944
0.16043	0.69516	1.51084e-15	6.23916e-07	0.1444
0.26502	0.64455	1.68259e-26	5.45485e-11	0.09042
0.17054	0.68775	7.01793e-22	8.16204e-08	0.14172
2.21962e-11	0.89417	9.91082e-41	2.51636e-10	0.10583
0.066	0.70985	4.5696e-15	0.05681	0.16734
0.18275	0.70446	1.68539e-12	0.03901	0.07378
0.14526	0.70566	4.33399e-23	0.03868	0.1104
0.23669	0.65278	9.45893e-30	1.8539e-10	0.11054
0.09967	0.68495	3.44685e-13	1.76826e-16	0.21539
0.26311	0.70289	2.23668e-13	7.73844e-09	0.034
0.13229	0.69088	6.02597e-18	0.05159	0.12524
0.23373	0.65721	2.84444e-14	0.000151577	0.10891
0.15539	0.79132	8.79309e-16	0.04241	0.01087
0.14648	0.73101	1.0604e-24	2.79345e-18	0.12251
0.23802	0.73969	3.65529e-12	1.72289e-08	0.02229
0.09272	0.82088	1.17657e-35	1.11518e-10	0.08641
0.02461	0.78667	2.3702e-24	6.12678e-18	0.18872
0.15091	0.84015	2.46203e-14	5.80799e-27	0.00894
0.23649	0.61412	1.48001e-13	0.07441	0.07498
0.26284	0.66668	5.35114e-13	0.01735	0.05313
0.14581	0.74251	2.76058e-14	1.54948e-08	0.11168
0.26359	0.68031	2.05542e-19	0.00882	0.04727
0.04525	0.81348	1.9455e-25	5.88139e-07	0.14127
0.11879	0.72937	1.90033e-21	1.67032e-09	0.15184
0.24791	0.74728	3.99147e-16	0.00454	0.000270158
0.18965	0.73491	1.04582e-20	1.63399e-08	0.07544
0.16621	0.73697	3.06125e-16	0.026	0.07082
0.07335	0.76625	1.2037e-15	5.64016e-10	0.1604
0.11401	0.69229	6.61957e-13	0.04416	0.14954
0.16648	0.70437	1.77928e-17	2.34999e-10	0.12915
0.17315	0.72142	7.73103e-10	1.01181e-09	0.10543
0.07413	0.73022	1.36912e-24	0.03514	0.16051
0.13152	0.65909	1.92145e-32	3.88284e-11	0.20938
0.27188	0.6652	5.51085e-15	0.06292	3.16427e-07
0.11817	0.80348	1.62523e-12	1.71398e-07	0.07836
0.15445	0.70823	6.69099e-30	6.47603e-11	0.13732
0.16993	0.73036	9.07076e-14	0.02154	0.07818
0.07752	0.77112	4.08131e-15	0.0248	0.12657
0.24817	0.64033	2.44592e-41	7.61761e-12	0.11149
0.27025	0.70821	8.31591e-25	9.416e-09	0.02155
0.14764	0.73318	3.97225e-12	4.49975e-11	0.11918
0.08648	0.74866	2.68624e-60	7.65783e-16	0.16485
0.21238	0.70921	7.17217e-22	2.03877e-10	0.07841
0.21641	0.64489	1.72114e-30	1.96376e-10	0.13869
0.13047	0.78263	3.59821e-17	2.83692e-08	0.0869
0.21488	0.70433	6.02737e-41	2.90461e-12	0.08078
0.27482	0.60893	7.55421e-20	4.36861e-15	0.11625
0.17853	0.74072	1.06743e-16	0.03213	0.04862
0.05118	0.77764	1.09713e-37	2.34464e-11	0.17118
0.01788	0.85651	4.11028e-14	6.46639e-10	0.12561
0.07649	0.81603	6.11015e-53	5.64752e-14	0.10748
0.12051	0.81486	1.61045e-13	6.41479e-07	0.06462
0.20218	0.66464	1.05338e-33	1.56629e-12	0.13318
0.14835	0.69702	3.59351e-09	1.89148e-08	0.15463
0.1001	0.66339	2.355e-18	4.59531e-12	0.23652
0.12454	0.67885	3.72867e-12	1.40691e-06	0.19661
0.0701	0.81556	7.32326e-16	0.00549	0.10885
0.23255	0.6122	2.7058e-16	0.0245	0.13076
0.02992	0.75127	8.70606e-14	2.23804e-09	0.21881
0.21614	0.67411	2.17353e-14	1.20633e-14	0.10975
0.15357	0.74621	2.06621e-43	4.42245e-13	0.10023
0.22589	0.71238	9.37887e-17	2.0595e-07	0.06173
0.13073	0.86926	2.36837e-16	1.10662e-05	9.80367e-15
0.22721	0.68615	3.66297e-12	1.43649e-11	0.08664
0.2221	0.69463	6.78225e-16	1.55316e-12	0.08327
0.1007	0.69307	2.55373e-11	0.04774	0.1585
0.06699	0.7908	5.56045e-18	0.13546	0.00674
0.129	0.72845	8.01331e-12	0.05715	0.0854
0.26175	0.73416	7.39352e-13	1.91506e-21	0.0041
0.000552694	0.86082	6.40438e-21	5.58661e-09	0.13863
0.00146	0.74481	1.40637e-17	2.43746e-07	0.25372
0.000661852	0.81496	2.79345e-19	0.09604	0.08833
0.1112	0.77781	4.84135e-11	1.01316e-09	0.111
0.15957	0.68918	2.13243e-15	0.10245	0.0488
0.10801	0.83083	8.3808e-16	7.39403e-06	0.06115
0.23954	0.68439	5.41646e-14	4.00087e-07	0.07607
0.24602	0.75397	1.42347e-11	1.72285e-05	1.49424e-06
0.19265	0.57127	2.88409e-12	0.06064	0.17544
0.20196	0.75729	2.70496e-15	1.26268e-15	0.04075
0.17105	0.6888	3.25078e-15	0.0251	0.11504
0.18245	0.72425	1.30931e-15	6.30371e-15	0.0933
0.20284	0.69265	1.44309e-34	4.78683e-18	0.10451
0.18665	0.73884	1.55317e-11	5.82601e-08	0.07451
0.29211	0.66236	6.27585e-21	0.000133295	0.04539
0.05344	0.81911	1.7475e-15	9.85962e-09	0.12746
0.06788	0.73026	1.66773e-11	0.04799	0.15387
0.18139	0.65221	4.51459e-15	0.05977	0.10663
0.24952	0.71345	1.27677e-13	5.4253e-12	0.03704
0.27203	0.72797	9.0609e-17	7.17049e-08	1.68223e-11
0.26823	0.69407	5.03493e-12	1.34043e-10	0.0377
0.14918	0.68875	4.45877e-14	0.02669	0.13538
0.08463	0.8333	4.43591e-12	0.01808	0.064
0.22048	0.728	3.03443e-23	3.09703e-12	0.05152
0.17015	0.78222	1.92993e-11	3.23294e-07	0.04763
0.21591	0.74163	8.65984e-16	0.01891	0.02354
0.23446	0.68627	1.45508e-16	1.29875e-06	0.07926
0.24537	0.72532	8.87832e-15	0.01573	0.01357
0.20814	0.71563	5.38584e-11	2.55213e-09	0.07623
0.11897	0.73949	1.01725e-34	2.23594e-10	0.14154
0.20869	0.768	5.90377e-13	5.00286e-18	0.02331
0.19382	0.71529	1.02458e-15	2.07354e-11	0.09089
0.15711	0.71906	3.95183e-14	0.06766	0.05617
0.15917	0.82702	4.58338e-10	2.41725e-11	0.01381
0.14996	0.79087	3.33873e-32	7.42202e-12	0.05918
0.07382	0.73257	8.22504e-14	0.0275	0.1661
0.01466	0.91112	1.03836e-22	2.03101e-11	0.07423
0.07866	0.76054	2.0935e-15	1.66746e-07	0.1608
0.17266	0.7175	4.18688e-12	5.50689e-06	0.10983
0.12644	0.80062	1.04687e-17	0.00387	0.06907
0.24367	0.73102	1.03152e-10	7.19329e-11	0.02531
0.1508	0.73407	2.06607e-12	5.55619e-12	0.11513
0.15388	0.80916	5.73515e-15	0.03405	0.00292
0.08539	0.82008	3.95531e-13	7.76277e-06	0.09452
0.16894	0.73655	2.43548e-10	6.23371e-06	0.09451
0.27778	0.67395	3.63538e-36	4.85137e-11	0.04827
0.21619	0.73918	6.46605e-19	0.00402	0.04061
0.31696	0.63028	7.09503e-17	0.000115517	0.05264
0.32552	0.50192	1.41503e-12	0.08148	0.09107
0.09566	0.74372	4.85665e-16	3.55121e-07	0.16062
0.14899	0.76034	1.47113e-33	2.1113e-10	0.09068
0.24484	0.70429	8.93314e-18	6.62427e-05	0.0508
0.17824	0.80444	2.10041e-18	0.000973366	0.01635
0.02644	0.742	6.09661e-15	1.08594e-10	0.23156
0.28682	0.66457	2.72769e-33	4.18787e-12	0.04861
0.09306	0.71767	2.42342e-17	0.00478	0.18449
0.18445	0.68286	1.58076e-15	2.39339e-12	0.13269
0.30688	0.69312	2.73573e-14	1.96895e-10	1.53481e-08
0.16966	0.69373	4.63192e-11	3.01044e-10	0.13662
0.14938	0.70567	2.47097e-10	2.92365e-06	0.14495
0.18945	0.73866	1.30745e-14	1.02656e-07	0.07189
0.09338	0.65838	3.05739e-09	0.12714	0.1211
0.23018	0.7222	1.91101e-14	5.76469e-05	0.04756
0.14796	0.69832	2.75702e-10	1.33822e-09	0.15373
0.1607	0.74918	4.82573e-50	1.11237e-14	0.09012
0.07756	0.72024	4.21532e-14	0.03858	0.16362
0.29007	0.60991	4.00278e-14	9.07146e-08	0.10002
0.13239	0.7351	4.12133e-20	6.51367e-08	0.13251
0.07277	0.83789	1.83919e-14	1.73912e-08	0.08934
0.12224	0.74701	2.08634e-24	0.08589	0.04486
0.20279	0.75593	5.32906e-16	7.18641e-06	0.04128
0.08438	0.69855	8.31229e-24	2.18699e-10	0.21707
0.154	0.73313	4.02004e-38	1.4564e-12	0.11288
0.04989	0.81009	1.20672e-25	1.01816e-18	0.14002
0.1191	0.71127	2.23975e-13	0.04988	0.11975
0.14013	0.72591	2.45117e-15	7.10911e-17	0.13396
0.14083	0.737	1.61252e-15	0.01704	0.10513
0.07584	0.76119	1.9011e-14	0.0207	0.14227
0.17214	0.62063	7.96521e-13	0.04534	0.1619
--	--	--	--	--
0.10759	0.79399	1.29142e-13	3.71304e-13	0.09842
0.175	0.715	1.37274e-22	7.36738e-09	0.10999
0.07066	0.68773	3.60764e-11	0.12817	0.11343
0.24787	0.6907	2.39759e-13	1.84519e-07	0.06143
0.10787	0.71387	1.6263e-24	7.14498e-13	0.17826
0.01232	0.829	8.03483e-17	6.91333e-05	0.15862
0.13147	0.75763	6.16967e-11	0.04237	0.06852
0.18629	0.6989	3.26718e-14	0.02179	0.09302
0.13975	0.74203	1.78465e-14	0.04725	0.07098
0.23819	0.71369	3.55493e-19	1.60445e-05	0.0481
0.24438	0.64799	2.89659e-18	1.34861e-05	0.10762
0.23936	0.68222	9.53476e-12	1.66602e-09	0.07842
0.16537	0.78459	8.54659e-32	1.78196e-10	0.05004
0.17346	0.67297	8.66993e-16	0.02438	0.12918
0.17562	0.78031	1.95641e-14	9.70696e-18	0.04408
0.17492	0.69851	9.40049e-44	3.50197e-16	0.12657
0.16755	0.72612	2.03109e-16	3.85607e-08	0.10633
0.09039	0.70147	1.07904e-12	1.74496e-06	0.20813
0.22027	0.71535	3.85931e-15	6.1477e-11	0.06439
0.13271	0.79816	8.08327e-10	7.94449e-15	0.06913
0.1334	0.7215	5.53423e-19	0.01311	0.13199
0.10861	0.80203	3.73159e-14	5.92125e-08	0.08936
0.2102	0.6673	5.46007e-11	0.04358	0.07893
1.16708e-07	0.88202	3.54409e-33	2.25222e-11	0.11798
0.21932	0.62359	1.1696e-40	3.24585e-13	0.15709
0.11655	0.79988	9.65905e-14	5.95509e-06	0.08356
0.14725	0.67911	6.45647e-13	0.09481	0.07883
0.20295	0.77281	3.77193e-42	1.92335e-13	0.02424
0.11188	0.75622	1.94805e-41	2.7986e-15	0.1319
0.12454	0.77794	9.79532e-15	3.14622e-05	0.09749
0.11858	0.78124	1.55453e-13	0.00262	0.09757
0.0752	0.82687	1.11476e-16	1.39382e-07	0.09793
0.12475	0.72612	9.16419e-15	1.51091e-07	0.14912
0.16436	0.68299	9.1607e-17	2.26109e-08	0.15265
0.18313	0.65056	1.52783e-13	0.0253	0.14101
0.11609	0.79458	2.39844e-15	2.97887e-05	0.0893
0.18349	0.79689	8.66916e-12	5.4246e-17	0.01962
0.08077	0.74617	2.0612e-16	3.1555e-05	0.17304
0.11045	0.72355	1.42246e-15	1.15571e-07	0.166
0.16272	0.73927	9.01634e-11	1.47801e-10	0.09801
0.17373	0.7217	1.91015e-39	3.3386e-13	0.10457
0.1193	0.76671	3.20143e-25	0.00417	0.10982
0.17162	0.70402	5.92905e-11	0.05214	0.07222
0.20905	0.79094	4.42836e-17	3.04988e-15	1.40146e-05
0.18855	0.70694	2.44426e-42	2.55493e-15	0.10451
0.2509	0.739	1.7202e-17	0.0101	5.11086e-11
0.16962	0.73247	1.94385e-17	2.64646e-07	0.09791
0.07657	0.87187	4.92329e-12	3.15071e-08	0.05156
2.57781e-10	0.86342	3.51776e-29	0.00199	0.13459
0.12125	0.63694	6.36352e-23	0.07195	0.16986
0.06021	0.77856	4.09438e-11	2.05339e-06	0.16123
0.15079	0.78401	1.83555e-14	1.00853e-05	0.06519
0.26541	0.64867	2.32663e-15	0.03943	0.04649
0.27145	0.66752	5.54774e-12	4.56776e-06	0.06102
0.17711	0.65965	6.37012e-18	2.37893e-18	0.16325
0.01979	0.76597	3.09102e-25	0.01655	0.1977
0.2183	0.73509	1.46005e-10	8.10308e-07	0.04661
3.43085e-05	0.71817	3.11047e-21	0.17528	0.10652
0.14326	0.67387	6.21428e-33	2.78258e-18	0.18287
0.14623	0.71141	4.02489e-13	0.08057	0.06178
0.01101	0.84843	3.56557e-16	6.52596e-10	0.14056
0.18644	0.59951	6.45882e-11	0.0673	0.14675
0.13118	0.76835	1.17475e-16	0.00017481	0.10029
0.19175	0.63491	8.10447e-12	0.06027	0.11307
0.17201	0.7196	8.44151e-21	8.94363e-09	0.10839
0.20083	0.74117	4.69331e-22	1.66118e-10	0.058
0.12138	0.76701	1.54287e-22	5.45615e-12	0.11161
0.21643	0.75374	9.76202e-17	2.87274e-06	0.02983
0.16454	0.74332	1.9957e-15	0.000183777	0.09195
0.2359	0.73176	8.93522e-19	1.81368e-10	0.03234
0.18294	0.6928	2.1332e-10	1.50171e-09	0.12426
0.23637	0.69408	1.04239e-20	5.67152e-16	0.06954
0.21505	0.62748	1.1407e-17	0.00893	0.14854
0.1296	0.73194	3.65832e-17	2.8473e-06	0.13846
0.1259	0.79843	1.56844e-16	0.00969	0.06598
0.25244	0.65974	2.32114e-11	2.0509e-05	0.0878
0.17529	0.72561	1.35963e-17	2.15567e-14	0.09911
0.17021	0.77179	5.83035e-16	5.21241e-06	0.05799
0.14015	0.77542	6.03086e-17	1.31874e-17	0.08444
0.15662	0.70887	6.49015e-18	0.04014	0.09437
0.30421	0.67515	5.20306e-15	1.33123e-07	0.02064
0.12805	0.72884	2.98338e-15	1.64722e-11	0.14311
0.18132	0.71642	4.18998e-52	5.9571e-14	0.10226
0.15657	0.83351	4.66379e-15	4.09936e-20	0.00992
0.09006	0.84646	2.92636e-31	1.93112e-12	0.06347
0.11202	0.7793	1.21979e-25	6.18143e-06	0.10868
0.10315	0.77016	5.71663e-19	0.00199	0.1247
0.13408	0.79014	1.53136e-12	1.02322e-08	0.07577
0.10705	0.84294	5.42097e-13	3.81941e-17	0.05001
0.03773	0.78916	9.81111e-19	5.88457e-09	0.17311
0.03262	0.75744	3.09765e-13	0.06851	0.14143
0.06541	0.75986	5.65483e-10	2.17495e-09	0.17473
0.1919	0.69594	8.37588e-14	5.31969e-18	0.11216
0.12988	0.7689	2.83706e-26	4.02364e-11	0.10123
0.20499	0.6682	4.11701e-13	2.85076e-17	0.1268
0.14642	0.74299	5.7277e-16	7.93846e-10	0.11059
0.17884	0.73969	4.13456e-39	1.6874e-12	0.08147
0.02752	0.84688	2.52305e-22	5.90234e-07	0.1256
0.22034	0.72064	3.54404e-15	0.05901	3.98978e-06
0.14459	0.78074	1.05352e-10	5.474e-07	0.07467
0.22148	0.747	1.83996e-16	1.22539e-14	0.03152
0.14634	0.77262	1.36828e-24	1.02309e-20	0.08103
0.14005	0.74229	1.53971e-14	6.61837e-08	0.11767
0.18125	0.73236	9.45543e-15	2.51081e-06	0.08638
0.1412	0.72961	3.13272e-38	6.89674e-12	0.12919
0.07681	0.75183	9.43071e-15	3.13584e-19	0.17135
0.20822	0.69451	1.82621e-19	3.00638e-06	0.09727
0.13617	0.76795	1.2758e-17	1.06896e-18	0.09588
0.01357	0.78657	6.52649e-15	4.93454e-10	0.19986
0.2796	0.69154	2.00322e-29	1.17384e-11	0.02886
0.17046	0.77195	5.0545e-16	2.54427e-05	0.05756
0.16779	0.73785	6.83152e-18	2.11865e-07	0.09436
0.11257	0.75217	1.32199e-13	2.67696e-08	0.13527
0.09753	0.75706	1.44917e-10	1.05341e-09	0.14541
0.1696	0.74592	2.52765e-28	7.92189e-12	0.08448
0.18032	0.716	5.18266e-17	9.51665e-06	0.10367
0.21889	0.66588	1.98616e-15	5.39602e-08	0.11523
0.21443	0.63216	2.68039e-15	0.08347	0.06994
0.21559	0.77543	3.5942e-18	0.000233483	0.00874
3.05213e-13	0.72276	1.7975e-40	2.17555e-13	0.27724
0.08198	0.79948	1.14712e-20	0.02161	0.09693
0.10385	0.76829	3.23205e-24	0.00369	0.12417
0.21481	0.63552	1.76127e-14	0.00444	0.14523
0.13806	0.76688	3.50664e-16	0.000172472	0.09489
0.25715	0.67426	2.50561e-18	5.99673e-11	0.0686
0.23259	0.69378	8.74848e-50	4.20626e-14	0.07364
0.14622	0.75127	3.59705e-42	6.18328e-13	0.10252
0.24358	0.66985	5.41709e-15	2.09049e-05	0.08655
0.14164	0.72575	2.98305e-48	3.42378e-13	0.13261
0.14546	0.69611	5.73558e-32	6.30715e-12	0.15843
0.13831	0.74892	3.27247e-19	0.01295	0.09982
0.07417	0.75602	1.16176e-13	1.6484e-11	0.16981
0.13568	0.82847	4.37238e-14	3.48417e-23	0.03585
0.19378	0.73229	1.2421e-23	7.795e-16	0.07393
0.05996	0.81406	2.01869e-19	3.70457e-14	0.12598
0.18065	0.71728	7.29055e-14	1.38477e-05	0.10206
0.1709	0.73959	3.21357e-33	1.17747e-18	0.08951
0.23448	0.65009	1.06684e-11	0.05431	0.06113
0.2775	0.71204	2.00922e-35	1.14772e-14	0.01046
0.17499	0.65464	8.8297e-16	2.5853e-06	0.17037
0.22835	0.69913	2.60864e-11	0.01539	0.05713
0.1963	0.64113	7.97491e-16	0.07752	0.08505
0.24843	0.68456	1.36168e-16	5.49514e-07	0.06701
0.05597	0.74701	8.11436e-12	0.04171	0.1553
0.13141	0.68121	4.23195e-16	1.74486e-07	0.18739
0.14592	0.78315	7.42298e-32	3.5056e-10	0.07092
0.18691	0.72435	2.20841e-15	9.9304e-05	0.08864
0.12504	0.76299	3.51553e-16	0.01586	0.09611
0.15311	0.73549	2.88024e-22	1.13342e-09	0.1114
0.19583	0.65084	2.02805e-11	0.05208	0.10125
0.17858	0.72937	3.7756e-12	1.08067e-05	0.09204
0.0301	0.80319	2.79487e-14	4.59749e-07	0.16671
0.0992	0.74382	5.94339e-12	3.19399e-06	0.15697
9.07708e-09	0.8636	8.9877e-15	6.56851e-07	0.1364
0.09989	0.78674	3.87497e-18	0.03125	0.08213
0.03899	0.78164	1.09741e-40	3.18421e-12	0.17937
0.27138	0.68868	2.80075e-13	6.5009e-07	0.03995
0.07807	0.70644	2.96225e-23	9.34832e-16	0.2155
0.20667	0.68033	1.20693e-13	2.38061e-06	0.113
0.24539	0.67235	2.35432e-25	6.44427e-16	0.08226
0.20528	0.76109	6.84404e-13	3.35581e-08	0.03364
0.21837	0.68688	8.54368e-22	1.64168e-08	0.09475
0.15601	0.82189	2.23606e-10	1.12816e-05	0.02209
0.11419	0.75768	1.54594e-48	3.84625e-13	0.12814
0.18776	0.66321	7.71494e-16	1.31782e-06	0.14904
0.16236	0.72452	8.98677e-17	0.03103	0.08209
0.16347	0.79315	1.03039e-36	4.49501e-15	0.04339
0.06738	0.84631	3.93681e-20	7.71343e-15	0.08631
0.16048	0.73943	9.07946e-32	7.15189e-11	0.10009
0.17279	0.75529	2.79303e-25	9.09375e-10	0.07192
0.20053	0.72058	3.90204e-24	1.13331e-18	0.07889
0.14528	0.71741	1.51112e-14	1.16406e-05	0.1373
0.21353	0.78014	1.78903e-13	2.60379e-12	0.00633
0.11541	0.71441	2.34404e-16	0.02687	0.14331
0.23218	0.68351	9.69069e-40	6.68961e-13	0.08431
0.23139	0.73149	2.06829e-12	9.30112e-07	0.03712
0.22185	0.71199	8.36379e-15	1.49476e-08	0.06616
0.14617	0.77851	1.04866e-22	4.17797e-13	0.07532
0.10948	0.79079	9.03118e-18	0.00417	0.09555
0.22651	0.77349	8.64385e-14	2.41078e-15	3.35053e-06
0.17699	0.742	4.51059e-15	2.22059e-05	0.08099
0.2652	0.71167	7.55036e-14	0.02313	3.85077e-09
0.17865	0.72602	2.71432e-15	3.74623e-09	0.09534
0.05926	0.74571	2.31656e-16	0.00689	0.18813
0.05583	0.84154	3.18653e-16	3.18101e-09	0.10263
0.0794	0.74164	5.56062e-24	0.01728	0.16168
0.3482	0.53498	7.76652e-18	0.0833	0.03351
0.04297	0.78185	3.50615e-13	5.2798e-08	0.17518
0.20332	0.73382	3.04631e-49	5.59096e-14	0.06286
0.21518	0.77766	1.33214e-12	2.57202e-21	0.00716
0.1072	0.7665	3.31206e-21	0.000103209	0.12619
0.00955	0.78679	5.34266e-41	6.50208e-08	0.20366
0.20517	0.71157	7.7007e-15	8.33122e-11	0.08327
0.09035	0.7471	2.88705e-14	0.02771	0.13484
0.16965	0.77478	1.78205e-13	2.40423e-18	0.05557
0.23673	0.69705	2.73384e-28	1.31544e-10	0.06622
0.18152	0.71504	1.00621e-12	0.01357	0.08987
0.14384	0.69725	2.666e-26	4.06988e-15	0.15891
0.13367	0.79941	6.22219e-21	8.21055e-05	0.06683
0.15167	0.73775	2.07987e-14	7.48941e-08	0.11058
0.04099	0.82416	4.9223e-14	0.02344	0.11141
0.17038	0.60932	1.67281e-37	0.13913	0.08118
0.13965	0.74698	8.74971e-21	0.003	0.11037
0.22061	0.6396	1.76335e-13	3.82537e-10	0.1398
0.15375	0.70806	1.08173e-32	7.87209e-11	0.13819
0.26466	0.67152	2.13246e-20	4.21553e-07	0.06382
0.05662	0.79675	4.49726e-22	8.371e-15	0.14663
0.18739	0.72887	4.3497e-18	0.000733156	0.08301
0.12187	0.81868	6.43551e-13	9.44566e-10	0.05945
0.25536	0.53204	6.21989e-16	0.11573	0.09687
0.17425	0.75391	2.14552e-43	2.8315e-13	0.07184
0.18716	0.69159	4.4181e-18	1.49815e-06	0.12125
0.000478472	0.85051	8.46638e-23	5.94883e-07	0.14901
0.10956	0.80097	5.30876e-44	6.78888e-12	0.08947
0.14382	0.7868	3.62615e-29	1.20631e-09	0.06939
0.23547	0.70568	9.96932e-21	0.00173	0.05712
0.04991	0.68887	5.6359e-12	9.00627e-10	0.26122
0.16898	0.70015	3.50063e-42	2.46762e-13	0.13088
0.19457	0.71442	5.12248e-41	4.64149e-12	0.09101
0.2573	0.71524	1.48187e-15	1.38454e-07	0.02746
0.10945	0.74118	2.80884e-20	0.01241	0.13696
0.04811	0.78417	1.15506e-11	3.73264e-06	0.16772
0.06	0.76959	1.23968e-15	0.02157	0.14884
1.65489e-05	0.91014	1.26386e-10	1.11978e-05	0.08984
2.54904e-06	0.77524	1.30732e-25	9.60178e-11	0.22475
0.10511	0.74785	2.88076e-18	8.44419e-14	0.14704
0.11372	0.73564	4.58676e-15	7.78772e-14	0.15064
0.30492	0.68852	1.56256e-14	7.76285e-07	0.00656
0.19923	0.63909	5.67299e-13	5.31818e-11	0.16168
0.1336	0.6966	1.94171e-17	0.00121	0.16859
0.25124	0.69342	6.31254e-21	6.38226e-05	0.05527
0.15244	0.66757	1.65439e-42	2.87574e-12	0.17999
0.20135	0.6697	5.46264e-13	0.05436	0.07459
0.27826	0.60968	7.09037e-48	2.5867e-13	0.11205
0.04774	0.82441	3.04199e-16	2.08696e-07	0.12784
0.18555	0.73983	8.2177e-11	1.82626e-09	0.07463
0.25667	0.72911	6.24774e-12	6.59822e-16	0.01422
0.20554	0.65348	1.4922e-15	2.08574e-06	0.14098
0.059	0.77904	3.88498e-19	2.02117e-06	0.16196
0.18493	0.80891	3.33832e-14	7.48326e-24	0.00616
0.12855	0.79683	4.82918e-14	0.00571	0.06891
0.20795	0.75648	6.43777e-11	2.01398e-06	0.03558
0.17564	0.73417	1.23499e-17	3.51962e-17	0.0902
0.15745	0.659	3.02005e-11	0.12028	0.06327
0.19751	0.66944	2.32153e-15	0.01844	0.1146
0.16719	0.77156	1.04157e-15	3.58272e-08	0.06125
0.10898	0.79103	8.35294e-11	0.07863	0.02136
0.01701	0.76631	1.01826e-23	0.05243	0.16425
0.14317	0.73491	1.77157e-12	2.6023e-06	0.12192
0.09038	0.71645	8.02271e-15	3.20843e-06	0.19317
0.15377	0.66681	2.43541e-10	0.05109	0.12833
0.22014	0.73579	3.14872e-18	4.18817e-05	0.04404
0.04206	0.79218	1.18309e-12	1.33647e-13	0.16576
0.18873	0.75596	4.83963e-13	1.20625e-06	0.05531
0.07289	0.80094	1.31342e-13	5.35681e-05	0.12612
0.17827	0.71658	5.00123e-18	5.74459e-08	0.10515
0.11063	0.71975	5.95681e-25	0.08439	0.08523
0.11881	0.73725	8.0992e-42	1.42303e-13	0.14394
0.09416	0.79049	4.11141e-21	0.00992	0.10543
0.17867	0.78669	3.84275e-13	8.67189e-32	0.03464
0.14232	0.74815	7.30194e-16	0.000123411	0.10941
0.246	0.69494	9.16698e-61	9.03757e-16	0.05905
0.08863	0.7944	3.65787e-15	4.9073e-09	0.11697
0.14827	0.71178	3.87583e-16	3.95685e-13	0.13995
0.14752	0.71715	1.56192e-14	6.26263e-08	0.13533
0.17355	0.67091	4.98388e-17	0.09722	0.05832
0.10566	0.77043	1.85917e-23	5.10621e-15	0.12391
0.17405	0.68032	3.93245e-13	2.18891e-05	0.14561
0.16174	0.78474	1.31936e-15	2.5968e-05	0.0535
0.18785	0.79885	1.52082e-20	0.00275	0.01054
0.23657	0.64569	7.47615e-17	0.03856	0.07918
0.17181	0.60201	1.41124e-13	0.096	0.13018
0.14104	0.72435	2.84167e-14	1.16582e-06	0.13462
0.2354	0.72218	2.6653e-26	5.56177e-18	0.04242
0.20347	0.68298	1.10666e-17	2.23764e-05	0.11353
0.18144	0.68027	4.37243e-19	4.8105e-10	0.13829
0.05467	0.78597	2.67418e-49	2.32565e-14	0.15936
0.20095	0.69026	1.538e-15	3.70969e-16	0.10879
0.17372	0.76215	1.07065e-17	0.000504831	0.06362
0.10402	0.77061	4.2794e-21	1.26999e-14	0.12537
0.23799	0.69471	8.03361e-18	8.06899e-13	0.0673
0.02036	0.76739	7.84802e-11	0.04304	0.1692
0.1274	0.73313	4.49547e-09	6.14219e-09	0.13948
0.14549	0.73939	3.44788e-15	2.44332e-07	0.11511
0.09361	0.72178	1.26518e-14	6.50201e-10	0.18461
0.0392	0.84549	9.4525e-16	3.65856e-07	0.11531
0.19106	0.6877	2.55267e-19	8.35719e-09	0.12125
0.09325	0.75086	6.68982e-32	1.70612e-11	0.15589
0.35234	0.59685	1.95813e-17	0.04779	0.00302
0.16905	0.64917	5.29249e-11	0.04328	0.1385
0.00263	0.80597	7.2208e-19	1.55243e-07	0.19139
0.13749	0.77481	6.51866e-14	2.8218e-10	0.0877
0.11736	0.82169	1.65674e-13	1.26726e-08	0.06095
0.10616	0.74356	1.99743e-15	0.01864	0.13164
0.1429	0.72957	2.50078e-15	0.03742	0.09011
0.09105	0.79625	1.35529e-23	2.71444e-12	0.11271
0.17695	0.63787	1.33956e-12	0.08589	0.09929
0.08177	0.82392	1.77341e-14	3.20128e-15	0.0943
0.13538	0.7594	1.05604e-15	4.21727e-16	0.10522
0.13949	0.74201	8.02387e-15	0.03606	0.08244
0.18912	0.68301	2.43054e-15	6.40924e-09	0.12787
0.16106	0.82638	2.69227e-15	9.59568e-16	0.01256
0.21322	0.73279	1.79778e-09	1.23977e-07	0.05399
0.23668	0.71	3.68164e-30	2.11587e-10	0.05332
0.30875	0.63789	5.11895e-15	0.04898	0.00438
0.11852	0.80873	7.08581e-19	0.00602	0.06673
0.12075	0.81432	1.39874e-12	2.78142e-07	0.06493
0.04157	0.75531	6.43816e-15	1.26966e-06	0.20312
0.03513	0.9026	6.27486e-43	3.14114e-13	0.06226
0.21164	0.66311	3.31522e-15	6.14762e-05	0.12519
0.06372	0.84143	6.18658e-14	1.36927e-06	0.09485
0.17524	0.7634	1.48402e-11	1.14376e-08	0.06136
0.1934	0.62374	7.08247e-11	0.04058	0.14228
0.28194	0.70858	4.24669e-14	9.06506e-24	0.00948
0.1453	0.71851	9.7018e-14	0.000122434	0.13607
0.27126	0.63879	1.65865e-16	2.59493e-07	0.08995
0.15568	0.76251	4.4635e-12	1.51402e-05	0.08179
0.16291	0.70541	2.0964e-39	1.32407e-12	0.13167
0.14295	0.78533	7.96083e-16	1.87241e-06	0.07172
0.21633	0.64724	1.09905e-22	4.14165e-11	0.13643
0.18074	0.70347	1.00429e-16	2.15146e-07	0.11579
0.11867	0.7705	8.19581e-15	0.03199	0.07884
0.07738	0.69593	7.27959e-20	0.08898	0.13771
0.14509	0.68212	4.53677e-12	1.13518e-05	0.17278
0.27561	0.66837	1.80214e-16	1.09634e-06	0.05602
0.11631	0.72315	3.35671e-17	0.03963	0.1209
0.26661	0.63873	9.96805e-18	0.000120597	0.09454
0.13453	0.71899	6.6919e-11	7.53855e-06	0.14647
0.16243	0.73483	6.64287e-14	0.0342	0.06853
0.16304	0.75133	1.28364e-24	2.48496e-12	0.08562
0.19512	0.74839	2.5065e-16	0.01002	0.04647
0.1219	0.7373	1.03761e-14	0.04782	0.09298
0.24522	0.59603	6.20029e-18	0.09245	0.0663
0.1634	0.77319	6.6593e-14	1.43531e-07	0.06342
0.31325	0.65148	4.97926e-13	7.18891e-06	0.03526
0.16247	0.71265	3.81794e-15	2.33808e-07	0.12488
0.16157	0.67459	2.17908e-19	0.00948	0.15437
0.10779	0.66837	4.45941e-15	0.07543	0.14842
0.33633	0.6471	6.79305e-13	8.51631e-09	0.01657
0.12857	0.67303	3.12665e-14	0.02877	0.16963
0.18191	0.75536	2.25925e-33	0.00408	0.05865
0.18232	0.68203	1.44856e-11	0.04136	0.09428
0.20393	0.75436	5.18691e-16	3.53909e-07	0.04172
0.25893	0.65528	1.46901e-14	0.02088	0.06491
0.19425	0.728	2.09942e-15	4.11914e-06	0.07774
0.32805	0.65284	1.26735e-13	0.01911	1.52254e-18
0.17221	0.74345	1.85809e-14	0.07356	0.01077
0.06918	0.62411	2.04577e-15	0.11523	0.19147
0.17921	0.61535	8.38677e-14	0.0342	0.17124
0.2451	0.7549	4.3193e-10	2.67851e-10	9.72297e-07
0.14295	0.74988	9.97341e-20	1.14088e-14	0.10717
0.10366	0.75837	5.83973e-13	5.48484e-09	0.13797
0.19289	0.80709	2.27601e-09	1.64513e-15	1.63654e-05
0.21818	0.72816	2.45709e-15	0.04157	0.0121
0.08929	0.71479	1.33113e-13	1.36207e-05	0.19591
0.06951	0.7692	5.50534e-11	1.86699e-11	0.16129
0.24285	0.64005	1.37883e-24	6.47237e-10	0.1171
0.05706	0.66636	1.42226e-13	0.05571	0.22087
0.09789	0.69737	1.19186e-13	0.03468	0.17006
0.17112	0.6664	2.54409e-17	0.03323	0.12925
0.00973	0.80938	8.80772e-17	0.04222	0.13867
1.78482e-05	0.81544	9.50159e-19	0.08756	0.09698
0.07052	0.80887	2.88733e-51	1.4531e-13	0.12061
0.17318	0.73621	1.2007e-17	9.73784e-16	0.09061
0.15673	0.63027	3.99754e-17	0.0666	0.1464
0.09324	0.80521	2.87057e-17	1.45034e-10	0.10154
0.04049	0.82057	4.46373e-18	0.000936583	0.138
0.08076	0.78245	5.08468e-23	2.37341e-17	0.13679
0.14227	0.71296	5.35332e-14	1.95986e-05	0.14476
0.0883	0.69829	2.29083e-13	4.47643e-08	0.21341
0.07208	0.76554	6.13206e-21	0.01006	0.15232
0.26593	0.64091	3.74048e-16	4.41809e-06	0.09316
0.17565	0.66675	5.98858e-18	0.00867	0.14894
0.11834	0.70496	1.81262e-31	1.31445e-12	0.17671
0.16618	0.72776	7.36014e-15	3.16928e-08	0.10606
0.18233	0.71216	1.53112e-09	7.9362e-09	0.10551
0.11064	0.78357	2.18831e-20	7.05338e-16	0.10579
0.20953	0.73369	9.4443e-16	5.44661e-05	0.05673
0.17371	0.71724	1.42606e-18	1.22964e-06	0.10905
0.20974	0.69096	2.29758e-15	0.02627	0.07303
0.16108	0.78802	8.32377e-25	2.52706e-18	0.0509
0.17721	0.71224	8.98886e-43	6.03354e-13	0.11055
0.14918	0.81322	2.87293e-21	3.12912e-05	0.03756
0.04161	0.81547	1.10726e-13	0.03041	0.11251
0.26252	0.69289	2.33379e-18	0.01022	0.03437
0.24779	0.66419	2.95886e-14	1.05024e-17	0.08802
0.14689	0.74676	9.98722e-12	2.78529e-12	0.10635
0.116	0.74212	4.03369e-11	0.04534	0.09654
0.16476	0.75498	7.10547e-09	1.29074e-06	0.08026
0.00414	0.85976	2.29753e-19	1.32675e-08	0.13611
0.06669	0.79356	2.53396e-17	0.01225	0.12749
0.24603	0.68403	1.98968e-18	0.03207	0.03787
0.10649	0.73173	1.12876e-13	2.59169e-05	0.16175
0.15353	0.76967	1.72086e-19	5.8191e-15	0.07679
0.17105	0.67732	1.37624e-12	0.03872	0.11291
0.1314	0.63385	1.09678e-21	0.00341	0.23134
0.26998	0.63208	2.27149e-40	4.38565e-13	0.09794
0.23276	0.75902	2.59805e-13	2.44136e-09	0.00823
0.09196	0.66538	2.51164e-11	0.06328	0.17938
0.15301	0.68595	2.40468e-23	0.05807	0.10297
0.12549	0.76014	4.48329e-18	6.30691e-07	0.11437
0.06945	0.7794	7.5523e-24	5.27734e-10	0.15116
0.0876	0.74786	4.74609e-19	0.00923	0.15532
0.18822	0.69712	4.21881e-21	7.11198e-16	0.11466
0.13767	0.73223	4.81611e-23	1.72267e-08	0.13011
0.14593	0.6941	1.72144e-14	1.1999e-06	0.15998
0.05092	0.6809	1.72156e-11	0.06094	0.20724
0.19853	0.78592	2.02287e-11	7.16502e-12	0.01555
0.12968	0.7577	3.26163e-12	5.8878e-06	0.11262
0.15161	0.78901	1.04997e-12	7.17157e-06	0.05938
0.18273	0.67106	1.96849e-29	0.00432	0.14189
0.16605	0.78042	1.04298e-10	6.80392e-07	0.05353
0.2497	0.71071	3.27658e-10	5.31654e-08	0.03959
0.23007	0.68923	9.95122e-18	7.14052e-10	0.0807
0.12431	0.78614	5.56139e-28	2.23346e-10	0.08956
0.1045	0.75299	2.54129e-11	6.74672e-07	0.14251
0.03865	0.72461	1.32264e-20	1.52417e-21	0.23674
0.09271	0.74104	2.02655e-13	0.02287	0.14338
0.21086	0.73318	1.07506e-21	9.50632e-10	0.05596
0.17995	0.8194	4.54485e-15	1.30797e-16	0.000648481
0.10572	0.73236	1.54812e-20	1.59586e-09	0.16192
0.14476	0.83672	9.1951e-12	2.75325e-08	0.01852
0.19001	0.71851	6.07052e-21	9.2822e-13	0.09148
0.13111	0.71318	1.35265e-48	2.88323e-13	0.15571
0.19343	0.70485	8.12684e-33	4.09028e-18	0.10173
0.14056	0.72321	1.14177e-09	5.08641e-09	0.13622
0.16935	0.71252	5.53761e-41	4.64803e-13	0.11813
0.08996	0.73655	1.19634e-12	0.06209	0.1114
0.22331	0.71145	1.73118e-17	1.56718e-08	0.06524
0.28135	0.63453	4.33871e-18	1.26604e-05	0.08411
0.06899	0.80611	2.27482e-12	1.48514e-07	0.1249
0.20845	0.65867	7.95595e-30	7.96023e-12	0.13288
0.27724	0.72275	7.73278e-13	1.04819e-06	1.03955e-08
0.13983	0.80788	1.36203e-15	1.43731e-14	0.05229
0.07228	0.81231	2.58246e-20	4.89865e-10	0.11541
0.22077	0.72068	2.39079e-15	0.01639	0.04215
0.22632	0.65108	1.34199e-15	0.02172	0.10088
0.05299	0.82886	1.1469e-16	1.09989e-05	0.11814
0.09551	0.76843	3.69351e-14	3.61191e-07	0.13606
0.0999	0.78379	1.65395e-09	2.15626e-09	0.11631
0.14676	0.74199	2.18598e-09	7.65536e-07	0.11125
0.12415	0.78385	1.48751e-21	2.57042e-09	0.092
2.93554e-05	0.78014	8.27244e-14	2.05034e-20	0.21983
0.12516	0.78364	5.81164e-13	3.12957e-10	0.0912
0.28573	0.67906	1.05046e-16	4.51559e-12	0.03521
0.12123	0.67322	1.34777e-60	8.84433e-16	0.20555
0.1215	0.73502	4.7851e-18	2.31346e-07	0.14348
0.07665	0.77289	1.36368e-11	1.67223e-05	0.15044
0.04101	0.77328	7.42792e-23	6.68904e-18	0.1857
0.17527	0.73205	6.11263e-11	1.53483e-10	0.09268
0.07324	0.73914	2.70396e-13	0.04256	0.14506
0.10121	0.72797	1.54939e-29	1.11325e-10	0.17082
0.02861	0.84085	1.69285e-13	6.44844e-09	0.13053
0.21537	0.66383	4.24296e-50	1.90366e-14	0.1208
0.16762	0.75239	2.87175e-29	3.3734e-10	0.07998
0.13385	0.70165	1.31575e-16	6.48142e-11	0.1645
0.27731	0.64	6.41647e-10	2.12393e-08	0.08269
0.29231	0.6247	8.09222e-19	7.08368e-20	0.08299
0.17901	0.70836	1.93904e-15	0.00947	0.10316
0.11827	0.70446	1.92509e-14	0.02322	0.15405
0.09309	0.69979	3.0431e-34	3.41757e-10	0.20712
0.02758	0.84751	2.34639e-12	1.01973e-07	0.12491
0.14144	0.79822	2.95147e-16	1.39542e-10	0.06033
1.57676e-05	0.86918	1.17044e-12	1.74174e-05	0.13079
0.10903	0.76088	6.15346e-21	1.35061e-15	0.13009
0.26245	0.69063	4.98927e-13	1.45634e-05	0.04691
0.09474	0.75371	4.45226e-17	0.02571	0.12584
0.17591	0.73335	1.10187e-15	2.27733e-06	0.09074
0.06828	0.77917	2.51855e-15	4.77964e-09	0.15255
0.11858	0.87872	1.11235e-16	2.32779e-13	0.0027
0.25838	0.67454	1.79403e-15	3.63548e-14	0.06708
0.19664	0.64142	6.73606e-19	0.04186	0.12008
0.01168	0.84042	2.17244e-18	3.16478e-10	0.1479
0.21898	0.65444	2.44662e-19	1.22931e-09	0.12657
0.13175	0.73017	2.37777e-46	9.5779e-13	0.13808
0.08831	0.75081	5.69395e-15	0.01996	0.14092
0.19773	0.75668	1.84933e-11	6.36805e-10	0.04558
0.10736	0.67523	5.93746e-30	3.26475e-10	0.21741
2.0908e-12	0.80631	4.43775e-33	2.98097e-10	0.19369
0.19351	0.66807	7.32741e-16	0.00459	0.13383
0.15813	0.70476	1.19814e-13	2.07351e-06	0.13711
0.12811	0.81098	3.97e-17	5.48423e-12	0.06091
0.09386	0.72653	1.28994e-12	3.37195e-13	0.17961
0.04824	0.73093	4.41489e-34	3.58854e-13	0.22082
0.30858	0.6221	5.14391e-10	2.4062e-08	0.06933
0.15702	0.71223	3.93655e-10	1.48509e-16	0.13075
0.30793	0.66694	1.08234e-17	1.41134e-05	0.02511
0.13269	0.74609	8.58973e-17	4.29511e-05	0.12118
0.21868	0.66481	8.1686e-14	3.00977e-09	0.1165
0.01052	0.75928	1.42793e-20	0.06532	0.16488
0.19308	0.73059	2.85677e-26	0.01934	0.05699
0.17591	0.74018	1.91266e-20	2.03171e-09	0.08391
0.1197	0.76713	6.7197e-29	8.00369e-11	0.11318
0.28851	0.58558	8.09461e-15	1.7973e-18	0.12591
0.0761	0.77465	2.57179e-16	0.02303	0.12622
0.19687	0.66588	1.34143e-23	1.32846e-15	0.13724
0.16514	0.73773	2.12269e-18	0.00138	0.09575
0.21222	0.766	2.70282e-18	0.00161	0.02017
0.16157	0.82148	1.44843e-15	4.41817e-05	0.01691
0.12213	0.77442	7.54066e-14	5.49894e-05	0.1034
0.16794	0.745	1.2114e-12	6.46778e-16	0.08706
0.10039	0.80295	2.8018e-14	8.2352e-07	0.09665
0.16768	0.74064	1.34527e-13	0.02058	0.0711
0.16441	0.71101	5.40116e-22	5.95433e-10	0.12458
0.15753	0.73406	2.16654e-23	2.63922e-05	0.10839
0.08963	0.74712	1.17547e-14	0.03384	0.12941
0.11431	0.78499	9.18982e-11	2.48248e-08	0.10069
0.17644	0.70635	3.11348e-23	2.84808e-16	0.11721
1.95492e-07	0.83325	5.00924e-13	0.06642	0.10033
0.0686	0.88769	3.64544e-12	8.06795e-06	0.0437
0.07612	0.71172	2.92085e-13	7.22272e-06	0.21215
0.24226	0.72423	2.87349e-16	1.70748e-08	0.03351
0.18946	0.6831	3.54483e-12	4.97055e-06	0.12743
0.18806	0.70518	2.00154e-12	0.02113	0.08564
0.20032	0.7196	4.10761e-40	3.33484e-13	0.08008
0.17945	0.69933	3.78654e-19	0.00156	0.11966
0.20874	0.70908	1.10765e-12	3.19153e-07	0.08219
0.14258	0.71179	8.36538e-12	2.84289e-06	0.14563
0.18037	0.74168	1.04252e-15	1.98141e-05	0.07793
0.1518	0.8482	1.03629e-13	1.62622e-13	1.76999e-06
0.1571	0.77746	1.05402e-24	1.72865e-08	0.06544
0.07636	0.84937	2.50562e-16	1.93445e-08	0.07427
0.19084	0.73691	4.24266e-14	2.16924e-13	0.07225
0.22424	0.67071	2.54455e-16	6.77034e-08	0.10505
0.03969	0.85508	6.46837e-16	2.0849e-09	0.10523
0.22274	0.63359	2.5947e-17	0.03944	0.10423
0.28834	0.69618	5.31936e-12	1.20191e-20	0.01547
0.16404	0.73968	1.07495e-11	6.58759e-06	0.09627
0.21454	0.76722	1.00805e-20	0.000309329	0.01793
0.04104	0.67795	1.26155e-15	0.12956	0.15144
0.03298	0.74915	2.40244e-13	0.16378	0.05409
0.12304	0.7447	3.61924e-32	2.04682e-17	0.13226
0.08744	0.76413	7.52628e-18	0.01988	0.12856
0.24484	0.70664	1.67886e-14	8.17525e-08	0.04851
0.33256	0.66633	4.80018e-16	6.77363e-12	0.00111
0.30463	0.63483	3.07039e-15	0.0605	3.30201e-05
0.21892	0.69346	1.53054e-15	1.80485e-12	0.08761
0.21714	0.76654	6.05158e-33	7.22645e-16	0.01632
0.18973	0.69903	7.13294e-17	3.11678e-11	0.11124
0.10726	0.69732	4.59917e-12	0.08555	0.10986
0.17297	0.79869	5.773e-16	8.26416e-08	0.02834
0.22994	0.59497	2.19819e-15	4.36485e-06	0.17509
0.18102	0.70453	5.1009e-24	3.48015e-13	0.11445
0.13369	0.75591	2.92927e-24	4.86611e-11	0.11041
0.08194	0.75495	1.6564e-24	1.84187e-10	0.16312
0.05706	0.78298	1.78347e-12	2.2524e-06	0.15995
0.13763	0.68407	4.07128e-14	6.85754e-06	0.1783
0.0697	0.68945	3.71196e-10	1.35256e-09	0.24085
0.16721	0.70695	1.13012e-16	4.28628e-10	0.12584
0.10037	0.75869	1.83215e-19	4.73053e-07	0.14095
0.14914	0.73829	1.43255e-20	0.0115	0.10108
0.14063	0.72192	1.25449e-10	1.72239e-08	0.13746
0.16072	0.74649	1.83184e-20	1.05635e-08	0.09279
0.24987	0.62285	1.25854e-16	0.0315	0.09578
0.18526	0.66941	1.15845e-16	0.10957	0.03576
0.07986	0.84166	8.24705e-14	5.45718e-06	0.07848
0.24064	0.62293	1.06854e-38	4.41043e-12	0.13643
0.13724	0.72365	1.63267e-13	0.05783	0.08128
0.193	0.80698	2.27078e-12	1.42973e-05	1.51096e-06
0.24895	0.66987	4.13563e-15	0.02878	0.0524
0.22038	0.67668	1.91949e-19	2.52464e-13	0.10294
0.01823	0.79331	1.18706e-16	0.09534	0.09313
0.11597	0.74995	8.57502e-31	4.43666e-13	0.13407
0.11995	0.71381	5.50783e-29	1.83462e-10	0.16625
2.16248e-06	0.80566	1.80417e-20	2.13043e-15	0.19434
0.14196	0.76885	2.34811e-13	1.04586e-05	0.08918
0.21729	0.63941	1.37449e-13	0.0814	0.0619
0.22933	0.68409	1.03189e-12	4.95807e-06	0.08658
0.20696	0.71753	1.06311e-23	9.91711e-10	0.0755
0.32987	0.60369	2.66261e-19	3.93401e-13	0.06643
0.23583	0.65063	4.5174e-13	2.30597e-06	0.11353
0.22568	0.72379	1.07653e-21	5.48367e-12	0.05053
0.23146	0.67239	5.52921e-10	9.54919e-08	0.09615
0.14768	0.74202	1.04835e-10	4.6095e-11	0.1103
0.33009	0.63508	2.81504e-10	6.06303e-07	0.03484
0.05368	0.78947	2.15049e-12	3.37934e-06	0.15685
0.23833	0.66711	2.52082e-22	0.00333	0.09123
0.12185	0.78553	3.35271e-12	1.20697e-11	0.09262
0.15782	0.72928	5.17746e-20	1.9651e-08	0.11289
0.23531	0.71673	2.81063e-21	2.81339e-11	0.04796
0.0957	0.74012	5.81707e-15	0.02025	0.14393
0.06181	0.88506	3.24393e-23	9.17203e-10	0.05313
0.23482	0.6459	4.96278e-16	0.00572	0.11355
0.11254	0.76462	2.72684e-14	0.1145	0.00833
0.16135	0.77819	7.57877e-09	1.16973e-07	0.06046
0.14006	0.72441	1.64205e-10	2.24495e-08	0.13553
0.10286	0.79802	1.53986e-13	1.08078e-10	0.09912
0.17471	0.68424	1.53693e-23	6.53519e-11	0.14105
0.2028	0.74251	1.33902e-15	1.47269e-05	0.05468
0.26055	0.67356	3.36461e-10	2.33528e-09	0.06589
0.05988	0.7014	1.31287e-25	4.21365e-09	0.23872
0.27394	0.70723	7.59868e-14	0.01882	5.94549e-06
0.17437	0.72568	8.85131e-15	2.63877e-08	0.09995
0.2698	0.69167	8.31264e-14	5.64334e-10	0.03852
0.19357	0.67362	7.99718e-13	0.02158	0.11123
0.12053	0.75766	7.21071e-17	0.02901	0.0928
0.18104	0.72171	1.04494e-60	8.90468e-16	0.09725
0.05839	0.81108	3.03751e-28	4.09597e-11	0.13053
0.19863	0.69136	9.84437e-20	3.48569e-07	0.11001
0.08191	0.74866	8.78963e-42	5.02344e-12	0.16943
0.27707	0.64832	3.46491e-16	0.00466	0.06995
0.14322	0.74978	3.75237e-14	1.77142e-05	0.10698
0.19845	0.74293	3.10658e-15	0.00386	0.05476
0.16339	0.76031	1.47614e-16	2.42769e-07	0.0763
0.2061	0.66606	1.37681e-21	8.5612e-16	0.12784
0.09728	0.75565	3.96037e-18	8.12763e-05	0.147
0.21661	0.71236	3.33429e-30	3.00488e-16	0.07103
0.20503	0.73377	6.61633e-10	3.31957e-13	0.06121
0.1956	0.69243	9.77636e-43	1.31013e-12	0.11198
0.16991	0.69968	1.97485e-30	1.60502e-10	0.13041
0.22254	0.66125	1.5476e-15	2.67463e-05	0.11618
0.02632	0.84113	1.85557e-19	0.01191	0.12063
0.14746	0.72839	2.40532e-31	3.18602e-11	0.12415
0.03288	0.82028	9.4253e-22	0.00425	0.14258
0.23501	0.72704	4.29468e-13	7.58456e-08	0.03795
0.15132	0.7516	1.3949e-14	0.01735	0.07973
0.11877	0.71439	1.36868e-36	6.03155e-15	0.16684
0.11935	0.66576	2.87347e-40	7.36824e-14	0.2149
0.16066	0.64944	7.67308e-22	0.0595	0.13039
0.10254	0.764	2.50879e-37	3.70646e-11	0.13347
0.07717	0.76439	4.37061e-15	3.31988e-05	0.15841
0.13069	0.83672	2.61148e-11	3.19812e-09	0.03259
0.18902	0.68272	2.16788e-13	7.11619e-13	0.12826
0.07981	0.74719	7.50227e-24	2.48165e-09	0.173
0.1399	0.79006	3.0689e-15	0.00016699	0.06987
0.00525	0.77023	1.98834e-19	0.135	0.08953
0.15915	0.63675	2.41916e-19	0.07598	0.12813
0.13266	0.71865	1.38402e-22	6.15963e-05	0.14863
0.06894	0.75699	2.59972e-12	0.06074	0.11334
0.11516	0.73748	1.06233e-28	8.16439e-11	0.14736
0.21005	0.63708	5.11235e-20	0.07228	0.08059
0.26463	0.67962	2.69101e-17	4.89284e-11	0.05574
2.11392e-13	0.78005	1.74499e-28	3.73175e-11	0.21995
0.12118	0.77335	9.4298e-20	5.01258e-16	0.10547
0.21137	0.72391	4.29394e-18	1.58278e-05	0.0647
0.1132	0.73216	3.50361e-31	0.02063	0.13401
0.11644	0.78848	7.83779e-14	8.22796e-11	0.09508
0.09901	0.75443	4.24747e-12	7.60751e-08	0.14656
0.13066	0.85142	2.39204e-11	9.3311e-06	0.01791
0.08499	0.78155	1.71018e-11	3.89007e-06	0.13346
0.17877	0.81978	1.38443e-16	3.16348e-07	0.00145
0.19263	0.71127	4.92943e-23	1.79701e-17	0.0961
0.1105	0.8405	1.02902e-23	2.32686e-12	0.049
0.10042	0.76235	2.36402e-12	1.27702e-08	0.13722
0.16877	0.68735	7.72194e-51	7.63852e-15	0.14388
0.10616	0.75554	1.17256e-18	0.00725	0.13105
0.06222	0.71781	3.72142e-21	3.84098e-10	0.21998
0.21311	0.74778	2.90608e-15	0.0169	0.02221
0.22752	0.68825	1.61695e-11	0.06773	0.01649
0.26057	0.68984	8.16318e-16	0.02882	0.02077
0.31304	0.67555	4.92246e-15	2.11958e-07	0.01141
0.11555	0.73386	2.28842e-21	3.0378e-09	0.15059
0.18386	0.70946	6.0429e-43	2.27419e-15	0.10668
0.10547	0.66271	3.89316e-13	1.85959e-06	0.23182
0.18272	0.68514	6.09718e-22	0.000994412	0.13115
0.19666	0.70994	1.33668e-15	0.0338	0.0596
0.13128	0.79163	3.62835e-26	1.69018e-18	0.07709
0.1358	0.78069	1.3397e-21	4.46811e-09	0.0835
0.2687	0.69952	3.36202e-32	1.75619e-13	0.03178
0.21808	0.75291	1.57017e-11	3.03977e-06	0.029
0.11277	0.77784	3.2341e-26	3.55413e-09	0.10939
0.24721	0.61052	1.44784e-19	2.98775e-12	0.14227
0.27793	0.69228	2.62311e-14	2.19226e-11	0.02979
0.23421	0.64839	6.7714e-12	4.55874e-07	0.1174
0.07982	0.73959	3.08681e-20	7.58181e-07	0.18058
0.18432	0.69514	2.81359e-13	0.04661	0.07392
0.05332	0.69468	2.0952e-13	0.03784	0.21416
0.06663	0.77811	1.94313e-14	3.45478e-11	0.15526
0.08009	0.76922	3.07717e-27	2.17286e-09	0.15069
0.02245	0.76993	1.0953e-22	0.0689	0.13872
0.0933	0.75618	1.15281e-27	7.96363e-10	0.15051
0.19729	0.71239	1.23349e-11	1.19628e-07	0.09032
0.13571	0.72368	2.19814e-12	3.6429e-07	0.14061
0.05835	0.84478	7.35148e-13	2.79822e-06	0.09686
0.15682	0.72271	3.3803e-19	0.01141	0.10906
0.09698	0.82941	5.68036e-13	6.87533e-09	0.07361
0.16657	0.7428	2.89418e-17	0.00622	0.08441
0.12425	0.7185	3.40914e-15	1.17054e-15	0.15725
0.13998	0.68209	6.14317e-11	0.05329	0.12463
0.03746	0.83466	6.979e-16	3.02805e-05	0.12785
0.14148	0.68777	9.68744e-11	3.32791e-06	0.17075
0.10087	0.81068	2.74719e-33	3.0435e-10	0.08845
4.61429e-05	0.78747	1.4588e-21	0.00202	0.21046
0.19676	0.68789	3.28111e-15	5.82827e-06	0.11534
0.06289	0.76254	4.21564e-26	1.48337e-10	0.17457
0.09595	0.82561	3.94128e-13	5.87951e-06	0.07844
0.26424	0.62621	6.58727e-14	0.01775	0.0918
0.15507	0.69834	5.09056e-20	8.59219e-05	0.1465
0.16943	0.65383	1.11807e-19	0.05755	0.11919
0.22029	0.65732	5.68294e-16	0.01268	0.10971
0.06073	0.73875	1.45117e-14	0.04846	0.15206
0.16874	0.83126	1.99981e-15	1.40466e-14	1.68563e-06
0.08669	0.75757	3.19567e-11	9.13906e-12	0.15573
0.26822	0.64838	1.20975e-16	0.01202	0.07138
0.17726	0.69659	4.56754e-22	2.37471e-12	0.12616
0.1013	0.85305	8.81955e-40	7.6592e-13	0.04565
0.11091	0.74667	3.81407e-13	6.83297e-06	0.14242
0.17621	0.69149	2.07593e-12	0.0536	0.07869
0.19257	0.71671	7.8544e-40	3.32599e-13	0.09072
0.20733	0.79265	3.68411e-15	9.70246e-14	1.93911e-05
0.18252	0.65792	5.51869e-12	1.6426e-10	0.15956
0.21936	0.71039	5.18308e-33	9.8821e-18	0.07025
0.26763	0.68109	1.12916e-15	0.01215	0.03912
0.08063	0.82473	6.00408e-19	4.6567e-13	0.09464
0.06965	0.80096	6.3458e-31	6.18702e-11	0.12939
0.30085	0.62363	5.10844e-17	0.02936	0.04615
0.14684	0.69961	1.58389e-19	2.19191e-15	0.15355
0.1269	0.71064	3.57432e-31	2.39741e-11	0.16246
0.16064	0.76291	1.45437e-14	1.69018e-07	0.07644
0.25077	0.68068	2.38859e-16	4.58984e-07	0.06855
0.08952	0.78472	2.32866e-22	1.33631e-14	0.12576
0.18768	0.66943	1.10347e-11	4.62012e-11	0.14289
0.10293	0.80317	1.14083e-14	6.771e-07	0.0939
0.20862	0.79138	5.84686e-18	5.27572e-17	8.80208e-10
0.12111	0.74785	2.39474e-11	0.03175	0.09929
0.16176	0.83823	7.26767e-12	1.45726e-08	3.39415e-06
0.11229	0.74501	2.36159e-55	2.51952e-15	0.14271
0.15232	0.64434	3.23444e-13	1.21809e-12	0.20334
0.05193	0.78318	2.54101e-14	1.09018e-06	0.16489
0.09051	0.79184	3.3114e-14	5.23133e-13	0.11765
0.30773	0.68337	3.51583e-19	2.47654e-15	0.0089
0.11709	0.68301	2.70416e-18	1.72343e-07	0.19991
0.15137	0.69038	6.50765e-10	3.62208e-07	0.15825
0.19148	0.68445	3.98031e-20	0.03449	0.08958
0.20957	0.68185	3.78279e-15	7.66634e-07	0.10858
0.25738	0.66821	4.59894e-16	0.04106	0.03335
0.19815	0.72937	4.16451e-13	2.00206e-10	0.07249
0.25958	0.73974	1.01999e-19	0.000681717	1.82751e-08
0.20471	0.72622	3.32442e-12	4.11499e-07	0.06907
0.17887	0.65248	6.72872e-41	2.022e-13	0.16866
0.13793	0.78655	8.67728e-12	5.69093e-09	0.07552
0.20665	0.66832	3.26224e-13	5.09417e-07	0.12503
0.09888	0.77601	5.99488e-14	4.51328e-05	0.12507
0.20193	0.74436	1.68633e-40	1.33505e-12	0.05371
0.2408	0.68456	3.2056e-14	2.88647e-20	0.07464
0.08551	0.75584	2.03759e-20	1.23114e-14	0.15865
0.1239	0.68772	6.01656e-13	9.0148e-06	0.18838
0.10862	0.74654	2.1832e-13	2.15995e-05	0.14482
0.21475	0.6928	6.27033e-19	0.07184	0.0206
0.18776	0.69608	1.02261e-34	5.82025e-12	0.11616
0.17757	0.64942	1.70417e-14	0.03081	0.1422
0.09801	0.78845	1.07374e-19	0.00369	0.10984
0.19826	0.77026	2.20024e-23	2.63756e-09	0.03147
0.15786	0.74259	5.27032e-21	9.95339e-11	0.09955
0.01406	0.71852	5.60411e-18	5.67219e-12	0.26741
0.18392	0.72583	7.45722e-41	1.15919e-13	0.09025
0.07369	0.78766	2.76178e-22	5.60583e-05	0.1386
0.13555	0.72882	5.57572e-13	0.11634	0.01929
0.09743	0.77444	2.74906e-11	5.41862e-10	0.12813
0.16399	0.80295	1.65175e-12	3.24067e-11	0.03306
0.19355	0.76605	1.8608e-19	1.74483e-13	0.04041
0.13985	0.82216	9.499e-12	2.42275e-11	0.03799
0.14393	0.73649	3.15394e-17	0.03548	0.08409
0.12905	0.68181	2.16456e-15	5.30373e-05	0.18908
0.06682	0.85878	2.5675e-14	0.02994	0.04445
3.24627e-06	0.76163	7.98495e-30	2.84525e-11	0.23837
0.19794	0.69755	1.28082e-18	0.00137	0.10314
0.04958	0.7906	1.55468e-31	1.2893e-13	0.15983
0.20946	0.68409	1.76813e-15	1.42859e-06	0.10645
0.17478	0.74097	1.04808e-15	2.79992e-08	0.08425
0.16857	0.73101	1.13746e-13	2.43314e-07	0.10042
0.14094	0.6937	1.5336e-48	2.02641e-13	0.16536
0.07553	0.78349	5.53379e-17	8.48908e-07	0.14097
0.06663	0.75195	2.01013e-24	1.11641e-17	0.18141
6.08378e-09	0.69982	6.71413e-17	0.02515	0.27503
0.28026	0.66736	2.51947e-16	0.0521	0.000285746
0.30525	0.68714	8.80832e-15	4.90399e-23	0.00761
0.12621	0.73802	7.80858e-26	1.5061e-09	0.13578
0.10712	0.76766	1.6642e-11	0.04476	0.08045
0.11739	0.76705	3.36078e-21	0.00115	0.11441
0.19298	0.6756	3.8476e-30	5.48687e-09	0.13142
0.13456	0.82127	1.04927e-20	3.40309e-10	0.04417
0.19072	0.7538	3.58493e-11	2.74891e-06	0.05548
0.22679	0.5946	5.90092e-13	0.06454	0.11408
0.2496	0.66668	2.11058e-16	0.02974	0.05398
0.16487	0.71828	1.14684e-18	3.5734e-06	0.11685
0.24848	0.67158	1.90595e-19	0.0105	0.06944
0.08727	0.74774	1.71709e-21	2.71166e-10	0.16499
0.13569	0.74849	3.18978e-12	0.01975	0.09607
0.15872	0.7436	1.14346e-22	2.02877e-17	0.09767
0.20961	0.7624	3.94398e-12	1.83436e-06	0.02799
0.29069	0.65319	5.05545e-41	5.31343e-12	0.05612
0.30292	0.58111	5.53035e-22	1.3139e-18	0.11597
0.2153	0.65813	9.37232e-23	0.04329	0.08328
0.19606	0.68306	9.40118e-15	1.24703e-07	0.12088
0.10772	0.70276	4.36926e-14	3.07156e-08	0.18952
0.28385	0.65468	1.47653e-18	0.011	0.05046
0.10695	0.76022	4.88537e-31	2.72925e-10	0.13283
0.1683	0.73269	2.11403e-14	0.01775	0.08126
0.0956	0.72013	1.50666e-19	0.07146	0.11282
0.27798	0.60151	1.89059e-17	8.36163e-08	0.12051
0.0338	0.67649	2.45646e-21	6.2407e-10	0.28971
0.06496	0.77218	1.77916e-13	0.02363	0.13923
0.15582	0.73182	3.27462e-34	2.5267e-14	0.11236
0.02005	0.76122	2.23807e-24	3.55844e-14	0.21874
0.0237	0.69	1.96875e-14	0.13303	0.15327
0.09506	0.78467	5.40838e-17	0.03621	0.08406
0.21655	0.77506	1.30682e-13	2.95574e-06	0.00839
0.25696	0.65986	1.89868e-19	2.5912e-07	0.08318
0.09498	0.81507	5.91298e-22	1.12507e-09	0.08995
0.16564	0.69481	2.97991e-16	1.58633e-08	0.13955
0.09096	0.63305	9.08888e-16	7.4059e-11	0.27599
0.08888	0.74786	3.57995e-15	0.06519	0.09808
0.18281	0.79945	5.11242e-23	5.48084e-09	0.01774
0.06926	0.7436	6.43699e-15	1.06303e-05	0.18714
0.1991	0.7091	2.4097e-15	0.02607	0.06573
0.10705	0.70621	9.7867e-32	2.23413e-11	0.18673
0.05799	0.73517	1.53007e-17	1.00006e-08	0.20684
0.08143	0.73835	1.28891e-13	1.5289e-05	0.18021
0.11077	0.71744	5.90298e-12	0.13453	0.03726
0.13857	0.72873	3.98954e-13	6.73431e-06	0.13269
0.09428	0.76303	1.17806e-18	3.71793e-06	0.14268
0.25591	0.68578	1.77064e-14	2.39317e-14	0.05832
0.21694	0.69004	3.6198e-12	0.0318	0.06122
0.11122	0.72574	1.12818e-12	0.05319	0.10986
0.06487	0.82425	7.80749e-12	7.94562e-12	0.11088
0.13732	0.68353	3.64322e-17	6.56689e-23	0.17916
0.12468	0.77316	2.09681e-32	1.17659e-11	0.10216
0.10778	0.66907	1.4324e-16	0.02809	0.19506
0.13886	0.80611	1.70349e-15	4.23165e-06	0.05502
0.24225	0.69649	1.38785e-10	1.97022e-09	0.06126
0.25148	0.62356	1.14501e-19	0.04673	0.07822
0.19481	0.68125	1.55487e-31	3.28803e-11	0.12394
0.18839	0.68978	1.78617e-16	2.72895e-12	0.12184
0.11265	0.76534	1.03126e-13	2.11237e-14	0.12201
0.20267	0.7082	1.73488e-18	7.95062e-10	0.08913
0.21781	0.76552	4.31462e-16	3.44982e-07	0.01667
0.16597	0.76925	5.33843e-41	3.5115e-12	0.06478
0.0981	0.81657	9.00185e-35	1.08899e-18	0.08533
0.22625	0.75735	4.08026e-21	4.92851e-05	0.01635
0.18421	0.65804	1.76085e-22	0.08987	0.06787
0.07922	0.82458	6.30474e-17	4.24125e-09	0.0962
0.19189	0.72202	1.49897e-21	4.85615e-09	0.08609
0.12431	0.76943	1.44769e-09	4.85646e-09	0.10626
0.14674	0.63778	1.21373e-15	0.07722	0.13826
0.22883	0.6811	4.51852e-16	7.35069e-18	0.09007
0.19501	0.68147	2.06643e-14	0.03376	0.08977
0.21097	0.68497	2.85436e-31	4.36174e-17	0.10406
0.17292	0.74702	9.23841e-10	3.08055e-07	0.08005
0.18553	0.74689	4.03951e-14	0.02681	0.04077
0.20352	0.66476	1.13589e-22	0.000111559	0.13161
0.18711	0.71224	3.15913e-15	2.63331e-10	0.10065
0.29364	0.67127	3.98012e-12	3.80004e-09	0.0351
0.18263	0.74924	4.58245e-09	3.57696e-09	0.06814
0.07964	0.7903	9.21212e-25	7.13614e-18	0.13005
0.22532	0.63532	6.19985e-50	4.41252e-14	0.13936
0.28918	0.64173	5.26051e-17	0.02844	0.04065
0.21582	0.71128	3.83158e-16	0.0334	0.0395
0.15224	0.75268	1.98062e-12	2.86678e-08	0.09508
0.10263	0.78113	1.65586e-15	0.03791	0.07833
0.20389	0.73863	1.45597e-18	0.000172931	0.05731
0.18408	0.74494	1.12835e-19	0.00467	0.0663
0.17638	0.82362	3.21967e-15	2.40971e-17	3.54019e-09
0.33614	0.63759	6.18276e-14	5.63786e-06	0.02626
0.03714	0.76761	1.53826e-14	0.06954	0.12571
0.09648	0.75996	2.28907e-13	1.29981e-12	0.14357
0.11882	0.76374	3.38995e-17	0.02967	0.08776
0.32252	0.63205	4.15339e-12	6.837e-06	0.04543
0.12898	0.80524	7.62397e-14	6.00717e-10	0.06578
0.06646	0.76117	3.17206e-16	8.72017e-11	0.17237
0.16718	0.71697	3.31066e-12	1.52072e-06	0.11584
0.1167	0.66737	6.01971e-22	0.05412	0.16181
0.11276	0.766	7.74592e-13	0.04701	0.07423
0.14206	0.78155	2.29901e-14	2.85568e-07	0.07639
0.12272	0.80735	1.8852e-12	2.87488e-05	0.06989
0.21551	0.65483	3.41048e-10	5.60117e-07	0.12965
0.21833	0.73383	1.28856e-13	2.91228e-15	0.04784
0.12693	0.68199	1.66918e-09	7.9436e-15	0.19108
0.19082	0.72041	1.46444e-11	2.88375e-11	0.08877
0.13684	0.8092	3.68533e-19	7.5171e-07	0.05396
0.13179	0.75125	7.19112e-18	1.32299e-17	0.11697
0.02937	0.80919	1.47046e-11	0.04395	0.11749
0.18442	0.57373	8.4962e-15	0.09637	0.14548
0.20705	0.71867	5.67364e-53	2.87304e-14	0.07428
0.23483	0.71167	6.21898e-16	1.50046e-11	0.0535
0.17076	0.71408	1.62601e-16	7.2193e-19	0.11516
0.16302	0.80285	1.41232e-09	2.13691e-07	0.03413
0.12569	0.79823	4.52681e-10	9.1981e-10	0.07608
0.13503	0.69733	1.92512e-41	2.52946e-18	0.16764
1.14917e-06	0.74762	1.92484e-24	3.92441e-13	0.25238
0.27578	0.69109	1.34996e-23	8.80128e-12	0.03312
0.19984	0.69737	2.31235e-17	6.91185e-05	0.10272
0.07723	0.75595	1.74984e-36	5.59107e-18	0.16683
0.04326	0.81202	1.81246e-15	4.27061e-06	0.14472
0.27305	0.65525	1.11843e-13	5.21879e-14	0.0717
0.10745	0.69497	3.38161e-12	0.02066	0.17692
0.15862	0.84138	2.54383e-21	9.445e-16	8.04448e-08
0.16931	0.71956	1.05258e-15	1.0386e-13	0.11113
2.69998e-05	0.7966	3.72447e-18	1.5255e-20	0.20338
0.17313	0.71145	2.11173e-43	3.65907e-14	0.11542
0.08893	0.74741	1.12132e-20	2.42845e-09	0.16366
0.20284	0.64114	1.4787e-37	2.37893e-11	0.15602
0.01529	0.80232	2.14104e-34	9.38817e-28	0.18239
0.14926	0.76006	1.5256e-18	1.06199e-05	0.09067
0.19357	0.69992	3.127e-22	1.92464e-09	0.10651
0.33137	0.66863	1.57363e-17	4.64115e-07	5.72052e-19
0.00211	0.79484	2.2051e-44	5.80116e-16	0.20305
0.11791	0.78829	2.18523e-16	2.12454e-17	0.0938
0.13572	0.71914	2.16916e-20	2.13948e-09	0.14514
0.02462	0.83625	1.83624e-48	1.04299e-14	0.13913
0.13945	0.76854	1.10626e-13	1.45965e-08	0.09202
0.1827	0.70576	1.099e-36	2.53153e-11	0.11155
0.19809	0.6822	7.73723e-18	4.30393e-08	0.11971
0.17706	0.73684	1.05069e-16	2.31414e-22	0.0861
0.03903	0.7393	3.43453e-28	2.86913e-09	0.22168
0.1483	0.73576	1.17911e-10	5.62725e-09	0.11594
0.08238	0.65737	2.39935e-18	0.04966	0.21059
0.19749	0.6907	3.99265e-16	0.02402	0.08778
0.15171	0.76972	3.28142e-18	0.05267	0.02589
0.12013	0.75695	4.78365e-20	0.03348	0.08943
0.12758	0.77403	1.32794e-32	4.54522e-10	0.09839
0.16389	0.79205	5.30119e-18	0.00332	0.04073
0.07276	0.77372	6.79627e-13	1.9818e-12	0.15352
0.08567	0.71255	5.51899e-12	0.01573	0.18605
3.74902e-07	0.76357	7.86766e-35	9.96806e-10	0.23643
0.11967	0.74308	2.24727e-14	0.0941	0.04315
0.20281	0.75176	4.11699e-14	1.48803e-07	0.04543
0.24273	0.62638	7.57289e-25	6.71292e-12	0.13089
0.12453	0.67692	8.71047e-10	1.0275e-06	0.19855
0.01604	0.83132	9.09801e-17	5.14258e-10	0.15264
0.08987	0.75928	3.19759e-18	2.20543e-05	0.15083
0.17242	0.63914	5.56721e-13	6.74774e-10	0.18843
0.16057	0.67878	3.23247e-21	1.79243e-09	0.16066
0.29456	0.59953	2.44819e-16	8.01755e-06	0.1059
0.16639	0.73054	8.53195e-40	5.30398e-13	0.10307
0.10596	0.75168	2.77201e-24	5.87385e-19	0.14236
0.1684	0.76082	2.83599e-37	2.9737e-11	0.07078
0.12573	0.80372	1.99151e-11	8.59115e-06	0.07054
0.22715	0.67477	2.19886e-12	3.83751e-06	0.09808
0.17981	0.74485	3.2263e-15	1.94856e-10	0.07534
0.23446	0.66399	2.09046e-55	2.62001e-15	0.10155
0.18826	0.68477	5.40204e-36	1.46147e-10	0.12696
0.12837	0.76947	4.68864e-13	1.80916e-06	0.10215
0.19938	0.80061	1.9071e-10	1.20961e-06	1.36855e-08
0.17517	0.65325	1.10875e-32	9.31685e-12	0.17158
0.00804	0.79532	3.28641e-16	6.49395e-09	0.19663
0.07204	0.76281	7.49382e-13	1.65735e-12	0.16515
8.39646e-09	0.79556	3.75976e-28	3.56215e-12	0.20444
0.22176	0.68736	2.86032e-50	4.11566e-15	0.09088
0.25637	0.69428	4.40462e-10	7.74381e-06	0.04934
0.10387	0.70753	1.12012e-11	0.04781	0.14079
0.12615	0.68694	1.08705e-22	0.07868	0.10823
0.27313	0.72687	1.00781e-12	7.8317e-11	1.8726e-08
0.17309	0.69904	4.26835e-23	2.38352e-10	0.12787
0.04214	0.73467	1.25747e-13	0.01926	0.20394
0.08555	0.71868	2.91208e-13	1.65418e-06	0.19577
0.28795	0.71204	5.7057e-16	1.09761e-15	4.83081e-06
0.19783	0.78692	1.11609e-16	2.70217e-25	0.01525
0.10095	0.7735	1.45044e-15	1.3407e-06	0.12555
0.15027	0.76461	4.03613e-20	0.02022	0.0649
0.17963	0.81483	4.78839e-14	1.03846e-22	0.00555
0.14588	0.73622	1.28911e-15	0.0191	0.0988
0.20654	0.70534	2.82285e-14	1.40932e-18	0.08812
0.27607	0.72393	3.83929e-15	1.18935e-11	1.00805e-07
0.16364	0.71109	3.00428e-13	0.01506	0.11021
0.18931	0.6608	1.72993e-21	8.07861e-13	0.14989
0.25382	0.60565	9.16011e-18	9.8696e-12	0.14054
0.11471	0.71141	3.36567e-11	0.14687	0.02701
0.10964	0.6991	1.45288e-10	0.04307	0.1482
0.12604	0.71685	8.41886e-19	1.42546e-14	0.15711
0.11598	0.7436	3.02127e-12	5.56186e-09	0.14041
0.20462	0.70834	2.79914e-42	2.19926e-12	0.08704
0.14367	0.73438	2.39244e-16	1.53943e-07	0.12196
0.15274	0.73155	6.13849e-13	2.16346e-05	0.11569
0.28402	0.57943	1.65901e-18	0.046	0.09055
0.19764	0.76353	6.92199e-14	1.76942e-07	0.03883
0.19611	0.70496	5.60894e-11	0.05408	0.04486
0.1535	0.78902	8.92931e-20	1.03745e-14	0.05748
0.18893	0.75311	1.04899e-14	4.80214e-05	0.05791
0.28265	0.71061	5.34267e-19	4.81099e-17	0.00674
0.02844	0.81586	6.08773e-18	0.01282	0.14289
0.22793	0.73372	1.29067e-16	3.51039e-18	0.03835
0.16771	0.72765	1.02409e-18	0.000122614	0.10452
0.14199	0.80646	1.65376e-14	4.1606e-08	0.05155
0.19703	0.74573	7.88006e-38	8.69529e-12	0.05723
0.14756	0.79885	2.90584e-32	5.80628e-13	0.05359
0.17052	0.69535	1.01485e-12	0.05105	0.08308
0.1324	0.78053	7.2515e-40	9.58215e-13	0.08707
0.13973	0.86026	8.49104e-13	6.27497e-24	1.15305e-05
0.25356	0.70868	1.14646e-53	3.31409e-21	0.03776
0.15706	0.68529	7.21556e-24	1.86087e-10	0.15765
0.1234	0.75208	4.5155e-19	0.00492	0.1196
0.13892	0.71757	4.05915e-37	8.88435e-13	0.14351
0.10408	0.76568	3.03957e-12	0.08831	0.04193
0.15749	0.73827	8.07464e-14	2.20045e-11	0.10424
0.19231	0.67777	4.71844e-13	6.14552e-10	0.12992
0.2822	0.62063	4.08821e-29	6.91895e-10	0.09718
0.11284	0.83924	9.30191e-34	1.07741e-11	0.04792
0.10241	0.83483	1.15803e-15	7.7734e-08	0.06276
0.07909	0.77387	6.109e-23	2.20816e-11	0.14704
0.0884	0.72598	4.27012e-16	2.85556e-18	0.18562
0.21542	0.75419	2.6499e-18	0.0102	0.0202
0.14033	0.73357	3.46316e-13	0.10305	0.02304
0.17179	0.73018	1.33e-19	0.00243	0.0956
0.25366	0.65299	5.92803e-13	2.93044e-07	0.09335
0.22697	0.7167	2.29608e-37	2.19984e-11	0.05633
0.25003	0.7168	1.30841e-31	2.33198e-11	0.03317
0.10312	0.81648	7.3347e-14	1.31958e-10	0.08041
0.21641	0.69049	9.46304e-16	5.01665e-06	0.09309
0.18767	0.69272	1.89484e-13	0.06325	0.05636
0.22144	0.64179	5.63391e-16	2.40132e-15	0.13677
0.15988	0.71905	1.94603e-17	5.72589e-10	0.12107
0.23184	0.63662	4.17346e-18	2.19655e-07	0.13154
0.20378	0.69739	2.8523e-15	2.71324e-09	0.09883
0.19923	0.67937	6.83559e-16	0.05412	0.06729
0.03973	0.78403	7.94222e-41	2.47948e-14	0.17624
3.66142e-05	0.87619	1.5644e-19	0.0241	0.09967
0.17531	0.65199	2.99013e-19	3.41075e-08	0.1727
0.1842	0.74295	3.4144e-15	0.01975	0.0531
0.16783	0.62009	2.65685e-14	0.07178	0.1403
0.17867	0.6817	6.99781e-30	1.86832e-16	0.13963
0.18797	0.61078	1.19794e-14	0.10604	0.09522
0.1287	0.7874	2.22934e-14	0.00809	0.0758
0.10643	0.69466	1.16483e-11	3.48173e-07	0.19892
0.01285	0.84016	7.71392e-12	4.07851e-12	0.14699
0.04809	0.64816	1.28444e-16	0.15339	0.15035
0.12756	0.80255	4.26133e-20	0.00239	0.06749
0.16144	0.66453	6.36554e-18	0.000100986	0.17393
0.22682	0.77313	1.48181e-17	4.70874e-05	2.89356e-14
0.1466	0.71228	1.2657e-20	0.000105313	0.14101
0.2658	0.68717	2.36671e-14	1.74792e-06	0.04702
0.15689	0.71247	8.92021e-11	2.41251e-09	0.13065
0.18779	0.68316	4.38409e-20	1.104e-12	0.12905
0.16208	0.68354	1.38432e-10	0.04789	0.10649
0.09035	0.77546	1.74546e-15	1.29462e-09	0.13418
0.09914	0.76993	1.317e-10	2.99533e-06	0.13093
0.17857	0.81987	3.04311e-14	7.01187e-06	0.00155
0.08534	0.78099	1.49013e-16	2.16669e-15	0.13367
0.09745	0.68497	5.15818e-44	5.24462e-12	0.21758
0.12582	0.74105	5.48533e-14	0.06446	0.06867
0.19771	0.71836	9.47169e-14	1.17057e-16	0.08392
0.143	0.78291	1.4057e-14	3.8796e-08	0.07409
0.01571	0.78673	1.65529e-15	0.12596	0.0716
0.29252	0.64993	3.46656e-21	4.42137e-13	0.05755
0.049	0.77489	2.80228e-15	5.46778e-11	0.1761
0.21591	0.69676	1.54597e-11	1.27607e-10	0.08734
0.16781	0.73112	1.19547e-14	1.84209e-06	0.10106
0.16676	0.74493	3.92052e-15	1.04009e-05	0.0883
0.20153	0.7158	6.63744e-12	1.75986e-05	0.08265
0.11706	0.73244	4.29466e-25	8.56318e-13	0.1505
0.26057	0.7065	8.19121e-16	2.77176e-14	0.03292
0.24484	0.70317	2.10418e-14	0.01547	0.03651
0.23156	0.68936	4.30943e-16	0.02734	0.05174
0.24051	0.67436	3.97356e-31	1.05575e-10	0.08513
0.15789	0.76408	2.85807e-14	2.61164e-20	0.07803
0.0209	0.8002	2.17788e-12	9.65655e-12	0.1789
0.10302	0.79356	1.0291e-09	7.00301e-06	0.10341
0.21078	0.68501	1.31745e-11	1.80279e-08	0.10421
0.01052	0.73515	3.73241e-24	9.40187e-20	0.25433
0.05928	0.70715	5.2676e-12	0.04825	0.18532
0.15887	0.69634	1.0283e-23	2.00385e-09	0.14479
0.17816	0.69728	1.90419e-41	7.0699e-12	0.12456
0.10475	0.7071	6.98634e-23	8.76313e-10	0.18815
0.14044	0.83577	1.50019e-41	3.90291e-14	0.02379
0.13964	0.70464	2.66109e-13	8.57655e-09	0.15571
0.18407	0.71624	9.23518e-38	1.40403e-10	0.09969
0.20777	0.72976	4.55203e-12	1.51925e-07	0.06247
0.0533	0.75383	3.24209e-14	0.09405	0.09881
0.23342	0.62584	2.08554e-24	2.10588e-08	0.14073
0.05828	0.76759	3.92343e-15	0.02029	0.15384
0.07021	0.74917	8.9252e-18	0.04115	0.13947
0.12675	0.79151	1.27974e-13	1.00033e-06	0.08174
0.11715	0.67708	1.53763e-14	0.04864	0.15713
0.11499	0.7349	7.66897e-16	0.01693	0.13318
0.20197	0.66254	1.02675e-14	0.02931	0.10618
0.27862	0.68218	7.43018e-21	9.25192e-06	0.03919
0.17819	0.6972	1.27931e-11	1.51272e-09	0.12461
0.08644	0.70576	3.31387e-21	0.000515722	0.20728
0.20845	0.79155	6.59644e-18	8.04968e-15	1.37579e-08
0.19277	0.66593	4.24672e-17	5.95336e-11	0.1413
0.12763	0.61262	4.54631e-16	0.08982	0.16993
0.25122	0.6947	3.9941e-37	1.11505e-11	0.05408
0.15169	0.7433	6.41908e-14	0.02404	0.08096
0.13889	0.70801	3.08781e-40	3.20664e-13	0.1531
0.05879	0.78109	3.56778e-16	3.2193e-06	0.16012
0.14874	0.64572	1.86226e-44	5.66576e-12	0.20555
0.15444	0.74382	6.52935e-15	0.03457	0.06717
0.03163	0.81955	7.23554e-19	0.00772	0.1411
0.00874	0.78225	4.63325e-17	4.04017e-09	0.20902
0.13106	0.79761	3.04845e-24	1.83378e-17	0.07133
0.11193	0.69571	1.52105e-14	0.02889	0.16348
0.09508	0.7343	4.2037e-13	3.98729e-08	0.17061
0.14715	0.77377	1.44135e-15	3.37259e-07	0.07908
0.30475	0.62553	6.12685e-19	1.36513e-14	0.06972
0.19099	0.69303	2.02804e-14	9.63772e-08	0.11599
0.21332	0.63284	2.58048e-21	0.03879	0.11505
0.24052	0.70076	1.69004e-47	3.56219e-13	0.05872
0.06659	0.73223	1.37643e-14	0.02522	0.17597
0.18814	0.74061	7.79245e-13	1.87727e-09	0.07125
0.10083	0.76192	9.91532e-41	9.51024e-12	0.13725
0.28067	0.69472	3.03236e-11	1.19394e-10	0.02461
0.07721	0.80248	9.06061e-40	1.52439e-12	0.12031
0.21919	0.6467	1.24378e-11	1.18336e-05	0.1341
0.17884	0.68048	6.08291e-15	0.00771	0.13296
0.10416	0.75653	3.4674e-12	9.87802e-09	0.13931
0.09793	0.72885	2.05484e-13	0.12272	0.05049
0.19236	0.72403	4.69314e-14	5.66757e-09	0.08361
0.10484	0.78232	6.05733e-17	0.00050673	0.11233
0.16806	0.68598	2.50863e-32	1.38067e-11	0.14596
0.08974	0.79966	5.22236e-31	4.51909e-16	0.1106
0.20937	0.66466	5.84755e-11	0.03986	0.08611
0.18081	0.76714	1.30625e-21	3.38036e-14	0.05205
0.23766	0.75491	2.57504e-17	6.14059e-17	0.00742
0.17677	0.71849	2.28424e-18	1.72556e-08	0.10474
0.04587	0.79896	3.5303e-13	4.98086e-13	0.15517
0.31076	0.68924	3.93778e-18	6.07281e-12	1.80168e-10
0.12325	0.80662	1.30135e-34	2.67961e-10	0.07013
0.15182	0.6502	7.5281e-14	1.94173e-08	0.19798
5.94684e-09	0.84483	1.85043e-15	0.00688	0.14829
0.17618	0.73167	3.77773e-17	1.28685e-18	0.09214
0.22354	0.69838	4.74735e-34	1.05657e-17	0.07808
0.04483	0.75411	8.93187e-23	3.46564e-15	0.20106
0.14322	0.75478	9.52046e-12	8.4278e-09	0.10201
0.09214	0.78226	1.67691e-18	4.00282e-05	0.12555
0.08883	0.79348	1.32256e-22	9.47031e-10	0.11769
0.16804	0.83191	6.79987e-17	1.34434e-09	5.03929e-05
0.28226	0.7015	7.64741e-23	4.26658e-12	0.01624
0.09564	0.77836	2.47495e-34	1.96482e-17	0.12599
0.11515	0.72545	1.38776e-13	0.1034	0.056
0.20713	0.79285	2.09095e-14	2.36522e-05	1.19926e-08
0.09725	0.77044	1.36061e-31	1.01681e-15	0.13231
0.04877	0.75117	8.7158e-13	0.06239	0.13768
0.16951	0.81291	4.13511e-12	2.08706e-07	0.01758
0.07374	0.85471	1.2794e-50	9.99491e-15	0.07155
0.22807	0.6605	6.39948e-16	2.70049e-12	0.11143
0.21958	0.74491	8.21295e-10	2.47548e-09	0.03551
0.2594	0.71546	4.78523e-33	1.47531e-13	0.02514
0.1793	0.69242	5.41423e-14	5.79341e-18	0.12827
2.39301e-05	0.82607	5.39656e-13	1.68721e-12	0.17391
0.13614	0.71771	2.36802e-21	6.90005e-10	0.14614
0.15897	0.78398	9.43982e-18	5.99582e-08	0.05705
0.17961	0.8203	2.44406e-16	7.69758e-21	9.82691e-05
0.15519	0.74063	2.15399e-11	0.05674	0.04744
0.28162	0.64275	8.22309e-11	1.17865e-14	0.07563
0.24325	0.55521	6.0861e-13	0.09804	0.1035
0.12559	0.76697	2.97184e-24	1.42969e-11	0.10743
0.25933	0.61168	1.75809e-17	6.61815e-05	0.12893
0.1347	0.76032	3.41254e-16	4.27703e-08	0.10498
0.16304	0.64563	4.05497e-15	0.076	0.11533
0.29465	0.67732	5.56363e-12	4.03672e-07	0.02803
0.15507	0.68409	3.56553e-13	2.79665e-11	0.16084
0.16033	0.78255	1.59467e-40	1.28112e-11	0.05712
0.07224	0.75706	5.85889e-17	0.01435	0.15635
0.21009	0.75922	1.19753e-13	2.52015e-11	0.03069
0.20015	0.70482	1.76893e-14	7.50964e-07	0.09503
0.08276	0.89097	4.13067e-12	3.09272e-13	0.02627
0.12743	0.73822	2.56148e-12	2.58541e-09	0.13435
0.09336	0.63696	8.83984e-12	2.04424e-11	0.26969
0.01917	0.77594	6.6549e-27	0.05908	0.14581
0.05623	0.75985	4.97508e-32	1.08439e-10	0.18392
0.09996	0.66159	1.15835e-15	0.00963	0.22882
0.02841	0.83375	1.21421e-14	9.53011e-10	0.13784
0.11866	0.81818	3.34124e-13	1.51013e-06	0.06316
0.18836	0.63587	4.41586e-13	1.08442e-06	0.17577
0.15322	0.68898	1.69312e-23	1.96572e-15	0.1578
1.18036e-05	0.80703	2.7516e-22	3.79078e-06	0.19295
0.0583	0.67979	1.18145e-13	0.08785	0.17407
0.05897	0.74696	1.07973e-32	1.3089e-10	0.19407
0.13977	0.725	5.11952e-13	0.07342	0.0618
0.19239	0.62069	1.07523e-21	1.49954e-07	0.18693
0.1878	0.71969	3.00422e-16	0.04306	0.04945
0.12181	0.73356	7.10814e-26	2.34926e-18	0.14463
0.2151	0.73525	1.86907e-40	1.86966e-13	0.04964
0.1122	0.73529	1.67932e-12	0.05946	0.09305
0.18721	0.73962	6.74587e-36	1.06732e-13	0.07316
0.05642	0.78427	4.36515e-39	3.22062e-14	0.15931
0.10931	0.74548	6.20442e-16	6.00393e-17	0.1452
0.31648	0.60255	1.18132e-15	0.03019	0.05078
0.12599	0.7264	2.24101e-13	5.94893e-08	0.14762
0.15623	0.79398	2.01316e-11	1.79741e-09	0.04979
0.11133	0.76954	3.8723e-33	1.79994e-11	0.11913
0.26309	0.7369	1.5038e-12	1.17193e-11	3.61411e-06
0.16472	0.70707	3.35109e-13	7.79485e-07	0.12821
0.15028	0.72975	6.9819e-18	7.88125e-05	0.11989
0.18089	0.62381	1.91226e-14	2.55851e-19	0.1953
0.18202	0.72836	4.20879e-11	1.03497e-09	0.08962
0.18185	0.75967	2.82974e-15	0.01973	0.03875
0.23863	0.66922	2.73213e-12	6.7807e-16	0.09214
0.16464	0.77203	1.82268e-15	5.81007e-05	0.06327
0.23369	0.66882	1.27817e-33	8.03857e-13	0.09749
0.09049	0.7673	3.01354e-25	2.8785e-16	0.14221
0.20782	0.72905	5.225e-13	5.12125e-10	0.06312
0.16718	0.64654	1.68253e-41	5.96136e-14	0.18628
2.58069e-07	0.82899	1.0455e-19	9.68122e-09	0.17101
0.17392	0.68688	1.18195e-16	7.16944e-10	0.1392
0.18138	0.80068	7.51818e-17	2.20938e-06	0.01794
0.20161	0.72823	8.88256e-16	0.00581	0.06435
0.31135	0.59551	2.42255e-14	0.08794	0.0052
0.20393	0.70495	9.18144e-22	3.38871e-09	0.09112
0.16384	0.71378	5.16634e-15	3.40751e-09	0.12238
0.09171	0.80039	1.43462e-15	1.21289e-08	0.1079
0.16131	0.81338	6.70315e-13	3.57755e-07	0.02531
0.21382	0.69219	3.62571e-09	5.61877e-08	0.09399
0.14988	0.71169	5.41824e-14	0.01954	0.1189
0.03038	0.71092	2.58832e-22	0.12966	0.12904
0.04867	0.78479	1.5824e-46	3.26662e-12	0.16654
0.18599	0.73845	8.50589e-13	7.63347e-16	0.07556
0.01616	0.73488	1.26303e-16	0.05435	0.19461
0.11333	0.65098	3.11878e-19	0.11273	0.12297
0.15676	0.69783	1.54221e-15	1.19968e-09	0.14541
0.22071	0.68826	1.50765e-13	1.741e-06	0.09103
0.11419	0.78474	9.55878e-12	1.32237e-16	0.10107
0.1007	0.76305	1.02758e-16	2.66092e-22	0.13625
0.12692	0.78585	7.44287e-12	4.08191e-09	0.08723
0.06751	0.71881	1.46585e-13	0.0187	0.19498
0.13623	0.71284	8.67758e-31	2.84011e-11	0.15094
0.26441	0.69993	3.38926e-17	4.26557e-06	0.03565
0.16628	0.75948	4.48669e-13	6.47518e-07	0.07423
0.22883	0.69249	1.7686e-19	9.24328e-07	0.07868
0.16597	0.72861	1.54989e-34	1.85293e-10	0.10542
0.14132	0.70956	4.34931e-42	1.2292e-18	0.14912
0.0864	0.78439	2.23799e-42	1.01915e-12	0.12921
0.15885	0.75818	2.40358e-13	7.16539e-06	0.08297
0.26623	0.65503	1.50205e-34	7.39718e-11	0.07874
0.21521	0.72731	1.9143e-21	0.00241	0.05506
0.11373	0.79674	1.40604e-38	5.59593e-12	0.08953
0.19751	0.8024	7.3378e-16	3.22794e-24	8.59236e-05
0.16057	0.68125	7.11412e-14	1.48765e-06	0.15818
5.29158e-06	0.82926	2.48481e-20	2.67446e-09	0.17073
0.16109	0.71325	1.65789e-13	2.57896e-06	0.12566
0.16376	0.71106	2.97543e-14	5.98321e-13	0.12518
0.09877	0.73999	3.25865e-52	4.01737e-15	0.16125
0.15578	0.72918	1.57954e-38	4.15891e-11	0.11504
0.20693	0.68397	4.56631e-19	0.00922	0.09988
0.13675	0.73198	6.24592e-14	1.3956e-12	0.13127
0.08496	0.81309	3.68059e-15	0.02903	0.07292
0.14838	0.70277	4.79987e-21	4.98418e-09	0.14885
0.15865	0.71154	4.17038e-22	0.00286	0.12695
0.21719	0.78281	2.19427e-12	9.7529e-10	4.02384e-10
0.1515	0.72842	3.23966e-42	6.70822e-13	0.12008
0.11089	0.76654	1.44899e-14	1.69727e-06	0.12257
0.122	0.66566	4.17342e-17	0.15263	0.05971
0.1949	0.68671	4.01206e-16	2.89808e-07	0.11839
0.24698	0.66755	1.40951e-44	1.13023e-11	0.08548
0.24295	0.75704	2.91062e-17	6.87446e-06	4.01473e-08
0.276	0.724	1.60971e-13	6.08653e-24	6.99973e-06
0.10551	0.71632	4.205e-18	0.04556	0.13261
0.20584	0.70977	1.43688e-19	4.21141e-07	0.0844
0.10628	0.78425	8.63239e-37	2.47663e-13	0.10946
0.03193	0.79516	2.34911e-16	6.74321e-07	0.17291
0.18193	0.69378	2.95593e-16	0.03258	0.09171
0.1462	0.75008	1.2593e-15	0.01469	0.08904
0.10696	0.77201	3.56315e-14	0.08774	0.0333
0.12336	0.66391	3.64321e-17	0.00968	0.20305
0.18217	0.74169	1.14897e-15	3.47568e-05	0.07611
0.07238	0.7047	2.0682e-23	0.02794	0.19499
0.10599	0.81963	7.0279e-13	2.2688e-05	0.07436
0.23116	0.6456	3.70254e-12	9.47224e-07	0.12323
0.28415	0.71583	3.55934e-12	3.41834e-10	2.28991e-05
1.45658e-06	0.72734	5.80267e-13	0.16968	0.10297
0.13067	0.69342	3.47678e-17	0.03012	0.14579
0.10545	0.8269	2.32932e-14	1.20069e-19	0.06765
0.07372	0.76426	3.213e-12	0.04008	0.12194
1.64009e-08	0.82923	4.48151e-28	9.24565e-06	0.17076
0.0887	0.70622	9.62062e-12	8.33893e-08	0.20508
0.08011	0.72976	1.71712e-16	0.00175	0.18838
0.09819	0.75483	6.21975e-24	2.39271e-12	0.14697
0.1391	0.72341	4.58326e-22	2.43329e-10	0.13749
0.12387	0.68344	1.94795e-12	7.17075e-06	0.19268
0.07914	0.73653	1.04682e-32	3.02224e-12	0.18433
0.18837	0.64519	1.02673e-13	2.77694e-09	0.16644
0.21555	0.67455	2.88736e-20	1.56898e-09	0.1099
0.23807	0.75545	1.82984e-12	2.11786e-06	0.00648
0.00946	0.70491	6.96765e-16	0.04645	0.23918
0.02775	0.73197	3.05195e-28	6.38421e-11	0.24028
0.07517	0.83574	3.33312e-12	1.77815e-09	0.08909
0.11186	0.72256	3.20424e-18	0.000535518	0.16504
0.13774	0.75322	1.51561e-23	4.62366e-09	0.10903
0.22336	0.67216	1.81866e-11	2.15873e-08	0.10448
0.15412	0.73262	2.36454e-14	6.64917e-09	0.11326
0.12113	0.7633	1.39216e-13	4.49428e-08	0.11557
0.11839	0.80809	9.44396e-15	1.55495e-16	0.07353
0.28962	0.70321	8.29643e-15	0.00717	5.66624e-13
0.17158	0.73854	4.97832e-48	2.09533e-13	0.08987
0.13533	0.79224	1.20787e-13	1.36069e-06	0.07242
0.15989	0.73917	1.90512e-20	2.00526e-05	0.10092
0.16624	0.67548	4.9623e-18	0.0016	0.15668
0.15479	0.70242	1.1781e-13	0.01792	0.12487
0.13068	0.7384	2.8569e-17	7.16446e-05	0.13085
0.09995	0.83624	1.58205e-16	0.03603	0.02779
0.28335	0.68653	2.35419e-16	2.71409e-07	0.03012
0.00312	0.79848	6.123e-20	1.47632e-08	0.1984
0.19124	0.70483	8.15264e-15	3.01641e-06	0.10393
0.15924	0.72925	2.9385e-18	0.000114016	0.11139
0.18612	0.73819	8.14257e-28	0.01241	0.06328
0.07469	0.79551	6.78832e-14	4.90324e-08	0.1298
4.74421e-10	0.78992	3.13965e-15	3.58942e-07	0.21008
0.30595	0.61478	3.48105e-15	7.37174e-09	0.07927
0.15059	0.71047	5.44199e-17	1.25843e-08	0.13895
0.08555	0.69821	3.7978e-28	1.09047e-10	0.21624
0.10708	0.74062	2.4351e-31	4.76397e-12	0.15231
0.11943	0.71295	2.78853e-15	1.2129e-07	0.16762
0.18461	0.75914	2.46276e-27	3.42696e-10	0.05625
0.08011	0.68599	8.00571e-17	0.09883	0.13507
0.19982	0.71555	1.59812e-12	0.01276	0.07186
0.14792	0.70026	5.95991e-11	7.09595e-09	0.15182
0.15842	0.78229	4.81363e-18	1.57448e-15	0.05929
0.2015	0.7985	3.04962e-13	5.88291e-14	1.11977e-06
0.19248	0.69951	1.88347e-12	2.24748e-10	0.10801
0.2599	0.66439	4.59802e-26	1.71557e-08	0.07571
0.12303	0.75352	5.63094e-15	0.02392	0.09953
0.1553	0.69478	6.87702e-33	7.72894e-12	0.14992
0.23	0.65263	6.9555e-25	9.55755e-06	0.11736
0.18347	0.8163	6.38764e-16	1.20838e-17	0.000226219
0.29234	0.62352	8.63998e-13	1.89082e-05	0.08412
0.24107	0.62439	1.26361e-18	0.03588	0.09866
0.06158	0.90723	1.80004e-51	3.13514e-16	0.03119
0.14758	0.799	1.89518e-18	3.32875e-05	0.05339
0.2451	0.63035	1.68302e-15	3.65576e-11	0.12455
0.17293	0.75669	1.09772e-20	5.26121e-05	0.07032
0.06089	0.7666	5.99353e-23	8.52607e-09	0.17251
0.08494	0.81217	7.62149e-13	0.05868	0.04422
0.06527	0.79567	2.05917e-15	0.00723	0.13183
0.02445	0.72122	3.16328e-20	0.04615	0.20819
0.18955	0.75388	6.30213e-14	5.11061e-08	0.05657
0.15056	0.71873	4.38526e-18	0.01089	0.11982
0.28576	0.66046	1.51544e-12	0.05378	2.6254e-07
0.17785	0.76559	2.56258e-17	5.0187e-05	0.05651
0.17898	0.7139	1.45333e-19	2.21141e-08	0.10711
0.15744	0.76066	1.6968e-08	2.41917e-06	0.0819
0.23285	0.66144	4.9691e-13	0.05418	0.05153
0.0781	0.75706	5.09097e-14	4.18052e-08	0.16484
0.16421	0.78957	4.77902e-21	1.17479e-17	0.04622
0.27057	0.7294	2.94513e-18	3.2407e-05	5.76849e-33
0.11615	0.75786	8.79539e-41	7.01724e-12	0.126
0.16859	0.69777	4.1508e-24	0.02933	0.10431
0.10768	0.78723	4.99973e-27	1.42087e-09	0.10509
0.29537	0.61913	5.06688e-16	6.59658e-10	0.0855
0.0813	0.77457	5.35191e-28	3.3831e-10	0.14413
0.20352	0.70781	8.23268e-12	4.75927e-06	0.08866
0.16472	0.69606	3.17028e-13	3.67884e-12	0.13921
0.10909	0.8184	1.52018e-16	2.58885e-11	0.07252
0.18774	0.75493	2.75297e-21	1.22187e-09	0.05733
0.09237	0.8349	1.64776e-12	3.84534e-12	0.07273
0.21018	0.77224	9.12174e-23	4.92012e-09	0.01759
0.18055	0.6973	8.08941e-19	0.01257	0.10959
0.1284	0.65666	2.33326e-12	0.0524	0.16254
0.14797	0.71135	2.93377e-34	2.299e-10	0.14068
0.17441	0.65065	2.52962e-12	2.43003e-10	0.17494
0.15518	0.70402	7.30578e-18	8.698e-09	0.1408
0.265	0.72135	6.89133e-32	1.0557e-18	0.01365
0.17113	0.70614	1.28732e-16	6.19397e-08	0.12273
0.000220607	0.77843	2.29961e-18	1.0753e-08	0.22135
0.14151	0.75828	3.13923e-14	2.71914e-07	0.10021
0.1682	0.70861	1.79789e-41	1.90888e-13	0.12318
0.23769	0.65892	9.74383e-20	4.37649e-07	0.10338
0.1019	0.7997	1.57762e-17	8.07163e-08	0.09841
0.13223	0.72799	2.16783e-17	0.00569	0.13409
0.000148624	0.83867	9.07607e-17	1.17328e-15	0.16118
0.23247	0.69847	8.51304e-14	9.01281e-12	0.06906
0.15275	0.7376	1.16007e-11	1.63118e-05	0.10963
0.12148	0.84364	5.27895e-16	4.87601e-17	0.03488
0.14611	0.62573	1.21842e-30	0.00551	0.22265
0.06081	0.72754	2.14983e-16	0.05457	0.15709
0.0435	0.74622	1.40623e-12	3.3798e-06	0.21028
0.2054	0.70619	1.07716e-14	8.50305e-14	0.08841
0.05618	0.75805	4.78612e-19	1.51691e-08	0.18577
0.1976	0.69495	7.99475e-36	1.30866e-11	0.10745
0.16932	0.74996	6.48751e-53	2.64364e-14	0.08073
0.20311	0.67086	9.53549e-14	1.17844e-07	0.12603
0.05509	0.74432	1.67551e-12	0.05842	0.14216
0.28596	0.67561	4.06015e-18	2.57281e-16	0.03844
0.22391	0.74771	5.50057e-13	4.37128e-10	0.02838
0.2554	0.62708	9.72901e-14	3.50778e-07	0.11752
0.12034	0.82318	5.63551e-27	3.54213e-10	0.05647
0.23174	0.6179	7.19677e-13	6.38015e-06	0.15035
0.02739	0.79051	6.77932e-18	1.05324e-06	0.18209
0.23037	0.58557	1.3151e-16	0.06442	0.11964
0.07084	0.66117	1.30308e-10	0.09813	0.16986
0.16661	0.67678	1.26012e-19	5.51434e-09	0.15662
0.13121	0.79581	2.4203e-30	2.66503e-10	0.07298
0.06162	0.75103	5.91529e-16	2.097e-05	0.18734
0.20803	0.74906	3.23725e-20	5.47949e-13	0.04291
0.15543	0.70476	2.91594e-12	0.08312	0.05669
0.14108	0.81664	9.80169e-14	0.01937	0.0229
0.07506	0.79293	3.45335e-26	3.4928e-10	0.13202
0.11606	0.76928	1.99318e-19	2.49312e-07	0.11465
0.08103	0.71365	1.14568e-14	0.03046	0.17486
0.16933	0.77462	8.88163e-14	2.86493e-14	0.05605
0.17068	0.76451	1.15106e-12	1.84973e-12	0.06481
0.20338	0.71963	5.15122e-20	6.12481e-10	0.07699
0.22465	0.65383	8.53137e-13	0.03891	0.0826
0.17854	0.73856	1.68612e-11	3.55974e-06	0.08289
0.22749	0.70792	3.30252e-15	0.01978	0.04481
0.19763	0.72645	2.25587e-17	0.01306	0.06286
0.13074	0.74399	2.27906e-17	3.07775e-07	0.12527
0.21382	0.66281	2.77166e-14	0.03	0.09336
0.18246	0.7554	1.10713e-21	3.23438e-09	0.06214
0.28034	0.58709	1.64282e-12	0.10233	0.03024
0.03686	0.75184	8.08517e-18	6.10819e-22	0.2113
0.17599	0.68549	4.10051e-24	5.80426e-11	0.13852
0.0849	0.76879	1.32264e-12	2.71701e-11	0.14632
0.16719	0.71111	3.44872e-23	5.86672e-09	0.1217
0.20855	0.72852	2.58845e-22	7.38259e-16	0.06292
0.0566	0.79478	1.12602e-11	4.87093e-12	0.14861
0.15237	0.64108	4.9539e-15	2.60562e-13	0.20655
0.18423	0.6545	9.5305e-24	8.83677e-17	0.16127
0.19637	0.61768	1.72524e-14	0.03075	0.15519
0.19151	0.67191	6.51407e-16	0.03913	0.09746
0.17874	0.76021	2.66276e-14	1.19343e-08	0.06105
0.11919	0.80301	3.26868e-14	2.37287e-08	0.0778
0.22069	0.70226	9.38506e-14	2.82751e-05	0.07703
0.16876	0.75625	1.87291e-22	6.02672e-13	0.075
0.21516	0.71424	5.80045e-13	5.48742e-13	0.0706
0.05772	0.79972	3.41841e-17	0.03409	0.10847
0.22856	0.61931	7.14811e-16	0.03574	0.11639
0.12397	0.73452	3.9637e-12	9.37326e-08	0.14152
0.25221	0.68055	3.08035e-13	2.83763e-06	0.06724
0.20351	0.67936	3.79709e-13	0.02929	0.08783
0.13936	0.71428	4.7189e-18	0.01223	0.13413
0.11087	0.75119	1.48311e-13	8.19599e-08	0.13794
0.2336	0.68346	5.38724e-20	3.99289e-09	0.08294
0.28285	0.65237	4.78249e-19	0.01201	0.05277
0.14052	0.68627	5.02693e-17	0.0355	0.13771
0.10785	0.78002	2.84447e-18	0.00726	0.10488
0.16981	0.72446	4.20238e-10	2.36409e-09	0.10573
0.27087	0.69778	1.37784e-13	0.0313	5.02751e-05
0.16231	0.6604	1.45077e-12	7.42888e-07	0.17729
0.05547	0.71646	8.22996e-17	0.03977	0.1883
0.22424	0.73936	4.01596e-53	9.0035e-18	0.0364
0.13939	0.74186	6.11199e-44	3.68518e-14	0.11875
0.23193	0.70028	1.91748e-22	1.36926e-12	0.06779
0.09169	0.781	2.42669e-15	1.31608e-11	0.12731
0.21694	0.78306	6.04914e-19	5.1422e-19	2.2468e-09
0.20648	0.6446	7.26582e-13	0.04435	0.10456
0.14456	0.73981	4.60769e-49	7.9636e-14	0.11563
0.12151	0.72128	6.27403e-41	5.46677e-12	0.15721
[truncated: 8,001 more rows]

## Sheet: Fig 3c - scatter
Channel	abbreviation	P	dP
H\g(\-(b))H\-(\g(b))O	P(XX):	0.15844	0.07179
H\g(\-(b))H\-(O)O	P(XZ):	0.72761	0.05924
H\g(\-(a))H\-(\g(a))O	P(YY):	5.633e-11	5.369e-10
H\g(\-(b))H\-(\g(a))O	P(XY):	0.01054	0.02432
H\g(\-(a))H\-(O)O	P(YZ):	0.10341	0.05353

## Sheet: Fig 3d - violin
[CH\g(\-(b))H\g(\-(b))H\-(\g(b))H\g(\-(a))]\+(+)	[CH\g(\-(b))H\-(\g(b))H\-(\g(b))H\-(O)]\+(+)	[CH\g(\-(b))H\g(\-(b))H\-(\g(a))H\g(\-(a))]\+(+)	[CH\g(\-(b))H\-(\g(b))H\-(\g(a))H\-(O)]\+(+)	[CH\g(\-(b))H\-(\g(a))H\-(\g(a))H\-(O)]\+(+)
0.71478	0.28522	4.33865e-19	2.13316e-23	3.89355e-28
0.72454	0.27546	4.33817e-29	7.41453e-35	3.79597e-11
0.54666	0.45334	7.64007e-24	1.44438e-20	3.09179e-16
0.53564	0.46436	1.95268e-12	1.6247e-11	1.38007e-24
0.47849	0.52151	1.59229e-34	2.63298e-48	4.17115e-13
0.63379	0.36621	1.32528e-58	1.42054e-66	3.99124e-18
0.54173	0.45827	9.7781e-24	1.09658e-18	1.78395e-15
0.65757	0.34243	5.56155e-29	7.40249e-29	5.75405e-14
0.56379	0.43621	8.7852e-39	2.14382e-52	6.0875e-17
0.35056	0.64944	8.72409e-23	6.17437e-27	5.74297e-15
0.49142	0.50858	2.72613e-32	1.166e-40	1.3299e-16
0.63843	0.36157	5.50077e-22	4.30046e-30	7.14725e-16
0.58051	0.41949	4.4376e-21	1.11523e-32	8.79348e-14
0.70379	0.29621	1.10461e-18	2.79743e-18	5.51672e-15
0.66474	0.33526	2.96445e-22	1.40759e-24	2.12029e-23
0.7113	0.2887	1.15621e-48	1.66432e-52	1.05487e-16
0.54423	0.45577	7.56348e-25	8.98571e-34	3.13037e-17
0.55112	0.44888	3.52349e-13	1.34378e-13	1.03333e-31
0.56454	0.43546	1.48326e-13	5.39899e-27	3.80982e-18
0.54824	0.45176	7.91711e-38	1.16037e-25	1.82322e-17
0.72631	0.27369	9.10492e-19	6.8739e-19	6.77277e-33
0.44442	0.55558	2.96155e-18	8.34449e-17	1.03414e-19
0.50829	0.49171	8.81134e-31	2.34965e-37	6.94397e-18
0.62954	0.37046	1.04456e-19	6.88771e-20	3.16661e-18
0.68594	0.31406	8.62394e-35	3.25237e-38	6.1264e-18
0.63669	0.36331	7.02553e-18	4.80886e-19	4.25868e-14
0.53982	0.46018	5.06753e-73	3.7868e-64	3.23861e-28
0.43734	0.56266	2.70108e-22	2.0128e-24	1.01404e-17
0.6243	0.3757	3.76775e-19	1.57631e-19	4.82711e-17
0.53869	0.46131	1.48152e-19	9.51861e-25	1.91144e-14
--	--	--	--	--
0.50045	0.49955	8.07488e-14	1.33817e-30	3.75986e-12
0.72117	0.27883	2.05775e-23	2.10491e-32	1.06773e-15
0.68048	0.31952	7.16912e-50	3.30989e-39	1.22655e-19
0.66156	0.33844	7.1285e-16	1.06857e-16	1.59653e-17
0.45804	0.54196	1.81671e-17	1.42167e-21	2.03341e-18
0.57473	0.42527	5.04815e-24	1.07602e-28	2.02643e-14
0.52218	0.47782	1.34295e-18	7.40288e-29	5.83271e-13
0.63303	0.36697	1.0862e-26	2.26792e-29	5.69414e-26
0.68321	0.31679	4.44777e-15	2.33082e-15	6.1321e-22
0.58944	0.41056	1.53768e-18	1.01629e-18	2.43331e-44
0.62148	0.37852	9.13027e-25	7.86635e-21	3.39209e-15
0.6476	0.3524	2.72239e-17	5.16128e-21	2.13407e-22
--	--	--	--	--
0.67711	0.32289	1.46213e-23	3.15696e-21	2.23318e-14
0.42735	0.57265	9.35051e-39	3.52922e-29	1.30106e-26
0.58302	0.41698	3.00513e-32	7.90668e-40	3.97689e-17
0.40428	0.59572	1.31664e-31	1.69814e-45	4.99099e-20
0.55242	0.44758	4.96883e-33	3.59491e-40	4.10283e-16
0.46991	0.53009	2.67373e-17	1.00928e-21	5.12924e-13
0.50225	0.49775	2.21021e-29	1.55224e-22	1.34602e-30
0.56427	0.43573	3.24511e-52	2.3173e-53	2.26346e-17
0.71824	0.28176	2.20362e-22	7.04723e-27	1.27273e-19
0.72116	0.27884	7.567e-47	1.06646e-36	1.98798e-17
0.68885	0.31115	2.77238e-12	1.29353e-12	1.85601e-25
0.66931	0.33069	4.48049e-23	7.91952e-18	1.10958e-12
0.73403	0.26597	1.39171e-47	2.54084e-45	1.64564e-16
0.70273	0.29727	6.84601e-22	5.82819e-26	7.66248e-20
--	--	--	--	--
0.8169	0.1831	4.82326e-27	5.2802e-31	1.25847e-17
0.48062	0.51938	1.39843e-22	1.90996e-20	2.74173e-35
0.50696	0.49304	1.70483e-41	3.91011e-26	2.83903e-17
0.60378	0.39622	1.4557e-35	7.72601e-33	3.84043e-15
0.65634	0.34366	1.56307e-25	5.89706e-19	2.143e-17
0.86971	0.13029	1.39276e-20	2.22069e-24	9.09129e-19
0.73983	0.26017	7.21677e-17	4.66808e-17	8.80892e-33
0.51937	0.48063	3.591e-26	1.57283e-23	1.01455e-25
0.59885	0.40115	1.26421e-46	1.4465e-55	4.306e-17
0.47745	0.52255	1.61877e-28	1.44874e-22	3.91289e-28
0.70393	0.29607	3.94061e-20	4.51716e-24	4.94609e-18
0.34761	0.65239	5.79722e-64	5.36437e-58	9.65538e-22
0.53502	0.46498	3.42343e-28	1.28695e-41	1.72225e-14
0.68801	0.31199	2.81005e-17	2.22834e-17	2.59489e-37
0.55768	0.44232	6.71181e-23	1.09228e-34	1.14255e-34
0.65722	0.34278	2.24525e-17	2.5158e-21	2.37337e-15
0.55834	0.44166	1.17266e-47	3.04147e-52	6.66888e-17
--	--	--	--	--
0.54208	0.45792	4.14143e-27	7.45163e-34	2.59854e-14
0.66633	0.33367	6.64461e-28	1.92627e-36	3.59293e-17
0.50656	0.49344	1.6947e-33	4.42941e-38	1.14142e-36
0.60687	0.39313	1.02076e-47	2.83668e-56	7.16234e-22
0.46859	0.53141	1.15211e-23	5.60077e-43	3.20769e-15
0.34866	0.65134	4.68413e-42	2.10769e-24	5.02554e-17
0.60936	0.39064	3.77872e-49	4.46019e-56	3.2003e-16
--	--	--	--	--
0.55709	0.44291	2.69022e-47	3.97035e-54	2.80936e-16
0.69066	0.30934	2.40741e-22	4.53062e-32	3.96228e-15
0.59199	0.40801	5.10617e-18	1.56433e-24	9.93126e-14
0.74032	0.25968	9.95766e-26	1.45667e-35	5.85553e-21
0.69693	0.30307	2.80621e-13	1.1174e-13	3.60403e-14
0.6887	0.3113	9.42336e-61	8.70163e-62	1.19392e-18
0.62985	0.37015	2.83399e-28	3.09351e-24	3.24305e-18
0.55708	0.44292	1.28488e-38	2.30776e-41	2.79378e-14
0.67538	0.32462	9.39701e-12	4.47336e-12	1.60679e-13
--	--	--	--	--
0.72426	0.27574	1.78617e-17	4.38359e-21	1.56573e-30
0.51019	0.48981	4.43502e-20	4.88597e-16	1.16843e-11
0.6286	0.3714	4.71409e-23	4.83501e-23	1.10665e-38
0.72263	0.27737	7.35307e-12	4.70419e-12	1.38195e-27
--	--	--	--	--
0.42385	0.57615	5.42219e-24	9.04494e-20	1.45789e-21
0.45449	0.54551	4.69439e-20	3.18178e-24	9.04991e-15
0.61103	0.38897	2.49614e-38	3.39902e-46	4.31487e-16
0.45864	0.54136	1.83689e-32	1.89765e-32	7.08993e-14
0.71035	0.28965	1.38505e-25	1.63785e-41	1.23132e-11
0.64301	0.35699	1.47723e-24	1.13845e-25	2.06989e-13
0.87166	0.12834	5.67003e-18	4.81124e-22	7.84354e-16
0.51594	0.48406	2.82919e-21	5.92326e-16	4.36992e-12
0.69818	0.30182	1.74173e-23	6.96927e-28	1.44756e-21
0.55613	0.44387	7.06442e-23	2.40806e-20	6.6612e-14
0.54034	0.45966	7.07631e-29	1.96161e-25	1.25731e-21
0.55091	0.44909	4.92116e-51	1.54221e-42	8.55912e-21
0.65161	0.34839	4.84884e-26	4.80378e-43	1.56909e-16
0.74696	0.25304	7.70644e-20	2.46155e-16	3.5244e-18
0.62049	0.37951	3.43298e-44	4.41227e-46	1.18836e-15
0.60863	0.39137	5.13702e-21	1.7899e-17	1.3058e-13
0.70714	0.29286	2.74864e-37	3.2856e-49	1.14708e-19
0.66195	0.33805	2.08331e-27	1.96987e-24	7.0417e-14
0.70031	0.29969	2.69174e-17	1.1322e-21	9.77932e-31
0.64071	0.35929	2.01897e-16	5.26784e-17	2.35822e-19
0.48152	0.51848	4.82198e-23	2.35603e-22	2.98552e-33
0.58972	0.41028	3.74362e-21	1.85217e-19	8.43205e-18
0.70705	0.29295	5.65182e-13	4.40451e-13	2.05187e-32
0.64599	0.35401	8.23727e-18	3.55023e-18	6.44645e-28
0.67051	0.32949	2.99083e-56	3.28182e-71	3.77992e-44
0.40767	0.59233	1.27082e-24	2.55833e-31	5.39394e-19
0.68671	0.31329	1.53827e-22	2.11424e-32	5.42984e-15
0.47058	0.52942	2.38527e-17	9.96339e-17	3.18145e-23
0.40785	0.59215	1.24871e-24	1.72023e-30	3.70638e-24
0.68454	0.31546	8.31118e-24	1.65204e-34	2.26988e-14
--	--	--	--	--
0.63749	0.36251	1.52294e-36	3.20954e-42	2.46286e-12
0.43023	0.56977	4.22814e-16	6.41333e-20	3.09015e-27
0.63682	0.36318	4.05918e-26	1.4544e-34	1.21538e-20
0.65834	0.34166	4.35349e-15	1.99391e-15	1.59925e-28
0.63986	0.36014	8.11335e-55	3.71786e-50	1.0188e-20
0.61041	0.38959	1.38011e-61	1.81866e-44	2.46298e-19
0.58484	0.41516	6.01698e-32	2.8128e-30	2.43134e-23
0.72731	0.27269	7.93654e-21	3.04012e-23	3.81768e-18
0.67301	0.32699	9.3292e-70	6.2617e-74	1.0229e-21
0.54057	0.45943	1.36399e-21	3.29661e-31	5.1246e-13
0.40448	0.59552	5.36094e-17	7.82917e-22	1.51848e-21
0.68737	0.31263	2.37511e-24	1.30832e-40	1.68008e-11
0.82766	0.17234	3.50447e-48	3.3921e-54	4.31515e-16
0.78642	0.21358	2.63419e-22	4.72624e-22	3.51437e-19
0.48652	0.51348	2.09338e-31	4.64247e-48	4.54617e-20
0.73896	0.26104	1.19465e-31	8.65086e-32	4.48985e-19
0.66168	0.33832	9.37566e-15	3.63418e-15	8.48349e-37
0.42417	0.57583	3.00348e-27	6.33315e-24	2.77776e-18
0.44993	0.55007	8.29332e-24	2.32942e-21	1.54068e-39
0.52155	0.47845	1.31398e-62	7.88386e-62	6.79053e-20
0.40124	0.59876	1.07368e-50	7.47664e-46	2.05567e-19
0.62258	0.37742	1.49672e-39	1.76356e-31	7.60241e-23
0.74379	0.25621	6.7362e-26	6.97933e-28	1.09394e-17
0.59023	0.40977	1.67965e-58	7.40231e-72	9.28144e-19
0.58829	0.41171	5.52791e-25	1.27974e-27	3.35647e-19
0.54803	0.45197	4.529e-35	1.54567e-28	1.48626e-14
0.82858	0.17142	2.76219e-21	4.46134e-25	9.40077e-18
0.5871	0.4129	1.81506e-24	1.40319e-21	8.891e-23
0.54541	0.45459	1.90089e-21	8.31465e-23	8.15094e-15
0.52029	0.47971	7.16946e-33	3.19558e-45	2.12533e-37
0.53541	0.46459	3.57423e-35	8.34021e-31	2.64889e-16
0.59427	0.40573	4.10156e-49	2.16074e-54	6.22284e-15
0.56562	0.43438	6.97247e-18	9.557e-24	2.39514e-14
0.71157	0.28843	3.72054e-25	8.4992e-29	3.60465e-20
0.53739	0.46261	2.47146e-27	1.95937e-24	1.12058e-18
0.52447	0.47553	5.2427e-17	1.18613e-23	2.10392e-27
--	--	--	--	--
0.67272	0.32728	8.77156e-29	5.36738e-45	3.39332e-15
0.55199	0.44801	6.3819e-54	1.99961e-45	4.6983e-18
0.60977	0.39023	7.74575e-19	2.68527e-22	3.51823e-18
0.68285	0.31715	9.56641e-17	1.60484e-23	1.87475e-19
0.69816	0.30184	2.66899e-49	3.69803e-47	3.67453e-15
0.561	0.439	8.80607e-46	1.42345e-37	8.27615e-24
0.61164	0.38836	7.44921e-19	5.90878e-19	3.14453e-15
0.75652	0.24348	1.03909e-21	8.26576e-26	1.29114e-25
0.60645	0.39355	3.09742e-28	8.84598e-46	6.8088e-16
0.41828	0.58172	9.4915e-22	1.77988e-26	8.36242e-23
0.27431	0.72569	1.16921e-47	4.15081e-60	1.32234e-28
0.52254	0.47746	8.38882e-26	1.24471e-36	1.12483e-23
0.58667	0.41333	1.66175e-16	1.2464e-20	6.22197e-15
0.5458	0.4542	3.31795e-37	2.15261e-44	1.05035e-16
0.60263	0.39737	1.0963e-18	4.97786e-24	4.16111e-11
0.63766	0.36234	1.62438e-16	1.98759e-20	4.98856e-27
0.73276	0.26724	2.5177e-13	2.08508e-13	3.69905e-37
0.45974	0.54026	1.96204e-28	5.1467e-19	4.0865e-11
0.74727	0.25273	2.43595e-63	8.50046e-66	3.31737e-21
0.46769	0.53231	9.52852e-44	1.17887e-43	6.95071e-18
0.59463	0.40537	1.78831e-43	1.25505e-38	1.5005e-17
0.70574	0.29426	1.43152e-23	3.306e-32	2.3565e-21
0.5234	0.4766	7.72394e-18	6.78528e-18	1.85506e-19
0.62906	0.37094	3.80083e-23	2.34598e-27	1.62951e-32
0.42432	0.57568	2.71803e-26	2.53204e-23	5.77267e-19
0.55548	0.44452	2.4684e-21	7.29419e-22	1.99106e-27
0.74025	0.25975	2.93747e-33	1.57649e-22	5.63885e-13
0.65258	0.34742	2.889e-17	6.97468e-22	1.71684e-13
0.52195	0.47805	1.41747e-20	6.43956e-26	3.30414e-17
0.68164	0.31836	1.1675e-37	9.77432e-50	3.22998e-16
0.60334	0.39666	1.52741e-21	6.64839e-31	5.39469e-12
0.66145	0.33855	3.65838e-37	1.94137e-32	8.92326e-17
0.55128	0.44872	1.90661e-19	6.30378e-24	9.0584e-31
0.43256	0.56744	1.48143e-21	8.88261e-27	5.30843e-14
0.82641	0.17359	2.80782e-30	3.04171e-38	2.67839e-13
0.46111	0.53889	7.74703e-22	8.03385e-18	1.14365e-20
0.55813	0.44187	4.02077e-23	5.1344e-22	1.01438e-33
0.62436	0.37564	4.80398e-17	2.77182e-21	5.32588e-22
0.64967	0.35033	7.74108e-33	3.27373e-40	1.42676e-17
0.63654	0.36346	7.10559e-16	2.71787e-16	8.76932e-19
0.4526	0.5474	4.85756e-22	4.18105e-27	7.41038e-18
0.41239	0.58761	6.96662e-20	3.54083e-22	1.36725e-20
0.68288	0.31712	2.15843e-63	2.44919e-75	1.81375e-34
0.53881	0.46119	3.83046e-21	2.75797e-24	6.82236e-15
0.83972	0.16028	2.28018e-31	1.67281e-37	1.40576e-20
0.63094	0.36906	2.48985e-40	2.90148e-45	1.08931e-15
0.45864	0.54136	9.34008e-15	1.99129e-15	1.01003e-26
0.71402	0.28598	2.69827e-19	2.07992e-19	1.91975e-17
--	--	--	--	--
0.63702	0.36298	1.08551e-40	3.91871e-49	8.371e-17
0.45712	0.54288	5.83411e-26	5.70845e-22	6.79849e-19
0.59591	0.40409	2.72884e-47	4.30329e-54	3.90624e-17
0.82266	0.17734	7.98596e-26	3.59087e-35	2.12397e-18
0.69743	0.30257	9.65868e-13	1.01788e-12	3.40807e-13
0.72237	0.27763	6.66199e-37	1.66831e-51	9.44254e-15
0.62944	0.37056	4.65208e-49	1.3409e-56	2.93217e-19
0.73216	0.26784	1.49986e-52	2.69132e-29	2.0508e-16
0.50813	0.49187	4.14964e-18	3.35107e-22	5.34337e-28
0.78875	0.21125	2.69127e-21	1.88417e-19	3.34881e-13
0.73482	0.26518	1.81119e-31	2.45685e-46	1.60778e-16
0.53474	0.46526	4.94117e-50	1.33326e-46	5.76077e-21
0.64646	0.35354	1.31711e-25	9.10323e-34	6.06911e-17
0.45979	0.54021	2.80743e-20	3.78074e-27	5.72191e-13
0.585	0.415	5.81398e-46	3.70352e-50	2.71617e-20
0.68779	0.31221	6.13341e-19	9.25063e-24	1.93896e-15
0.37013	0.62987	2.3734e-36	4.60865e-41	7.96577e-24
0.75634	0.24366	1.87828e-29	2.70907e-25	8.97061e-17
0.75867	0.24133	3.5883e-57	3.35199e-65	3.77881e-24
0.44751	0.55249	2.24712e-18	3.61771e-28	4.36886e-16
--	--	--	--	--
0.32942	0.67058	1.36169e-24	6.68844e-19	1.0488e-31
0.5626	0.4374	4.73838e-29	2.39173e-37	5.70101e-13
0.58033	0.41967	1.15942e-26	4.00599e-25	1.91744e-13
0.71033	0.28967	3.70963e-42	2.15285e-56	1.3385e-18
0.55567	0.44433	6.84669e-22	1.02355e-18	2.24351e-13
0.47541	0.52459	1.40078e-46	1.35435e-53	1.0456e-15
0.57123	0.42877	3.13682e-27	9.81238e-34	1.90776e-13
0.6935	0.3065	6.61144e-13	3.22119e-13	1.59254e-11
0.37818	0.62182	5.05522e-38	5.74006e-58	1.17492e-16
0.60255	0.39745	2.69055e-34	1.7645e-39	1.3755e-29
0.46394	0.53606	1.84279e-38	3.06882e-42	1.65439e-13
0.54032	0.45968	1.59659e-32	5.95322e-32	1.20565e-14
0.5279	0.4721	2.00836e-19	9.6285e-28	2.57709e-14
0.73764	0.26236	6.1706e-21	1.93768e-24	2.10663e-39
0.51585	0.48415	4.20355e-21	2.53144e-25	1.14082e-35
0.36045	0.63955	1.35682e-14	5.97517e-15	2.62267e-22
0.61089	0.38911	1.68771e-29	5.4246e-46	1.30051e-18
--	--	--	--	--
0.5988	0.4012	2.87756e-29	5.38434e-37	6.38755e-12
0.73303	0.26697	1.9623e-37	1.26719e-45	3.98563e-17
0.61808	0.38192	1.06593e-20	2.07953e-25	4.68174e-34
0.4838	0.5162	5.0122e-20	3.72994e-19	1.00212e-12
0.58811	0.41189	2.84477e-45	2.07923e-40	2.88863e-18
0.71832	0.28168	7.58097e-39	3.98281e-43	1.12128e-14
0.46961	0.53039	2.74267e-38	1.7728e-46	5.42821e-18
0.71943	0.28057	4.25076e-20	3.18516e-24	1.0843e-17
0.56279	0.43721	4.08788e-27	3.40606e-32	1.76936e-12
--	--	--	--	--
0.50815	0.49185	1.55676e-24	3.95537e-35	5.96823e-17
0.52119	0.47881	5.74472e-31	5.41254e-36	8.94938e-16
0.73276	0.26724	8.07361e-24	1.34983e-32	8.27303e-16
0.79971	0.20029	1.00915e-19	1.50036e-23	1.79771e-16
0.51015	0.48985	2.4034e-19	9.72304e-20	3.2262e-23
0.52757	0.47243	1.97144e-32	6.07818e-28	3.69734e-20
0.72752	0.27248	3.06519e-24	2.73953e-22	9.60857e-17
0.58074	0.41926	2.83384e-19	9.20129e-24	1.99132e-30
0.54765	0.45235	2.77733e-22	8.66559e-23	1.99214e-20
0.63592	0.36408	3.14232e-22	7.06258e-31	5.68301e-15
0.60222	0.39778	1.75251e-30	1.65218e-36	6.36466e-45
0.54242	0.45758	4.08311e-37	2.69081e-36	6.25892e-13
0.72866	0.27134	4.43718e-18	1.80759e-18	8.78363e-17
0.46647	0.53353	1.41073e-58	4.72076e-66	2.01489e-19
0.71872	0.28128	6.56457e-52	1.91669e-55	2.09161e-18
0.78084	0.21916	1.94415e-54	4.06771e-60	2.24712e-19
0.66103	0.33897	2.26856e-19	1.75234e-24	2.69295e-22
0.5744	0.4256	1.48362e-23	6.53169e-33	3.23944e-16
0.54345	0.45655	8.70753e-32	6.87108e-24	1.65243e-36
0.28169	0.71831	9.65547e-17	9.59068e-14	4.18988e-17
0.31874	0.68126	2.31683e-34	6.00162e-33	1.20725e-21
0.61562	0.38438	8.03633e-21	9.96171e-29	1.94807e-15
0.68574	0.31426	2.14372e-16	1.33531e-16	1.2909e-14
0.7213	0.2787	1.22782e-14	2.75935e-15	4.44313e-13
0.55022	0.44978	2.33868e-61	2.26599e-70	2.63048e-19
0.72115	0.27885	7.78489e-40	1.66048e-45	7.48256e-15
0.66358	0.33642	2.31475e-42	6.7056e-48	4.19913e-19
0.42258	0.57742	1.3653e-13	2.2385e-24	4.16163e-14
0.72822	0.27178	1.76939e-21	2.22401e-33	7.15221e-21
0.75624	0.24376	2.97993e-22	2.15738e-31	5.29408e-14
0.53102	0.46898	3.86599e-29	9.5791e-25	1.04112e-44
0.55557	0.44443	1.38645e-17	7.42006e-19	1.12659e-33
0.61376	0.38624	1.92514e-15	3.03271e-19	2.16866e-20
0.59671	0.40329	1.48452e-35	7.59442e-41	3.7306e-20
0.40446	0.59554	2.02759e-22	1.22381e-21	2.09704e-38
0.46127	0.53873	1.55331e-31	2.10618e-27	1.86273e-40
0.46403	0.53597	6.07517e-29	6.09336e-37	1.09237e-18
0.56755	0.43245	2.18432e-17	6.29678e-18	2.41284e-39
0.6	0.4	1.01664e-27	1.35037e-43	1.67279e-14
0.67749	0.32251	1.58919e-18	1.04402e-22	2.01006e-17
0.38377	0.61623	5.2046e-18	1.25708e-32	2.79742e-18
0.78488	0.21512	9.16719e-40	1.09102e-34	1.96768e-18
0.53034	0.46966	2.89409e-22	8.84673e-25	6.24191e-12
0.6295	0.3705	3.84657e-27	5.25989e-24	4.06344e-26
0.69782	0.30218	3.06959e-26	1.00231e-41	1.15453e-14
0.54583	0.45417	1.23253e-72	1.11715e-60	5.55624e-25
0.52856	0.47144	4.19723e-19	5.75559e-29	7.06122e-21
0.6065	0.3935	2.73376e-22	3.95825e-33	2.70125e-15
0.47783	0.52217	6.78782e-39	1.64299e-49	2.57835e-26
0.70165	0.29835	8.95343e-25	4.82138e-30	8.74296e-11
0.4484	0.5516	2.7338e-25	1.42676e-19	1.2117e-17
0.55052	0.44948	3.46562e-21	2.79177e-25	2.61378e-21
0.61995	0.38005	7.2693e-41	1.53539e-30	4.6317e-17
0.42495	0.57505	3.66148e-26	1.58856e-27	2.41556e-22
0.57007	0.42993	8.37724e-25	8.44444e-35	2.35462e-39
0.36376	0.63624	6.81926e-42	4.6324e-24	2.97981e-23
0.54726	0.45274	6.62719e-39	1.31526e-39	2.62271e-28
0.62661	0.37339	1.47513e-23	4.1817e-26	1.59197e-15
0.58651	0.41349	5.98516e-25	3.94428e-34	1.90772e-19
0.61129	0.38871	2.52146e-27	1.87971e-31	1.50323e-17
0.72664	0.27336	1.31893e-33	2.38286e-41	2.20599e-17
0.55106	0.44894	4.37918e-39	6.04201e-31	6.09753e-18
0.66308	0.33692	1.85303e-58	2.03218e-54	4.75578e-20
0.61168	0.38832	1.38187e-17	6.93851e-18	5.13491e-32
0.67713	0.32287	3.08266e-33	1.21561e-39	3.68045e-15
0.65128	0.34872	2.1708e-38	7.71173e-45	6.46627e-15
0.73371	0.26629	4.88471e-17	3.65874e-17	1.62144e-38
--	--	--	--	--
0.70215	0.29785	5.9929e-56	2.35324e-45	1.57358e-20
0.53268	0.46732	1.64667e-20	1.78361e-24	8.71243e-27
0.54648	0.45352	5.23856e-14	1.5004e-17	6.63465e-11
0.56063	0.43937	2.33102e-25	4.51314e-29	2.03069e-25
--	--	--	--	--
0.48155	0.51845	2.64036e-34	1.23158e-39	2.2255e-17
0.52583	0.47417	6.37382e-25	1.103e-21	1.33041e-32
0.46664	0.53336	2.19997e-39	4.54605e-27	3.16111e-16
0.54789	0.45211	2.34023e-30	1.66393e-42	3.85379e-14
0.70496	0.29504	5.03391e-63	1.15119e-68	2.43986e-27
0.54009	0.45991	2.53357e-19	4.9551e-23	1.11784e-33
0.55105	0.44895	1.1256e-17	2.66122e-23	2.75745e-20
0.58432	0.41568	9.81073e-22	2.83774e-16	6.7801e-18
0.70554	0.29446	1.12608e-48	4.43682e-49	2.28496e-14
0.53275	0.46725	1.87244e-13	2.92324e-13	5.37572e-21
0.62808	0.37192	1.3078e-30	1.36668e-45	1.28957e-18
0.64707	0.35293	1.56748e-16	3.36825e-20	1.8486e-21
0.56649	0.43351	6.04427e-17	1.77294e-20	4.64362e-14
0.72053	0.27947	5.88952e-23	2.36294e-33	4.67165e-15
0.79498	0.20502	5.42195e-46	1.04365e-48	1.10936e-17
0.63426	0.36574	1.20561e-46	1.32753e-49	1.05553e-16
0.41211	0.58789	1.56679e-16	1.34891e-18	8.22354e-16
0.54021	0.45979	1.33478e-28	3.09839e-32	2.76547e-41
0.5897	0.4103	1.06846e-39	2.69558e-32	8.50886e-18
--	--	--	--	--
0.67468	0.32532	2.68457e-57	9.48909e-72	5.76529e-20
0.5999	0.4001	1.80875e-15	2.29806e-20	5.17524e-11
0.80989	0.19011	4.02748e-29	5.76921e-40	3.86564e-20
0.55436	0.44564	1.0924e-13	4.76719e-14	9.47747e-24
0.68516	0.31484	2.3783e-37	4.23339e-40	1.03825e-14
0.64265	0.35735	1.37523e-20	7.84954e-26	1.28555e-29
0.68888	0.31112	3.10862e-20	6.02629e-24	1.64822e-24
0.62085	0.37915	3.49996e-15	1.5039e-15	1.75004e-23
0.61629	0.38371	2.13522e-38	1.14342e-31	2.06419e-15
0.82501	0.17499	4.5219e-23	3.40061e-27	3.64831e-26
0.53033	0.46967	1.21045e-16	4.3408e-17	5.68543e-35
0.59411	0.40589	4.31398e-24	7.62136e-28	1.20909e-22
0.76802	0.23198	5.7536e-17	3.39014e-21	1.95722e-21
--	--	--	--	--
0.63744	0.36256	9.1768e-43	1.73197e-49	1.53991e-19
0.5217	0.4783	3.64585e-46	8.25099e-36	8.00509e-17
0.45655	0.54345	5.22873e-21	2.5115e-24	2.09551e-31
0.28701	0.71299	2.37367e-36	8.51537e-28	3.46632e-20
0.57819	0.42181	9.63183e-17	4.36223e-21	1.3241e-32
0.50402	0.49598	3.04448e-52	9.48016e-52	3.24203e-17
--	--	--	--	--
0.64069	0.35931	8.05598e-21	2.69753e-25	6.64297e-16
0.55849	0.44151	2.16705e-15	8.72128e-16	1.70576e-20
0.62959	0.37041	1.50839e-49	4.26182e-47	4.97761e-18
0.50773	0.49227	4.49249e-20	2.00769e-21	1.03202e-45
0.62566	0.37434	6.85065e-18	7.7615e-22	7.92767e-30
0.49589	0.50411	2.23083e-39	3.74525e-41	4.97337e-15
0.59347	0.40653	1.9942e-38	2.47498e-44	3.04391e-15
0.38867	0.61133	2.06302e-22	3.36007e-22	9.90605e-23
0.47544	0.52456	9.53247e-27	8.64115e-37	5.80259e-31
0.58933	0.41067	3.30004e-14	2.24489e-14	8.30965e-22
0.52106	0.47894	9.87563e-38	1.4075e-38	6.11053e-13
0.58597	0.41403	2.57654e-21	3.70304e-31	2.51137e-21
0.45986	0.54014	4.1167e-38	4.74822e-48	1.10755e-17
0.58737	0.41263	6.88722e-45	1.81963e-58	7.0155e-41
0.48423	0.51577	3.19272e-24	2.94271e-21	1.57288e-33
0.77462	0.22538	1.81447e-21	4.75217e-26	4.69586e-14
0.66731	0.33269	1.7204e-46	7.49708e-52	4.31835e-17
0.61285	0.38715	1.73661e-26	2.53696e-29	2.82117e-19
0.56803	0.43197	1.8999e-30	1.49107e-37	2.09807e-16
0.69114	0.30886	6.36385e-18	2.81051e-18	1.94598e-18
0.48432	0.51568	1.74441e-16	5.09397e-21	1.36394e-27
0.70811	0.29189	1.27632e-24	2.31575e-33	5.07229e-17
0.59283	0.40717	6.97372e-34	1.00443e-29	2.67558e-14
0.80271	0.19729	6.89783e-13	5.39798e-13	2.03688e-14
0.59137	0.40863	3.90242e-18	1.01422e-21	3.74543e-30
0.58284	0.41716	1.17954e-15	3.00486e-16	3.14393e-19
0.55667	0.44333	4.26809e-27	1.09077e-36	3.82085e-27
0.73044	0.26956	4.8168e-44	6.91995e-47	3.94742e-16
0.67787	0.32213	2.66699e-44	1.61948e-45	9.80805e-18
0.66868	0.33132	4.17868e-19	2.54392e-22	1.97837e-20
0.72457	0.27543	1.93887e-39	2.31217e-52	1.19853e-17
0.6624	0.3376	1.34062e-18	9.31405e-23	3.47501e-28
0.68467	0.31533	1.47179e-13	9.23948e-14	1.89993e-23
0.58327	0.41673	1.5535e-25	2.41112e-35	4.91833e-22
0.75907	0.24093	4.91372e-23	4.13206e-28	2.25897e-20
0.66364	0.33636	1.30666e-25	3.0441e-34	2.48344e-16
0.65119	0.34881	8.45473e-26	1.00458e-28	6.53256e-18
0.66582	0.33418	6.79978e-19	3.51632e-23	2.64928e-18
0.44247	0.55753	1.83179e-17	1.56809e-22	4.42626e-47
--	--	--	--	--
0.72448	0.27552	1.00069e-16	7.63047e-22	8.57828e-18
0.67662	0.32338	7.9117e-31	3.7699e-27	7.66955e-15
0.78227	0.21773	3.39352e-14	3.03803e-14	1.93057e-15
0.49253	0.50747	1.20185e-43	1.3977e-61	1.38117e-17
0.5542	0.4458	8.76127e-36	9.62219e-46	4.86453e-19
--	--	--	--	--
0.70769	0.29231	1.69954e-30	2.25075e-27	8.56227e-24
0.65615	0.34385	1.64674e-36	5.77108e-34	2.03519e-13
0.68939	0.31061	1.01209e-37	5.27132e-44	3.01139e-13
--	--	--	--	--
0.49044	0.50956	8.77872e-22	3.31368e-30	9.50537e-19
0.61485	0.38515	1.17708e-21	5.38708e-27	6.35577e-14
0.5313	0.4687	4.72227e-36	4.57525e-26	1.70313e-17
0.47535	0.52465	4.63636e-47	1.59299e-58	2.0603e-17
0.58505	0.41495	3.1758e-25	7.62045e-36	5.8824e-15
0.55505	0.44495	1.65228e-51	2.31589e-36	1.519e-19
0.46634	0.53366	8.32869e-22	1.96665e-38	3.62095e-17
0.57939	0.42061	5.45144e-23	1.05436e-18	1.1636e-22
0.62234	0.37766	3.98942e-39	4.06433e-52	6.79048e-22
0.72616	0.27384	1.56784e-24	6.97282e-34	5.82498e-27
0.61625	0.38375	2.46961e-20	3.15122e-20	6.86274e-36
0.40351	0.59649	3.68541e-23	1.9852e-36	2.65865e-14
0.57503	0.42497	4.57037e-19	1.1417e-17	5.55447e-15
0.56848	0.43152	2.51024e-41	9.9423e-46	1.80172e-15
--	--	--	--	--
--	--	--	--	--
0.66594	0.33406	9.97578e-21	1.45697e-29	2.57037e-16
0.51834	0.48166	3.71698e-45	6.74369e-37	8.27877e-37
0.64578	0.35422	3.64186e-22	3.85568e-31	5.41079e-14
0.62319	0.37681	1.16241e-41	1.23393e-40	3.49419e-19
0.67399	0.32601	7.54233e-39	3.25183e-52	4.32917e-17
0.69568	0.30432	5.43468e-31	3.51238e-38	1.14066e-13
0.68164	0.31836	1.15797e-22	1.7085e-31	1.03686e-16
0.7167	0.2833	5.65219e-12	3.58194e-12	1.13237e-29
0.67899	0.32101	5.62145e-22	2.39833e-22	4.57734e-16
0.56768	0.43232	7.87128e-21	2.69596e-31	3.70919e-25
0.38594	0.61406	3.78271e-23	1.75962e-20	6.62494e-27
0.5294	0.4706	3.13895e-28	8.33481e-35	1.75336e-13
0.55811	0.44189	9.43293e-20	5.59543e-20	1.18802e-23
0.54958	0.45042	1.10151e-33	1.60884e-46	6.11416e-14
0.65707	0.34293	2.4692e-41	9.64335e-44	6.12199e-16
0.55552	0.44448	1.63455e-26	6.63864e-30	1.76991e-21
0.56006	0.43994	1.43201e-31	1.06778e-42	1.16267e-19
0.66944	0.33056	5.7803e-18	3.79606e-22	4.72053e-28
0.85829	0.14171	2.89005e-21	2.85361e-21	3.83937e-23
0.63802	0.36198	1.43435e-18	4.43547e-22	2.20972e-23
0.44694	0.55306	2.10868e-22	3.46581e-32	1.0665e-16
0.57677	0.42323	9.04829e-50	1.27513e-45	2.37877e-17
0.59167	0.40833	4.04228e-34	8.2343e-33	8.9452e-20
0.4776	0.5224	2.87342e-19	1.28014e-20	2.39396e-14
0.6739	0.3261	1.56857e-38	1.11079e-35	1.30181e-17
0.66288	0.33712	1.14444e-32	3.02818e-50	1.84397e-21
0.73101	0.26899	6.92383e-27	3.14921e-29	1.07613e-18
0.76691	0.23309	1.90354e-24	3.41564e-28	7.56501e-22
0.64184	0.35816	4.22784e-33	5.91776e-40	1.15239e-15
0.51064	0.48936	1.43885e-20	3.67613e-25	1.68348e-24
0.56238	0.43762	3.98558e-14	3.06482e-17	2.36063e-23
0.78597	0.21403	1.38851e-15	1.21624e-15	8.5689e-38
0.66142	0.33858	4.4439e-24	1.06632e-29	2.79922e-14
0.68746	0.31254	2.06345e-23	2.43749e-21	1.90486e-14
0.49793	0.50207	1.61543e-49	9.08595e-47	9.66725e-16
0.82538	0.17462	3.97299e-14	3.20333e-14	5.33845e-21
0.56845	0.43155	6.26574e-21	8.02524e-22	3.14359e-34
0.70731	0.29269	9.03211e-29	2.26493e-37	3.06671e-22
0.57737	0.42263	2.17436e-44	8.36833e-44	2.56676e-18
0.65609	0.34391	1.63711e-34	5.03553e-26	3.41582e-18
0.43298	0.56702	5.29426e-22	6.69105e-19	1.53621e-29
0.56004	0.43996	9.06583e-15	3.94256e-15	1.39338e-36
0.51027	0.48973	3.23592e-19	9.05538e-25	1.19664e-10
0.55583	0.44417	3.53664e-34	1.16056e-30	3.61822e-22
0.69045	0.30955	2.35685e-36	4.9188e-49	1.45197e-14
0.43145	0.56855	2.64487e-22	8.46873e-19	2.37959e-24
0.76582	0.23418	3.86947e-21	1.48991e-21	3.61585e-19
0.73855	0.26145	8.60335e-19	1.32546e-25	3.01462e-18
0.68636	0.31364	1.99076e-18	3.07675e-19	1.07644e-19
0.85788	0.14212	2.91269e-11	2.3315e-11	9.49844e-26
0.47242	0.52758	8.11475e-33	2.47811e-32	4.25803e-17
0.63917	0.36083	3.77619e-23	7.67615e-28	8.45354e-17
0.31889	0.68111	1.31606e-25	1.23771e-34	6.36708e-18
0.55677	0.44323	1.21945e-32	1.86735e-27	4.0733e-15
0.46892	0.53108	9.86698e-21	4.11011e-26	4.95784e-13
0.63807	0.36193	3.24921e-38	1.46651e-52	4.32592e-16
0.78193	0.21807	2.76622e-42	2.10391e-48	1.45113e-16
0.60701	0.39299	3.88548e-24	1.87467e-24	2.89088e-41
0.62978	0.37022	2.13772e-33	2.03271e-49	4.26128e-21
0.53449	0.46551	7.12557e-26	7.64864e-42	2.38737e-13
--	--	--	--	--
0.6593	0.3407	3.93849e-35	4.50696e-36	4.83114e-16
0.57909	0.42091	1.88855e-24	1.15283e-32	4.54017e-12
0.57873	0.42127	5.56633e-39	4.3672e-50	4.40529e-20
0.43019	0.56981	4.30014e-23	3.89606e-23	1.50732e-21
0.42789	0.57211	2.59639e-51	3.81051e-33	1.61668e-19
0.42129	0.57871	1.15128e-24	7.99633e-18	1.15281e-23
0.47807	0.52193	5.79628e-15	4.5251e-23	1.36106e-13
0.75645	0.24355	3.84409e-19	6.80005e-24	1.19864e-13
0.47553	0.52447	3.43364e-31	2.50656e-47	3.44084e-36
0.60374	0.39626	5.61772e-18	3.68022e-23	1.7741e-13
0.62243	0.37757	7.03132e-45	2.71704e-39	3.05567e-18
0.4745	0.5255	2.12831e-25	2.64543e-27	5.76924e-18
0.50275	0.49725	4.65066e-49	3.92274e-44	4.95382e-22
0.54985	0.45015	1.7369e-30	5.59663e-30	5.84052e-18
0.61015	0.38985	1.20943e-29	5.96883e-35	2.89524e-20
0.52837	0.47163	2.58752e-32	1.23912e-23	5.2371e-17
0.53443	0.46557	2.0635e-23	9.86668e-28	2.82688e-30
0.50076	0.49924	1.43318e-35	9.53846e-38	2.61343e-15
0.52638	0.47362	8.48784e-18	4.06908e-17	2.96929e-40
0.64526	0.35474	2.76625e-25	2.84951e-30	2.39999e-19
0.55817	0.44183	3.05283e-19	1.46428e-17	2.10427e-13
0.76774	0.23226	2.18911e-12	2.85404e-12	6.13331e-12
0.80822	0.19178	1.19259e-36	2.28378e-49	1.26367e-15
0.59083	0.40917	2.33192e-30	9.98097e-38	9.82121e-14
0.69836	0.30164	3.92368e-54	4.16851e-57	2.62532e-18
0.56744	0.43256	4.92996e-17	8.51701e-18	4.56844e-27
0.5799	0.4201	7.47608e-19	5.8557e-23	4.08697e-30
0.50632	0.49368	1.10659e-27	9.23303e-27	7.61331e-28
0.62431	0.37569	1.54014e-22	8.20708e-32	1.87979e-14
0.48258	0.51742	3.59872e-22	4.81145e-39	2.90182e-10
0.50516	0.49484	4.76383e-27	2.83949e-22	2.9553e-18
0.35427	0.64573	9.75275e-54	1.68477e-50	1.25501e-26
--	--	--	--	--
0.33836	0.66164	1.94629e-17	9.30231e-36	1.50316e-15
0.67866	0.32134	3.76822e-17	5.70196e-17	4.64225e-14
0.58171	0.41829	1.58535e-32	2.49471e-40	6.99378e-20
0.63308	0.36692	5.98669e-61	2.25951e-63	9.88154e-20
0.54351	0.45649	1.73219e-33	2.46588e-34	9.82226e-21
0.75895	0.24105	2.00442e-11	1.94163e-11	1.22903e-11
0.44456	0.55544	5.49933e-20	1.15738e-19	2.60839e-30
0.76863	0.23137	7.07886e-50	1.1015e-46	3.54409e-19
0.50124	0.49876	4.74131e-24	3.02321e-25	1.59387e-31
0.53748	0.46252	7.28531e-36	4.14685e-25	5.77711e-17
0.61306	0.38694	6.02739e-19	8.90367e-19	3.76235e-33
0.59748	0.40252	1.37978e-26	9.76424e-34	3.1449e-11
0.5599	0.4401	3.35817e-23	4.88004e-32	4.18671e-16
0.56906	0.43094	1.92474e-16	2.58012e-34	1.10733e-12
0.50947	0.49053	7.30395e-41	9.0668e-36	2.72966e-17
0.64619	0.35381	1.19639e-11	1.50952e-11	6.31926e-32
0.57737	0.42263	2.59594e-23	2.24122e-28	2.57851e-21
0.60983	0.39017	2.10306e-23	7.8154e-33	4.8926e-15
0.4908	0.5092	2.5574e-42	1.5884e-50	6.92903e-15
0.58636	0.41364	4.12552e-25	1.64001e-41	2.42758e-15
0.70998	0.29002	2.93098e-28	2.8864e-30	4.67336e-14
0.51832	0.48168	2.29718e-40	3.52614e-36	6.94498e-50
0.66332	0.33668	2.67509e-46	8.75469e-42	2.92449e-17
0.61608	0.38392	5.27559e-18	7.0678e-29	5.77335e-19
0.66418	0.33582	9.85503e-15	5.1583e-15	1.45867e-22
0.80805	0.19195	5.87258e-28	1.07737e-43	2.10434e-19
0.62559	0.37441	9.43596e-35	1.28107e-26	8.18085e-14
0.69581	0.30419	8.75028e-27	5.11957e-43	3.30434e-13
0.37266	0.62734	1.49971e-37	1.93811e-31	1.106e-15
0.68574	0.31426	2.86739e-22	2.91631e-25	3.69615e-13
0.60317	0.39683	6.56892e-29	7.31992e-35	9.73218e-14
0.71107	0.28893	1.58118e-19	6.19387e-20	1.28666e-20
0.49692	0.50308	1.26061e-19	1.25556e-23	2.30125e-38
0.60084	0.39916	1.19606e-27	6.04072e-44	3.31949e-13
--	--	--	--	--
0.50127	0.49873	9.55535e-42	1.18565e-46	9.34848e-14
0.65276	0.34724	1.86154e-14	7.04857e-15	2.276e-28
0.80659	0.19341	2.22648e-19	1.83448e-19	2.78004e-17
0.52743	0.47257	1.99247e-20	1.05847e-26	1.30132e-11
0.52587	0.47413	1.74419e-33	3.41467e-37	4.55241e-17
0.58603	0.41397	2.44197e-52	4.15288e-62	6.53199e-27
0.66575	0.33425	1.31594e-59	3.37563e-65	1.40965e-19
0.45825	0.54175	1.87075e-53	3.21372e-54	6.03249e-19
0.51246	0.48754	3.44527e-15	4.70755e-15	8.35245e-33
0.64138	0.35862	6.64593e-29	1.66851e-23	3.61655e-19
--	--	--	--	--
0.51127	0.48873	3.87069e-21	3.60715e-25	3.54362e-23
0.48591	0.51409	3.21393e-17	2.04011e-17	3.40263e-31
0.53621	0.46379	1.54853e-51	1.31188e-50	8.23088e-17
0.51607	0.48393	2.25193e-28	5.67546e-31	4.80878e-14
0.54592	0.45408	5.11393e-23	1.03397e-28	9.36804e-18
0.62503	0.37497	1.62806e-17	8.87715e-27	6.41101e-12
0.62124	0.37876	2.26621e-46	6.85999e-48	1.34745e-20
0.68076	0.31924	7.63521e-40	7.29388e-43	5.70081e-15
0.60352	0.39648	3.19059e-24	1.42143e-28	8.32071e-18
0.74905	0.25095	1.68262e-12	1.22323e-12	2.14138e-14
0.44778	0.55222	6.82222e-21	4.92614e-25	9.81548e-20
0.65116	0.34884	1.4245e-36	7.16021e-50	4.60689e-15
0.46415	0.53585	2.71191e-21	1.95049e-30	1.48893e-14
0.63193	0.36807	5.34766e-22	2.75914e-22	1.14263e-27
0.57225	0.42775	3.65315e-26	8.68157e-30	8.79355e-19
0.56171	0.43829	6.77414e-47	2.83501e-56	1.068e-15
--	--	--	--	--
0.63393	0.36607	2.50776e-47	1.03402e-49	1.80073e-17
0.74374	0.25626	1.23047e-40	8.17529e-40	1.15827e-14
0.48571	0.51429	6.9808e-49	2.27324e-32	1.24049e-17
0.52956	0.47044	1.90836e-28	2.15698e-36	4.25264e-14
0.57597	0.42403	1.81072e-43	8.93502e-36	1.19134e-16
0.5658	0.4342	2.70397e-22	4.77421e-20	3.38763e-23
0.71913	0.28087	4.14092e-50	2.7899e-58	2.19779e-17
0.79154	0.20846	4.58149e-24	3.62903e-28	7.31511e-15
0.49462	0.50538	2.81107e-22	5.10448e-25	9.74802e-28
0.54724	0.45276	2.84841e-21	3.69562e-27	3.03874e-20
0.6549	0.3451	4.75325e-76	1.06376e-80	8.88379e-23
0.57508	0.42492	3.14423e-19	2.20284e-27	5.77681e-13
0.51438	0.48562	7.10615e-29	5.025e-27	3.6654e-19
0.50772	0.49228	3.23504e-17	1.04255e-17	1.80274e-31
0.521	0.479	1.26143e-55	3.46541e-45	1.38893e-20
--	--	--	--	--
0.67833	0.32167	1.26078e-21	6.16569e-27	2.9896e-14
0.68733	0.31267	1.03062e-58	8.93023e-61	1.78777e-23
0.69911	0.30089	2.8998e-64	4.91039e-69	4.37562e-23
0.62464	0.37536	1.85666e-25	4.62201e-42	8.50771e-13
0.56903	0.43097	1.04423e-45	1.08354e-52	1.47678e-16
0.41682	0.58318	2.0475e-28	2.65118e-27	1.60541e-17
0.47141	0.52859	4.72834e-21	2.94968e-29	6.21019e-14
0.47314	0.52686	9.16511e-30	1.28432e-28	4.56484e-32
0.64272	0.35728	1.19017e-36	1.8589e-40	1.11812e-18
0.5279	0.4721	5.77943e-25	3.54486e-25	2.78224e-13
0.67129	0.32871	1.01293e-26	1.07586e-26	8.94934e-23
0.46644	0.53356	1.96143e-23	3.98946e-32	1.91494e-18
0.57192	0.42808	7.03124e-25	1.24971e-29	2.15449e-16
0.76427	0.23573	2.9941e-19	2.41329e-24	2.23096e-19
0.63198	0.36802	1.57646e-32	3.8632e-54	2.07125e-15
0.69102	0.30898	2.96157e-50	1.10202e-58	1.18502e-17
0.45146	0.54854	9.91928e-24	4.16024e-31	2.9347e-13
0.51739	0.48261	3.65503e-20	3.43025e-29	3.15686e-14
0.44786	0.55214	5.08472e-17	1.79765e-17	9.84492e-22
0.62122	0.37878	2.48582e-19	4.5977e-24	1.50112e-23
0.50831	0.49169	2.36267e-48	3.73141e-47	6.72785e-20
0.46333	0.53667	9.74023e-25	2.56396e-34	1.68635e-17
0.59012	0.40988	4.72336e-43	2.06032e-37	6.56269e-20
0.61903	0.38097	3.05466e-16	1.68129e-20	1.38812e-25
0.61941	0.38059	1.03301e-20	4.24895e-29	2.7152e-15
0.62327	0.37673	4.66943e-21	2.66557e-24	1.96642e-16
0.58819	0.41181	4.95244e-30	2.23633e-37	1.66296e-16
0.62995	0.37005	1.93716e-26	1.99272e-35	4.72868e-18
0.53364	0.46636	8.09266e-36	2.79019e-42	5.02145e-13
0.53543	0.46457	4.84173e-16	2.27986e-16	3.00278e-46
0.55649	0.44351	2.31986e-25	5.40084e-29	8.33431e-17
0.5475	0.4525	3.48348e-23	5.94657e-35	1.58361e-23
--	--	--	--	--
0.43569	0.56431	1.77173e-48	1.06574e-29	4.83197e-17
0.73932	0.26068	1.99936e-27	4.73445e-43	2.69784e-17
0.47662	0.52338	4.28726e-28	2.77039e-38	8.22601e-24
0.6456	0.3544	4.03752e-22	3.2472e-22	9.45108e-32
0.6107	0.3893	1.75825e-22	6.4643e-19	1.34823e-19
--	--	--	--	--
--	--	--	--	--
--	--	--	--	--
0.73459	0.26541	1.89484e-25	6.47572e-26	8.35818e-15
0.70796	0.29204	9.65551e-44	1.44695e-37	8.98262e-16
0.57676	0.42324	1.92866e-17	7.87485e-22	7.73856e-13
0.64158	0.35842	7.05314e-17	1.03421e-21	2.78319e-26
0.51054	0.48946	6.83354e-22	3.80923e-30	1.05357e-14
0.6801	0.3199	2.28274e-29	5.09701e-45	4.95224e-18
0.75538	0.24462	5.15496e-30	5.85436e-37	1.28526e-13
0.63102	0.36898	5.85671e-35	1.06907e-55	1.12036e-15
0.47782	0.52218	7.45603e-22	1.70692e-18	2.45871e-20
0.81065	0.18935	1.33146e-27	1.54849e-45	6.03902e-18
0.47279	0.52721	2.67446e-36	1.07581e-30	4.6563e-20
--	--	--	--	--
0.58615	0.41385	1.92155e-26	1.35491e-25	1.46745e-48
0.61024	0.38976	4.38252e-23	2.93024e-27	3.37926e-51
0.6238	0.3762	4.99193e-37	7.2037e-50	5.99948e-15
0.47546	0.52454	1.09822e-30	7.96559e-36	4.60305e-13
0.68868	0.31132	6.75756e-21	8.03855e-25	1.9991e-18
0.71374	0.28626	1.48733e-29	9.8286e-38	1.24931e-15
0.49383	0.50617	1.16516e-43	1.52152e-55	3.4481e-21
0.66255	0.33745	5.44061e-32	4.25765e-47	7.36918e-25
0.66149	0.33851	3.78794e-21	1.71173e-25	1.45938e-18
0.517	0.483	4.75268e-18	5.66694e-18	2.15892e-27
0.56015	0.43985	1.62397e-36	3.68193e-36	9.10602e-18
0.60479	0.39521	7.82256e-50	2.3697e-54	4.47273e-18
0.69692	0.30308	3.75477e-14	3.53015e-14	3.57879e-12
0.65934	0.34066	3.82272e-15	2.09045e-19	2.30372e-25
0.63814	0.36186	6.80058e-14	3.64544e-14	2.59947e-24
0.72645	0.27355	1.72979e-26	4.24426e-35	6.49527e-16
0.65373	0.34627	2.08026e-43	3.59216e-49	4.13835e-17
0.36753	0.63247	3.29489e-28	2.27058e-39	1.1007e-15
0.51187	0.48813	1.68927e-24	1.54844e-24	1.00747e-19
0.68516	0.31484	8.02147e-22	8.8912e-22	7.49459e-20
0.70279	0.29721	9.01527e-58	1.02732e-68	4.18605e-22
0.66998	0.33002	1.61239e-67	3.1833e-73	2.78327e-23
0.43735	0.56265	2.07039e-22	6.84894e-24	5.39506e-15
0.46036	0.53964	9.43882e-20	9.35326e-25	1.02628e-17
0.54757	0.45243	1.48072e-41	2.50391e-55	1.19413e-19
0.55416	0.44584	1.08657e-22	5.13626e-23	7.24238e-22
0.55002	0.44998	8.89021e-25	6.09876e-30	6.9205e-21
0.4425	0.5575	2.89858e-40	4.81672e-37	5.03468e-19
0.60526	0.39474	4.08729e-22	1.32989e-26	1.06004e-20
0.59175	0.40825	1.70237e-20	4.12764e-27	3.15428e-24
0.54946	0.45054	8.20634e-60	4.50528e-65	1.08499e-19
0.55051	0.44949	2.65806e-25	1.1794e-28	9.94254e-27
0.60554	0.39446	1.89088e-15	8.48559e-16	2.39091e-25
0.534	0.466	1.16441e-14	4.94323e-15	1.27888e-27
0.71838	0.28162	2.08454e-15	1.72707e-15	4.14125e-44
0.60378	0.39622	1.90846e-22	1.21527e-30	2.75003e-15
0.64719	0.35281	9.05863e-26	4.32685e-35	2.25427e-18
0.35725	0.64275	1.37373e-19	7.63833e-21	1.2803e-17
0.60901	0.39099	1.28463e-29	1.97327e-26	4.38064e-35
0.6111	0.3889	2.18851e-24	1.52319e-26	9.57531e-16
0.54941	0.45059	2.49536e-33	4.52352e-44	6.71432e-16
0.53389	0.46611	1.00197e-35	9.61605e-47	2.37148e-15
0.57448	0.42552	2.22427e-48	1.00185e-61	1.13616e-15
0.71361	0.28639	3.38835e-21	3.14825e-24	3.03218e-12
0.57446	0.42554	6.33025e-55	1.1652e-46	1.71225e-15
0.62454	0.37546	9.40135e-43	2.0788e-58	5.47368e-22
0.44457	0.55543	1.16331e-35	4.11708e-33	2.59276e-15
0.61958	0.38042	1.16561e-38	8.19809e-52	1.17984e-16
0.66005	0.33995	2.2859e-23	5.28144e-32	1.76332e-17
0.50698	0.49302	1.66389e-28	6.21639e-36	1.35586e-12
0.545	0.455	1.11983e-36	2.16321e-38	1.08361e-11
0.77641	0.22359	2.12371e-27	8.43482e-29	7.02476e-15
0.65501	0.34499	4.39706e-19	7.71778e-24	5.23851e-11
0.79749	0.20251	5.22226e-35	1.60305e-34	1.0374e-14
0.67406	0.32594	9.7263e-54	1.764e-56	2.41271e-22
0.8389	0.1611	1.19254e-21	1.46783e-25	2.29518e-25
0.48816	0.51184	3.38017e-32	1.98167e-32	4.94853e-15
0.69902	0.30098	4.53677e-30	2.34585e-41	6.95567e-17
0.56899	0.43101	7.30102e-27	3.55315e-25	4.5624e-13
0.36326	0.63674	2.26196e-29	3.63386e-34	1.2231e-61
0.59692	0.40308	3.0843e-40	1.39523e-25	3.77218e-17
0.61004	0.38996	1.48058e-29	2.76962e-44	1.68615e-16
0.65329	0.34671	1.50071e-27	1.21966e-18	4.86713e-13
0.63075	0.36925	1.0516e-28	6.77393e-32	6.62878e-22
0.58395	0.41605	2.92608e-49	3.63559e-57	8.49215e-17
0.56382	0.43618	6.93402e-47	2.23727e-52	1.79752e-17
0.60926	0.39074	1.72921e-27	7.79842e-32	1.95636e-22
0.70891	0.29109	1.17256e-18	3.99482e-23	3.44524e-14
0.50927	0.49073	8.21463e-23	1.32266e-31	5.28149e-18
0.52165	0.47835	4.83907e-31	5.46945e-38	9.69946e-19
0.64905	0.35095	2.21124e-25	5.14188e-34	1.142e-16
0.54603	0.45397	4.86986e-53	1.15894e-55	6.53297e-14
0.47536	0.52464	2.92089e-20	1.07629e-20	6.15713e-16
0.66892	0.33108	1.71189e-49	3.21224e-55	1.00513e-16
0.64391	0.35609	3.04344e-21	1.97899e-25	2.37742e-23
0.46331	0.53669	5.17919e-33	1.47451e-28	4.45964e-15
0.59412	0.40588	1.0795e-36	5.31812e-42	3.42961e-25
0.64172	0.35828	2.15712e-25	1.57209e-21	2.28831e-42
0.76235	0.23765	1.08755e-56	1.80219e-65	4.89716e-18
0.5489	0.4511	1.35682e-19	6.71594e-20	1.95174e-21
0.5848	0.4152	1.76756e-40	4.3236e-36	1.18376e-16
0.64655	0.35345	1.24711e-19	1.07337e-18	1.40699e-15
0.5929	0.4071	4.05284e-41	3.5575e-45	5.59812e-16
0.60736	0.39264	5.04825e-36	1.75812e-42	6.75929e-16
0.7661	0.2339	1.10321e-32	9.63748e-40	2.58107e-18
0.65337	0.34663	4.21712e-68	1.02438e-66	1.71109e-25
0.30142	0.69858	4.50744e-38	1.5697e-25	6.89357e-47
0.77417	0.22583	6.08921e-19	4.66047e-23	5.35452e-14
0.54036	0.45964	9.11837e-23	3.5535e-21	1.43368e-21
0.51757	0.48243	1.2735e-19	6.70189e-18	1.15428e-17
0.67569	0.32431	3.53253e-67	2.39882e-73	1.53442e-21
0.68251	0.31749	4.8614e-24	8.52527e-34	4.31348e-17
0.47004	0.52996	3.87205e-12	3.92613e-12	4.31615e-32
0.54967	0.45033	3.48648e-27	1.87085e-36	8.55867e-15
0.55145	0.44855	1.01696e-24	5.09374e-36	1.3532e-16
0.55904	0.44096	1.65272e-17	7.38522e-17	2.38312e-15
0.65689	0.34311	5.21597e-17	3.43641e-20	3.4056e-13
0.65661	0.34339	3.1513e-18	1.56852e-23	6.10415e-16
0.55167	0.44833	1.1255e-70	1.08946e-69	1.69259e-21
0.62795	0.37205	2.60894e-42	2.8685e-45	2.13982e-14
0.62879	0.37121	5.0293e-23	2.43771e-29	2.27579e-14
0.28667	0.71333	3.98798e-16	5.10567e-19	6.9116e-17
0.60107	0.39893	2.92798e-38	1.21948e-29	1.1526e-18
0.54135	0.45865	2.92552e-32	2.73528e-31	1.35389e-17
0.69837	0.30163	7.83109e-30	1.24609e-31	1.2368e-22
0.63348	0.36652	5.64129e-61	6.73571e-49	4.38134e-26
0.63045	0.36955	2.74466e-31	1.52195e-38	3.61289e-16
0.55849	0.44151	2.08722e-26	3.43719e-36	3.15491e-18
0.6382	0.3618	7.70647e-20	2.35658e-25	1.11973e-15
0.30291	0.69709	2.36466e-26	1.76335e-29	1.07941e-39
0.49138	0.50862	1.21102e-29	1.24407e-27	2.90777e-28
--	--	--	--	--
0.61895	0.38105	1.19938e-28	2.61696e-33	3.03975e-22
0.63003	0.36997	6.64307e-34	2.13455e-33	4.13115e-22
0.593	0.407	1.63781e-23	6.90726e-35	1.29958e-16
0.43473	0.56527	3.07732e-69	7.01268e-77	5.31303e-23
0.75065	0.24935	3.92557e-34	8.36185e-24	1.03288e-17
0.54917	0.45083	3.11122e-21	2.8087e-25	8.0143e-22
0.57586	0.42414	6.95864e-27	2.12432e-35	1.39775e-19
0.44088	0.55912	3.48819e-29	1.34045e-29	6.0017e-17
0.69933	0.30067	1.34666e-58	1.51358e-70	5.28128e-20
0.7699	0.2301	1.22859e-11	1.26569e-11	2.49987e-10
0.68285	0.31715	4.29169e-42	1.12955e-44	6.22518e-16
0.76205	0.23795	1.9099e-15	7.46589e-20	1.54408e-13
0.80363	0.19637	1.08339e-18	7.06801e-19	3.08273e-18
0.63503	0.36497	8.52605e-16	5.0688e-16	3.97637e-45
0.67957	0.32043	7.3985e-28	5.99075e-31	1.83163e-35
0.47389	0.52611	3.30895e-29	6.55634e-24	1.89824e-42
0.53851	0.46149	4.46015e-11	6.43373e-11	2.86723e-25
0.51129	0.48871	2.34041e-21	1.11547e-25	5.11156e-16
0.45222	0.54778	6.53075e-66	1.63451e-68	1.57511e-22
0.70212	0.29788	1.29786e-28	5.81577e-31	2.83342e-21
0.37865	0.62135	7.11089e-36	8.79338e-23	2.68347e-13
0.55245	0.44755	1.03299e-28	2.91495e-26	1.74498e-22
0.63046	0.36954	8.92287e-40	1.04142e-40	3.63174e-17
0.5854	0.4146	1.38217e-22	3.20071e-17	2.11923e-20
0.4475	0.5525	1.0914e-16	6.46119e-16	3.25638e-28
--	--	--	--	--
0.69313	0.30687	5.60459e-56	7.24514e-58	2.60501e-19
0.6551	0.3449	5.51909e-19	1.57438e-18	5.13644e-33
0.58947	0.41053	4.60481e-22	5.60646e-24	1.89567e-17
0.49768	0.50232	1.69837e-20	1.62138e-23	1.46594e-13
0.72355	0.27645	4.86106e-26	8.35666e-35	1.88345e-31
0.55825	0.44175	2.76797e-23	6.4688e-27	2.56514e-12
0.66368	0.33632	1.94967e-40	2.01222e-47	1.36668e-16
0.5723	0.4277	7.14586e-41	5.87971e-38	9.81416e-19
0.50492	0.49508	9.56799e-31	1.70103e-20	9.77516e-17
0.64199	0.35801	1.21786e-20	4.09268e-31	1.31032e-36
0.6511	0.3489	3.27731e-35	8.00194e-38	7.14363e-13
0.76799	0.23201	4.20593e-29	9.30549e-38	6.19876e-15
0.67143	0.32857	6.3407e-21	2.09262e-29	5.453e-12
0.56345	0.43655	8.85152e-56	5.26756e-49	1.24262e-20
0.67729	0.32271	1.84751e-14	7.0749e-15	3.27595e-32
0.63172	0.36828	1.50974e-38	6.67345e-46	3.91958e-15
0.60719	0.39281	1.02952e-18	8.1195e-26	1.41651e-12
0.65884	0.34116	8.33058e-22	1.06753e-19	1.44152e-11
--	--	--	--	--
0.68594	0.31406	2.11871e-27	2.67826e-36	2.30522e-20
--	--	--	--	--
0.58838	0.41162	2.93773e-14	1.25264e-14	1.72564e-23
0.64368	0.35632	1.88642e-26	4.20996e-35	7.78372e-18
0.58383	0.41617	3.40575e-25	2.44535e-25	2.05576e-27
0.70612	0.29388	1.39102e-38	6.39517e-50	3.91023e-15
0.69919	0.30081	1.84147e-14	9.85019e-15	3.40816e-31
--	--	--	--	--
0.40434	0.59566	6.23302e-44	2.14745e-42	2.18573e-20
0.57196	0.42804	1.23435e-17	1.43953e-17	3.62474e-55
0.59413	0.40587	4.66595e-21	3.71382e-29	9.5482e-13
0.6412	0.3588	9.70425e-42	2.93501e-42	2.06974e-18
0.53372	0.46628	3.73215e-70	2.38336e-55	4.4192e-30
0.32064	0.67936	7.974e-27	5.04253e-40	1.51226e-28
0.38633	0.61367	4.95255e-20	4.53811e-19	1.01494e-13
0.66	0.34	3.41471e-24	1.94299e-33	4.18581e-14
0.53926	0.46074	6.40549e-31	3.23957e-31	1.82131e-19
0.57907	0.42093	1.30053e-54	9.88213e-56	1.09918e-17
0.66806	0.33194	5.01321e-25	8.08441e-23	1.55993e-30
0.73139	0.26861	7.30298e-19	5.77726e-19	4.64981e-21
0.63432	0.36568	1.24904e-24	1.15795e-30	6.56653e-14
0.51681	0.48319	1.7858e-32	1.80463e-40	8.8417e-20
0.84824	0.15176	1.02004e-16	1.68272e-16	1.71711e-44
0.42971	0.57029	5.87756e-22	2.23989e-27	3.01527e-37
0.64118	0.35882	1.29865e-15	1.02816e-19	7.4233e-12
0.56697	0.43303	1.06191e-14	2.62843e-19	9.69392e-19
0.61682	0.38318	2.04671e-25	7.47045e-34	4.14631e-16
0.65954	0.34046	1.9629e-12	1.28758e-12	4.05593e-27
0.73899	0.26101	1.29151e-35	6.8519e-59	3.42444e-22
0.68117	0.31883	7.28555e-17	8.13518e-21	3.43231e-14
0.72295	0.27705	1.23943e-19	4.66953e-24	1.85671e-22
0.34557	0.65443	8.27478e-22	1.96886e-23	1.56305e-33
0.41609	0.58391	1.41683e-20	1.33787e-25	9.86164e-13
0.92823	0.07177	4.97915e-23	1.07504e-26	3.65095e-18
0.69476	0.30524	4.56196e-21	1.54494e-30	6.11806e-15
0.60125	0.39875	2.79524e-16	1.22369e-17	6.35725e-26
0.66689	0.33311	2.17518e-36	5.25315e-40	2.09475e-17
0.53802	0.46198	9.93227e-45	1.31446e-55	1.28546e-16
0.57873	0.42127	5.55048e-19	1.27976e-23	5.6387e-31
0.40108	0.59892	5.02508e-25	1.67028e-30	2.25344e-15
0.74553	0.25447	3.48107e-22	8.5078e-32	2.49976e-12
0.55498	0.44502	3.64376e-18	1.34417e-18	2.12912e-41
0.48467	0.51533	2.70515e-28	4.65804e-28	1.03667e-14
0.56453	0.43547	2.06229e-33	4.84217e-47	1.07187e-18
0.53822	0.46178	2.66751e-26	1.87534e-23	2.11886e-17
0.52992	0.47008	3.84013e-16	1.67889e-24	3.12047e-18
0.38435	0.61565	7.26106e-19	2.37937e-24	5.97494e-28
0.30376	0.69624	8.78333e-30	2.41767e-23	2.63907e-21
0.6394	0.3606	1.2394e-58	7.36421e-56	4.89362e-20
0.63818	0.36182	1.21841e-29	2.31168e-36	2.12584e-15
0.63174	0.36826	2.68706e-27	5.47144e-30	1.57791e-15
0.72412	0.27588	3.91449e-24	1.3654e-20	4.75548e-21
0.50141	0.49859	1.12099e-19	7.77713e-24	6.32545e-15
0.87982	0.12018	4.12731e-37	1.2329e-43	5.22738e-15
0.55435	0.44565	6.05386e-26	2.16733e-33	2.71287e-15
0.52572	0.47428	1.7977e-14	3.82922e-18	5.11268e-10
0.38188	0.61812	2.07511e-19	1.12645e-17	2.88805e-24
0.66192	0.33808	3.6717e-25	4.24517e-28	6.40202e-15
--	--	--	--	--
0.68	0.32	8.33702e-37	6.57187e-44	2.02311e-13
0.54245	0.45755	1.32685e-20	6.04118e-25	4.84409e-19
0.64402	0.35598	7.32451e-43	3.53658e-42	7.26305e-18
0.52868	0.47132	3.407e-19	2.88371e-19	3.2655e-23
0.61326	0.38674	3.20074e-48	2.49155e-61	7.66291e-18
0.6292	0.3708	1.53427e-23	3.63766e-30	1.73445e-15
0.69626	0.30374	1.51579e-55	6.89797e-63	3.79735e-25
0.61816	0.38184	3.47676e-26	2.72574e-34	1.36978e-13
0.4609	0.5391	2.38671e-32	2.48228e-38	3.30235e-17
0.61589	0.38411	1.69215e-50	2.25927e-55	1.22024e-17
0.48646	0.51354	2.09156e-32	1.29655e-39	1.409e-18
0.56305	0.43695	3.86012e-15	5.35264e-19	9.62788e-11
0.53781	0.46219	2.29038e-23	4.61411e-32	2.5288e-15
0.63038	0.36962	1.33402e-17	3.82272e-21	1.15086e-23
0.49427	0.50573	8.12122e-31	6.27865e-38	1.36587e-17
0.46461	0.53539	8.58444e-38	3.60251e-43	5.76013e-27
0.375	0.625	7.07897e-39	1.03993e-25	1.37951e-48
0.61371	0.38629	6.10079e-37	2.87874e-31	2.96967e-15
0.3304	0.6696	3.62776e-33	1.71592e-22	1.06862e-16
0.63061	0.36939	2.64325e-31	3.03801e-39	3.03615e-15
0.70528	0.29472	8.99673e-60	2.77115e-66	1.1576e-19
0.52981	0.47019	1.05707e-32	5.66259e-31	8.22092e-15
0.37962	0.62038	3.28362e-26	4.97321e-20	1.53774e-14
0.72177	0.27823	2.78667e-42	3.06834e-57	6.59244e-17
0.6098	0.3902	2.25627e-40	7.21781e-50	3.13021e-22
0.68346	0.31654	9.40189e-22	3.5084e-25	1.88748e-11
0.52522	0.47478	3.31495e-46	4.78962e-47	1.48506e-21
0.42871	0.57129	1.60081e-33	7.17176e-36	5.68062e-20
0.64003	0.35997	5.2232e-26	2.20134e-29	3.05345e-16
0.29443	0.70557	1.7479e-19	8.24658e-18	3.17378e-18
0.49146	0.50854	1.24914e-18	5.96533e-20	5.2583e-31
0.63346	0.36654	7.82063e-33	3.54558e-35	1.91146e-37
0.49811	0.50189	4.51586e-17	1.99652e-22	2.16737e-14
0.52525	0.47475	6.34127e-16	1.86047e-16	1.71139e-30
0.54659	0.45341	9.24748e-16	8.31202e-16	8.2495e-42
--	--	--	--	--
0.4181	0.5819	3.35123e-13	1.33694e-13	2.9811e-32
0.48931	0.51069	2.60686e-28	5.43445e-25	1.1027e-27
--	--	--	--	--
0.67726	0.32274	5.76812e-12	4.21221e-12	3.33567e-29
0.55993	0.44007	2.77466e-27	5.91232e-44	1.29517e-16
--	--	--	--	--
0.73065	0.26935	8.88416e-24	2.41782e-32	1.28218e-14
0.60481	0.39519	1.20337e-48	6.35231e-60	8.18531e-17
0.71108	0.28892	3.35941e-20	6.54301e-25	1.42871e-16
0.72519	0.27481	1.10367e-16	3.01885e-23	1.62948e-16
0.75187	0.24813	6.37576e-31	4.06425e-33	1.36374e-22
0.63636	0.36364	1.75328e-31	1.03097e-43	4.0348e-16
0.52543	0.47457	7.56084e-38	1.10923e-46	3.03483e-27
--	--	--	--	--
0.73487	0.26513	3.95387e-39	8.95209e-48	5.7204e-19
0.62083	0.37917	2.02369e-27	2.82021e-24	3.23747e-16
0.56658	0.43342	3.7443e-32	2.84619e-35	3.26979e-16
0.74387	0.25613	1.41278e-20	1.42425e-18	3.78653e-12
0.63433	0.36567	8.18898e-58	1.82546e-61	1.35297e-19
0.50847	0.49153	1.16626e-23	4.54085e-26	3.00504e-17
0.61136	0.38864	1.08271e-59	7.20792e-57	9.47707e-18
0.66752	0.33248	1.4543e-14	7.90553e-15	1.61515e-28
0.58597	0.41403	1.62333e-19	3.53144e-23	8.96206e-15
0.51939	0.48061	5.09925e-21	3.75323e-24	5.17269e-19
0.63246	0.36754	2.34717e-20	5.0843e-30	6.01366e-14
0.52254	0.47746	2.76423e-25	2.07584e-29	6.37917e-16
0.51617	0.48383	3.75345e-61	3.86713e-74	6.41339e-18
0.59475	0.40525	3.68332e-38	1.97384e-41	2.32392e-18
0.63753	0.36247	4.89586e-30	4.73424e-35	4.43664e-18
0.51977	0.48023	7.67967e-21	1.28123e-24	1.94429e-26
0.64367	0.35633	3.92894e-70	2.62495e-61	4.78665e-24
0.61054	0.38946	6.1992e-18	1.77007e-22	1.23108e-14
0.50442	0.49558	8.80054e-57	2.77752e-50	2.04627e-21
0.49135	0.50865	3.0946e-18	9.468e-32	2.97501e-18
0.57714	0.42286	1.22185e-13	4.27837e-14	6.27393e-33
0.7751	0.2249	6.85969e-17	2.07974e-20	7.22305e-12
0.53835	0.46165	3.96755e-15	1.62023e-32	7.37606e-14
0.78478	0.21522	1.1152e-23	7.12871e-28	2.7459e-20
0.83661	0.16339	1.82143e-27	1.34702e-30	1.93214e-17
0.37717	0.62283	1.61654e-32	2.59644e-49	5.39471e-21
0.75238	0.24762	1.94197e-40	3.76652e-49	1.2603e-16
0.64945	0.35055	1.61363e-21	3.1487e-30	2.83504e-14
0.63356	0.36644	3.7378e-21	8.154e-26	4.13598e-12
0.5288	0.4712	3.7217e-68	1.23351e-63	3.49339e-21
0.44923	0.55077	1.09966e-20	1.61161e-26	2.28044e-21
0.46647	0.53353	9.44337e-24	2.26446e-20	5.08671e-30
0.59149	0.40851	9.77957e-20	3.22619e-29	3.67697e-13
0.61924	0.38076	1.28332e-73	2.09494e-82	7.72871e-28
0.60873	0.39127	1.04491e-52	2.88551e-62	2.86737e-20
0.53842	0.46158	1.64908e-22	5.84955e-19	3.0607e-22
0.64177	0.35823	4.7277e-56	9.68962e-62	9.02844e-19
0.53127	0.46873	2.71941e-21	1.83994e-30	1.63579e-14
0.58222	0.41778	7.35093e-27	1.00221e-33	2.20892e-16
0.6844	0.3156	1.258e-31	1.36571e-39	3.12678e-14
0.69462	0.30538	9.9167e-23	9.04312e-25	7.63911e-13
0.5905	0.4095	7.42496e-23	2.20076e-21	2.2503e-21
0.5304	0.4696	2.72303e-23	3.65642e-23	2.41673e-11
0.52489	0.47511	4.73696e-34	6.76541e-40	1.26206e-13
--	--	--	--	--
0.59454	0.40546	3.87051e-19	2.70788e-32	6.45241e-13
0.59123	0.40877	4.86397e-17	5.13364e-17	7.62996e-18
--	--	--	--	--
0.77297	0.22703	2.39075e-17	2.70474e-17	8.46619e-20
--	--	--	--	--
0.80699	0.19301	4.74796e-39	1.54939e-38	1.44048e-20
0.5809	0.4191	1.04003e-22	2.82446e-25	2.17873e-14
0.40331	0.59669	9.92788e-25	3.21604e-18	4.50147e-18
0.61268	0.38732	4.6966e-26	1.0717e-23	3.34602e-52
0.7081	0.2919	5.96106e-17	6.5703e-21	1.33891e-14
0.67392	0.32608	3.38242e-23	3.35453e-20	1.79205e-22
0.41642	0.58358	8.71293e-19	2.69794e-22	5.25524e-40
0.67105	0.32895	1.76461e-22	2.11197e-26	3.56859e-21
0.67001	0.32999	8.00036e-24	8.96129e-31	6.04703e-18
0.70591	0.29409	3.42281e-10	1.68296e-10	3.91692e-24
0.73951	0.26049	4.11433e-22	7.93241e-26	3.49155e-20
0.56043	0.43957	8.59906e-24	7.36416e-29	1.65152e-14
--	--	--	--	--
0.4932	0.5068	1.03174e-29	8.43165e-22	4.17929e-20
0.69437	0.30563	1.00755e-27	1.8338e-36	2.01659e-14
0.53784	0.46216	3.02231e-18	7.50776e-23	2.74505e-16
0.4008	0.5992	1.91527e-38	5.74512e-25	3.441e-15
0.4358	0.5642	3.32735e-32	4.38137e-26	3.54606e-42
0.63556	0.36444	1.15696e-15	2.08541e-19	1.65638e-21
0.61287	0.38713	3.20624e-45	2.14327e-44	2.34911e-17
--	--	--	--	--
0.75513	0.24487	7.32139e-27	7.66161e-30	1.26318e-16
--	--	--	--	--
0.66881	0.33119	3.1336e-10	2.20564e-10	5.92405e-24
--	--	--	--	--
0.55692	0.44308	1.21486e-19	4.18684e-28	3.40316e-14
0.75765	0.24235	4.21925e-25	2.71912e-23	7.26138e-33
0.59562	0.40438	8.71731e-28	1.05405e-37	5.08325e-15
0.42116	0.57884	7.36738e-25	7.65985e-22	4.6075e-17
0.63845	0.36155	2.17379e-25	3.24832e-30	3.56434e-24
0.6148	0.3852	1.4073e-24	5.41964e-29	1.78968e-16
0.78822	0.21178	5.06973e-22	2.75393e-31	1.89903e-12
0.63085	0.36915	9.23915e-19	3.20441e-23	5.05782e-21
0.52813	0.47187	6.49823e-18	4.84216e-20	2.95289e-27
0.68763	0.31237	3.24161e-34	1.47662e-46	1.30282e-13
0.65673	0.34327	1.31521e-18	8.65002e-23	3.19052e-22
0.76558	0.23442	8.6751e-18	1.69426e-17	6.97046e-14
0.47835	0.52165	3.86079e-22	6.27341e-26	6.20829e-22
0.56454	0.43546	1.61653e-23	7.13977e-27	6.12928e-17
0.68652	0.31348	4.15126e-16	2.10228e-19	5.8112e-15
0.53447	0.46553	1.35574e-20	1.27003e-23	5.77815e-13
0.5807	0.4193	4.61092e-25	3.94391e-24	4.25372e-48
0.57588	0.42412	1.44821e-19	4.4653e-23	1.21733e-15
0.66473	0.33527	1.42735e-17	5.42874e-21	1.92241e-13
0.71578	0.28422	8.38803e-34	2.32893e-41	3.12317e-19
0.67243	0.32757	1.00623e-17	9.09491e-23	2.45451e-16
0.58376	0.41624	3.05577e-35	4.30191e-40	1.79238e-18
0.74636	0.25364	1.54564e-18	3.73848e-23	4.41765e-14
0.72525	0.27475	8.86696e-27	8.36784e-26	1.74701e-13
0.42764	0.57236	5.2986e-36	2.19197e-31	2.75439e-14
0.67348	0.32652	9.85211e-44	3.46623e-49	6.29168e-18
0.69068	0.30932	1.73688e-51	1.93055e-51	5.43851e-15
0.78234	0.21766	8.61604e-36	1.1909e-34	1.81172e-15
0.69107	0.30893	5.5481e-29	2.36165e-24	1.96577e-27
0.56091	0.43909	5.74235e-14	3.60268e-14	1.13861e-27
0.65289	0.34711	6.97082e-40	2.57843e-45	1.16372e-18
0.89828	0.10172	1.1887e-16	1.04309e-16	1.04773e-16
0.52807	0.47193	4.04606e-19	2.92653e-27	1.81744e-13
0.47568	0.52432	8.47237e-36	1.51607e-44	6.32607e-24
0.65739	0.34261	5.78841e-45	4.36818e-54	2.38137e-16
0.55276	0.44724	3.35216e-17	3.61765e-18	1.14743e-21
0.66099	0.33901	4.06908e-40	5.56229e-52	6.18554e-22
0.8027	0.1973	4.80828e-34	1.00399e-40	7.6649e-20
0.5912	0.4088	6.7186e-30	3.49612e-37	9.86496e-16
0.64549	0.35451	4.00977e-37	2.40472e-41	9.80507e-14
0.55672	0.44328	7.30559e-27	1.06856e-25	7.35719e-18
0.75689	0.24311	2.93335e-22	5.28787e-26	3.20833e-45
0.80207	0.19793	2.4689e-20	3.18144e-25	6.75161e-26
0.40122	0.59878	2.35707e-24	2.56752e-15	2.43385e-13
0.63966	0.36034	1.00905e-20	1.18531e-29	2.06934e-12
0.38829	0.61171	8.32532e-57	1.48424e-53	8.84557e-20
0.53154	0.46846	1.98813e-20	2.0719e-24	9.5227e-15
0.491	0.509	1.07332e-33	4.82232e-35	6.15125e-16
0.80636	0.19364	1.45193e-20	8.6943e-25	3.48309e-17
--	--	--	--	--
0.53846	0.46154	1.63701e-16	1.25208e-20	1.51697e-20
0.52377	0.47623	9.6023e-16	1.92982e-19	1.74677e-20
0.42773	0.57227	2.01043e-31	5.14717e-31	6.48652e-23
0.63799	0.36201	1.50027e-44	9.67678e-37	1.4285e-16
0.69806	0.30194	5.10437e-19	6.35268e-19	9.55069e-57
0.57523	0.42477	1.7137e-28	1.8034e-37	2.87198e-18
0.63966	0.36034	4.3162e-32	9.46427e-33	7.45241e-21
0.61028	0.38972	4.38565e-32	9.73115e-33	1.15757e-18
0.77686	0.22314	1.25312e-39	1.09517e-47	6.23572e-16
0.45359	0.54641	1.01628e-25	1.81013e-38	5.59924e-17
0.69142	0.30858	2.83963e-30	2.55357e-52	4.09275e-14
0.50046	0.49954	4.12344e-18	4.44068e-22	4.1121e-14
0.62123	0.37877	3.11981e-17	2.1852e-21	7.87189e-15
0.55477	0.44523	5.65927e-68	6.45397e-67	3.55277e-22
0.60632	0.39368	1.19119e-23	8.27171e-26	2.25125e-15
0.61406	0.38594	4.14915e-21	4.67805e-24	1.58582e-13
0.5894	0.4106	8.18643e-30	1.00699e-47	8.8814e-17
0.7168	0.2832	7.68732e-14	3.8629e-14	2.40177e-13
0.67964	0.32036	3.60397e-24	1.87871e-32	2.7611e-14
0.68019	0.31981	2.25349e-36	2.11863e-37	1.02091e-12
0.54752	0.45248	2.43215e-31	1.1057e-40	6.20024e-20
0.65693	0.34307	7.17265e-30	8.20482e-37	2.05291e-13
0.44323	0.55677	1.57828e-27	5.1535e-35	2.2981e-13
0.61918	0.38082	3.65547e-21	6.20867e-25	3.03318e-23
0.67255	0.32745	2.30379e-23	7.41481e-34	1.57605e-19
0.66124	0.33876	2.56875e-23	2.30373e-34	3.68185e-16
0.65882	0.34118	7.10006e-28	3.09594e-35	3.54095e-12
0.51485	0.48515	2.00982e-43	1.09014e-44	4.16196e-17
0.59139	0.40861	2.35521e-27	1.92633e-23	2.53844e-17
0.62982	0.37018	7.53825e-39	6.60166e-47	4.68761e-21
--	--	--	--	--
0.6701	0.3299	5.19206e-22	7.73089e-21	6.91729e-35
0.57678	0.42322	9.01129e-51	4.06111e-57	2.01413e-17
0.65312	0.34688	1.19156e-19	2.14524e-26	3.23009e-16
0.42912	0.57088	2.7314e-51	6.63512e-59	6.51782e-18
0.55293	0.44707	1.11667e-12	9.57263e-13	2.74576e-21
0.66073	0.33927	1.46594e-21	1.76144e-25	5.57744e-11
0.52845	0.47155	2.06298e-65	9.59937e-65	2.34541e-29
0.56058	0.43942	6.77675e-16	2.58493e-21	2.04822e-18
0.46347	0.53653	2.89194e-18	4.33967e-16	1.17231e-16
0.79348	0.20652	6.22139e-22	9.88426e-30	7.67068e-17
0.67058	0.32942	3.50626e-48	6.98348e-64	2.66787e-21
0.40709	0.59291	1.3157e-31	4.74291e-31	5.0318e-16
0.44908	0.55092	4.54691e-32	7.26897e-25	2.76623e-28
0.37782	0.62218	3.60269e-36	9.28062e-28	1.8859e-21
0.54422	0.45578	3.97674e-24	4.55003e-33	2.25799e-17
0.58375	0.41625	9.0775e-18	3.71225e-18	6.28173e-40
0.60409	0.39591	2.67225e-23	4.84894e-28	7.28846e-16
0.52292	0.47708	2.9797e-21	2.04843e-30	2.14036e-14
0.6587	0.3413	2.72409e-41	1.24939e-39	5.274e-19
0.55738	0.44262	1.35482e-48	4.73527e-54	2.4254e-15
0.52614	0.47386	7.92774e-23	1.4582e-32	1.83971e-17
0.58861	0.41139	1.5618e-19	7.42382e-28	1.32017e-23
0.69573	0.30427	1.11228e-30	9.74766e-38	5.05683e-17
0.64535	0.35465	1.33378e-27	6.63157e-27	6.81745e-14
0.58555	0.41445	2.44737e-36	2.09959e-50	2.26564e-13
0.70702	0.29298	1.72449e-10	3.98344e-10	1.27342e-23
0.6215	0.3785	1.15557e-40	1.44725e-53	2.57507e-17
0.79707	0.20293	2.51978e-55	1.09216e-57	2.30519e-20
--	--	--	--	--
0.62424	0.37576	2.50427e-19	3.29689e-28	2.84763e-12
0.6118	0.3882	4.4729e-22	7.59411e-31	1.14456e-13
0.4614	0.5386	1.4049e-42	4.14252e-40	2.6242e-17
0.41651	0.58349	5.21735e-41	3.33872e-36	2.09536e-31
0.68834	0.31166	2.57681e-21	6.35492e-26	8.28284e-16
0.71314	0.28686	6.66299e-21	1.85577e-24	1.7477e-17
0.54633	0.45367	3.72907e-33	5.14736e-35	6.29629e-15
0.49939	0.50061	8.4642e-24	2.39937e-20	6.91005e-15
0.4013	0.5987	1.00936e-35	1.19711e-36	3.43944e-22
0.49407	0.50593	5.76453e-16	3.28978e-16	2.15674e-45
0.70044	0.29956	3.08875e-21	1.84865e-21	4.78752e-19
0.64212	0.35788	2.66652e-27	7.12472e-32	6.37977e-53
0.75532	0.24468	6.84195e-18	1.92633e-21	9.752e-20
0.84846	0.15154	6.55608e-24	1.25242e-23	9.34186e-23
0.59518	0.40482	1.8635e-18	2.0914e-22	1.67055e-12
0.47102	0.52898	1.12517e-27	1.44001e-36	9.99942e-20
0.55449	0.44551	1.75508e-31	9.90484e-30	1.40891e-18
0.54231	0.45769	1.67902e-28	8.66306e-20	5.57297e-15
0.43663	0.56337	9.76016e-23	1.21371e-23	5.75476e-41
0.54251	0.45749	2.20633e-34	4.60971e-47	1.38705e-15
0.64194	0.35806	5.34084e-19	1.43286e-19	1.39196e-17
0.56361	0.43639	1.91833e-22	4.45913e-37	3.44323e-13
0.64984	0.35016	4.48947e-16	6.54815e-21	5.42726e-20
0.3696	0.6304	8.99447e-29	1.80087e-24	6.40821e-14
0.82474	0.17526	4.10394e-28	6.23398e-36	6.29349e-13
0.48774	0.51226	2.12284e-71	9.37266e-79	1.94456e-22
0.60807	0.39193	1.03585e-20	1.80268e-27	1.65236e-37
0.57753	0.42247	1.80277e-19	5.14199e-28	1.91855e-13
0.48814	0.51186	2.40458e-17	3.41892e-18	7.45357e-23
0.67306	0.32694	8.81785e-37	1.98106e-42	1.00759e-14
0.67189	0.32811	4.82716e-52	3.50112e-62	4.27422e-25
0.51094	0.48906	2.90521e-30	8.87671e-38	2.24497e-16
0.65026	0.34974	4.29181e-27	7.04768e-24	4.70785e-17
0.50696	0.49304	1.03152e-17	1.12369e-26	4.32446e-14
0.61099	0.38901	4.16343e-15	6.40959e-19	2.92696e-26
0.70913	0.29087	2.42783e-16	4.97808e-20	4.3751e-23
0.62118	0.37882	9.33803e-23	3.67981e-32	3.42046e-23
0.74644	0.25356	1.92078e-50	1.25857e-57	2.98255e-16
0.31149	0.68851	5.54735e-20	8.13609e-16	1.39203e-24
0.62367	0.37633	2.14374e-36	4.29327e-50	1.37458e-18
0.45682	0.54318	2.13734e-41	1.23261e-31	5.25239e-26
0.57289	0.42711	2.96132e-39	3.94709e-42	1.44132e-15
0.41994	0.58006	1.74832e-16	6.5228e-16	1.58893e-32
0.61372	0.38628	1.82432e-22	4.98369e-27	1.28954e-13
0.52337	0.47663	4.62009e-46	8.91132e-60	1.46576e-17
0.63435	0.36565	8.91036e-26	1.58006e-29	4.73448e-26
0.74119	0.25881	6.71673e-18	8.02186e-22	5.56295e-22
0.57274	0.42726	5.02981e-64	4.99441e-42	9.07468e-20
0.696	0.304	1.91952e-25	1.46764e-34	9.83755e-20
0.38222	0.61778	2.28947e-52	5.98296e-53	2.75102e-17
0.52964	0.47036	4.27649e-24	6.7448e-34	8.20544e-16
0.63259	0.36741	3.34377e-26	7.89938e-31	6.1125e-17
0.51504	0.48496	2.37979e-25	2.35752e-30	1.17262e-16
0.6033	0.3967	1.03353e-30	3.50901e-38	6.14929e-16
0.68959	0.31041	1.45516e-37	7.84498e-43	7.79494e-17
0.44454	0.55546	4.15407e-24	1.31867e-26	6.51934e-18
0.54334	0.45666	3.2754e-12	1.11387e-12	2.33392e-22
0.56149	0.43851	2.01812e-27	1.52686e-36	1.34525e-20
0.62365	0.37635	6.41647e-22	9.45982e-31	2.64857e-16
0.49627	0.50373	1.75889e-47	1.03773e-40	1.02548e-15
0.81646	0.18354	5.09552e-53	8.36632e-55	6.56706e-20
0.69889	0.30111	5.45163e-31	4.46339e-29	7.62726e-16
0.55093	0.44907	4.89695e-60	3.34882e-58	7.2495e-22
0.51699	0.48301	7.71046e-37	1.42566e-32	6.22328e-16
0.62898	0.37102	2.90805e-47	5.92688e-57	1.85717e-17
0.69691	0.30309	2.86147e-18	1.54827e-18	1.28066e-38
0.62087	0.37913	5.25557e-17	1.67522e-17	2.73222e-27
0.49999	0.50001	2.05579e-45	4.75646e-54	5.74944e-41
0.83954	0.16046	2.9734e-20	2.14661e-24	3.3407e-17
0.71462	0.28538	1.2681e-29	1.81722e-38	1.16131e-15
0.60375	0.39625	5.22021e-16	4.15393e-15	1.07854e-24
0.48152	0.51848	6.38045e-18	1.67735e-20	7.69401e-42
0.66636	0.33364	2.5643e-29	3.75816e-44	3.51215e-16
0.63519	0.36481	2.85281e-25	2.79289e-29	2.62928e-16
0.61805	0.38195	7.32222e-23	5.14864e-22	5.7259e-21
0.60389	0.39611	8.16434e-50	7.13252e-66	7.70714e-20
0.72012	0.27988	3.07219e-75	1.73448e-80	2.27967e-22
0.67259	0.32741	7.17499e-30	2.26524e-37	4.061e-14
0.68191	0.31809	6.11241e-18	3.5569e-22	6.26569e-19
0.43823	0.56177	3.64036e-51	3.29316e-58	2.03115e-21
0.44036	0.55964	6.61251e-39	2.2058e-53	4.75638e-19
0.86742	0.13258	6.17917e-32	1.05114e-29	6.83847e-19
0.72693	0.27307	1.30748e-16	1.1107e-16	1.82046e-48
0.58516	0.41484	9.69808e-60	3.00044e-68	6.20717e-20
--	--	--	--	--
0.61701	0.38299	2.05439e-22	4.20916e-34	1.68783e-15
0.70855	0.29145	2.40956e-28	1.49019e-45	8.75967e-16
0.63336	0.36664	1.46528e-24	1.71913e-21	1.81894e-23
0.49514	0.50486	1.38274e-19	1.40152e-30	1.65379e-12
0.61425	0.38575	6.37391e-33	4.26242e-30	5.78283e-40
0.59702	0.40298	4.03152e-24	6.9463e-33	3.20448e-16
0.70747	0.29253	8.27216e-19	4.58437e-19	2.61006e-23
0.5758	0.4242	1.47104e-28	5.39881e-34	6.05436e-14
0.617	0.383	6.32658e-24	6.33657e-28	6.43277e-22
--	--	--	--	--
0.72388	0.27612	4.25531e-17	7.78955e-21	5.05148e-23
0.57297	0.42703	8.57163e-45	1.30264e-39	5.80268e-18
0.42199	0.57801	3.24775e-39	9.51549e-29	1.17583e-14
0.45746	0.54254	1.15898e-43	1.22651e-36	1.75379e-18
0.39476	0.60524	5.1633e-45	1.82577e-33	1.98437e-25
0.61119	0.38881	6.41785e-24	4.17961e-25	8.73795e-17
0.59547	0.40453	5.08419e-17	2.14111e-17	1.38253e-30
0.49897	0.50103	6.7826e-29	4.2199e-46	5.97735e-12
0.54523	0.45477	2.233e-63	9.2439e-63	1.21752e-22
0.51149	0.48851	1.83598e-37	1.34953e-40	1.47765e-19
0.71536	0.28464	1.13642e-31	7.01662e-48	6.71239e-19
0.61138	0.38862	1.44646e-32	5.79135e-28	7.16222e-15
0.44912	0.55088	1.06978e-19	3.64642e-20	2.56787e-29
0.46112	0.53888	5.45674e-23	7.67094e-18	1.64734e-13
0.70545	0.29455	9.65006e-17	1.05133e-20	2.14075e-14
0.49833	0.50167	9.84041e-27	5.67453e-36	4.58242e-35
0.35683	0.64317	2.16838e-12	1.88533e-12	5.01036e-37
0.56921	0.43079	2.21441e-32	4.89053e-42	3.81488e-14
--	--	--	--	--
0.60964	0.39036	5.39975e-38	2.61184e-46	2.23694e-14
0.71409	0.28591	3.22268e-33	6.85902e-55	6.82426e-18
0.70008	0.29992	7.28633e-25	5.33866e-27	2.57301e-16
0.7838	0.2162	8.37631e-17	1.25155e-20	6.30901e-14
0.80534	0.19466	1.88348e-23	4.01233e-34	4.6002e-18
0.62028	0.37972	8.3429e-13	7.37981e-13	7.99098e-15
--	--	--	--	--
0.43767	0.56233	3.13785e-22	4.86591e-31	1.27303e-12
0.64981	0.35019	8.36738e-35	6.24446e-34	3.35665e-15
0.50792	0.49208	2.20307e-53	1.02292e-51	5.61368e-20
0.48761	0.51239	2.47678e-19	4.4326e-38	1.12577e-17
0.57	0.43	7.55619e-44	6.97476e-47	8.02326e-21
0.66898	0.33102	8.73422e-38	2.85484e-52	3.3384e-15
0.71442	0.28558	2.70615e-27	4.05631e-43	1.13282e-13
0.75686	0.24314	4.36387e-18	3.5545e-18	2.19634e-15
0.54928	0.45072	4.10773e-21	3.08873e-37	2.72679e-10
0.70716	0.29284	3.31504e-33	8.01369e-41	4.32966e-19
0.89094	0.10906	1.94826e-19	1.36237e-19	9.48421e-18
0.53172	0.46828	3.62622e-24	3.60716e-41	1.47449e-14
0.84994	0.15006	1.39043e-32	2.22914e-41	1.5797e-19
0.69705	0.30295	3.25407e-37	2.7587e-38	7.9271e-14
0.36378	0.63622	1.60523e-21	1.79209e-27	5.19552e-15
0.65416	0.34584	1.04187e-58	1.47896e-71	1.92123e-22
0.63946	0.36054	1.21182e-41	1.19315e-56	8.23389e-29
0.47891	0.52109	2.8247e-31	1.04194e-40	2.06801e-17
0.68786	0.31214	1.28336e-35	8.9674e-32	3.88597e-14
0.50215	0.49785	1.72993e-17	1.09933e-17	1.77904e-16
0.72979	0.27021	1.99498e-18	1.67618e-22	3.75852e-33
0.38713	0.61287	1.34561e-24	1.24805e-29	5.54327e-18
0.5905	0.4095	5.31431e-18	2.59594e-21	6.20731e-24
0.67302	0.32698	1.96272e-23	6.20793e-20	2.45837e-24
0.61729	0.38271	3.43498e-29	2.0581e-37	2.74869e-14
0.41769	0.58231	1.1292e-32	3.35167e-36	8.86752e-14
0.80402	0.19598	2.46059e-22	9.25219e-26	5.658e-19
0.56214	0.43786	2.55175e-20	1.0911e-20	3.54141e-54
0.55097	0.44903	1.69144e-11	6.07797e-12	1.04687e-21
0.57304	0.42696	2.19228e-26	1.68075e-35	2.1392e-20
0.44283	0.55717	1.79627e-27	4.1588e-27	2.49294e-18
--	--	--	--	--
0.73594	0.26406	3.02513e-22	1.0264e-30	2.90797e-18
0.5216	0.4784	4.49905e-48	3.97008e-40	9.40159e-18
0.69599	0.30401	1.10575e-21	2.07334e-31	2.27191e-13
0.56053	0.43947	1.86423e-24	5.21571e-33	4.76115e-18
0.51183	0.48817	1.75276e-36	6.66128e-48	8.56478e-16
0.43415	0.56585	5.86313e-50	8.30786e-63	4.02824e-17
0.76429	0.23571	7.40868e-17	6.4621e-17	3.67073e-47
0.65253	0.34747	7.22555e-17	7.73417e-20	1.26921e-34
0.67549	0.32451	1.31751e-41	8.20639e-51	1.27731e-17
0.64492	0.35508	8.02977e-22	5.16379e-22	8.93997e-48
0.52817	0.47183	6.62815e-25	2.38202e-51	4.61053e-18
0.5162	0.4838	1.97607e-18	6.50709e-19	5.80093e-25
0.74321	0.25679	2.12e-25	1.95036e-25	2.44056e-27
0.68097	0.31903	6.21674e-20	1.83825e-24	1.44477e-30
--	--	--	--	--
0.62292	0.37708	3.14829e-19	3.22776e-24	1.9149e-38
0.44824	0.55176	4.15983e-43	4.53264e-34	1.18418e-23
--	--	--	--	--
--	--	--	--	--
0.49316	0.50684	2.22024e-60	1.3265e-75	1.16777e-22
0.53112	0.46888	3.15093e-22	2.22306e-30	1.834e-14
0.35784	0.64216	2.47134e-26	4.57353e-28	9.15997e-22
0.62321	0.37679	6.08373e-18	4.17034e-18	3.5917e-29
0.46932	0.53068	1.02058e-73	8.78701e-58	1.65738e-25
--	--	--	--	--
0.58031	0.41969	2.33079e-20	4.71118e-24	9.17336e-20
--	--	--	--	--
0.56126	0.43874	3.4476e-38	9.01893e-35	6.45207e-13
0.70035	0.29965	5.2198e-45	2.96091e-52	3.1004e-15
0.5439	0.4561	9.68571e-22	2.63153e-22	1.28716e-30
0.53297	0.46703	3.30715e-27	9.11024e-44	1.74217e-16
0.72857	0.27143	2.12943e-21	5.0693e-31	1.70486e-13
0.76872	0.23128	8.1906e-38	1.81015e-44	1.42388e-13
--	--	--	--	--
0.42508	0.57492	2.38061e-37	2.0614e-28	1.63288e-44
0.65102	0.34898	1.36603e-25	5.71593e-34	6.39504e-21
0.56021	0.43979	3.74531e-24	1.02575e-27	1.18275e-14
0.6349	0.3651	5.71033e-46	3.11371e-50	4.2988e-21
0.51594	0.48406	5.81353e-28	4.26535e-40	1.44883e-19
0.70229	0.29771	3.12629e-12	2.5194e-12	6.06136e-22
0.68117	0.31883	1.30142e-25	1.38367e-19	5.95028e-20
0.5578	0.4422	6.17418e-22	6.89787e-22	3.69298e-21
0.67734	0.32266	1.69478e-67	1.08767e-77	3.25506e-20
0.60167	0.39833	7.36877e-28	8.97582e-21	4.13206e-13
0.70469	0.29531	2.61204e-18	3.29123e-22	9.14108e-36
0.49567	0.50433	2.2225e-17	2.96577e-18	1.48761e-30
0.63755	0.36245	1.35952e-13	5.69129e-13	6.59639e-25
0.69348	0.30652	3.97422e-18	1.07088e-18	7.19667e-29
0.56592	0.43408	1.72113e-50	1.81452e-56	2.84786e-18
0.60637	0.39363	1.95807e-37	6.49222e-52	1.11733e-18
0.69923	0.30077	1.33613e-27	6.81683e-20	5.49857e-15
0.87692	0.12308	6.04414e-15	3.71773e-15	5.65995e-15
0.51346	0.48654	3.20458e-28	2.76734e-37	1.2892e-18
0.65412	0.34588	8.71529e-17	2.90702e-17	4.96972e-32
0.61602	0.38398	6.67647e-21	3.47801e-26	1.23991e-15
0.65891	0.34109	1.35282e-32	1.20668e-40	2.55747e-16
0.71517	0.28483	7.42838e-40	4.75208e-44	8.6706e-14
0.63843	0.36157	3.1867e-22	3.44474e-26	3.63515e-20
0.62532	0.37468	9.67675e-27	2.58119e-30	6.20568e-17
0.71066	0.28934	3.7434e-30	1.00889e-38	1.26976e-17
0.73564	0.26436	2.03142e-40	6.85824e-36	3.03042e-15
0.35718	0.64282	8.53404e-25	2.59208e-22	2.9e-28
0.4575	0.5425	1.36065e-20	1.22605e-20	5.09993e-18
0.68383	0.31617	1.18261e-16	6.86922e-21	5.16051e-14
0.77968	0.22032	8.44574e-30	4.91676e-39	4.52357e-14
0.69668	0.30332	7.39491e-71	2.29171e-79	4.04916e-23
0.61416	0.38584	4.54159e-28	1.80783e-33	1.18083e-16
0.75311	0.24689	3.59114e-14	3.75331e-14	1.0105e-14
0.56695	0.43305	5.7499e-21	5.37493e-35	7.90838e-13
0.44978	0.55022	7.67494e-24	1.28345e-34	5.76232e-14
0.46401	0.53599	5.99164e-48	1.55737e-48	3.03451e-19
0.59024	0.40976	1.67167e-58	5.01772e-65	9.38214e-20
0.54977	0.45023	1.00696e-53	5.66045e-59	6.74296e-22
0.70631	0.29369	9.61809e-19	2.7692e-23	7.77349e-23
0.68245	0.31755	1.42954e-22	1.15025e-31	5.11195e-14
0.60214	0.39786	3.89669e-21	3.15145e-30	2.83464e-15
0.50769	0.49231	4.84097e-39	2.43383e-30	1.1379e-16
0.4614	0.5386	1.04353e-23	1.16656e-27	3.53909e-20
0.42246	0.57754	8.753e-20	5.50963e-20	7.72643e-67
--	--	--	--	--
0.67612	0.32388	7.23582e-23	3.57007e-31	3.4569e-15
0.6528	0.3472	1.64032e-34	5.44609e-42	1.6591e-12
0.38621	0.61379	1.23745e-51	2.91085e-41	8.7284e-23
0.78213	0.21787	3.21446e-24	3.10182e-32	4.33246e-16
0.5312	0.4688	6.37459e-46	3.6527e-52	2.75609e-15
0.5762	0.4238	6.7694e-42	6.26462e-55	4.94364e-41
--	--	--	--	--
0.79997	0.20003	3.45968e-13	2.32284e-13	1.57232e-13
0.58355	0.41645	1.02068e-26	7.65477e-36	1.02091e-14
0.58197	0.41803	1.98661e-17	9.42452e-18	1.04864e-33
0.70245	0.29755	3.31743e-15	4.15554e-15	1.27763e-37
0.54317	0.45683	1.07331e-18	3.27409e-23	2.97732e-32
0.6542	0.3458	9.29837e-49	2.66217e-49	1.49756e-16
0.59976	0.40024	1.54205e-25	2.43142e-22	5.97104e-42
0.40597	0.59403	2.11367e-55	6.30137e-55	4.41759e-20
0.66073	0.33927	5.93076e-18	1.6529e-22	1.20917e-15
0.59282	0.40718	1.25502e-30	1.56598e-37	4.60233e-16
0.68681	0.31319	4.40677e-25	4.59809e-40	1.03756e-15
0.6891	0.3109	1.34815e-43	5.12347e-52	6.68801e-21
0.55158	0.44842	4.88055e-32	6.30282e-25	2.27348e-17
0.60531	0.39469	6.67391e-20	1.51206e-30	2.73453e-16
0.59005	0.40995	4.38873e-24	3.20571e-28	3.17797e-15
0.61185	0.38815	2.59984e-26	1.25439e-28	7.38349e-19
0.74972	0.25028	7.66202e-18	5.46572e-25	1.18304e-20
0.54892	0.45108	3.9285e-22	1.65142e-31	4.84271e-15
0.5481	0.4519	3.1719e-41	1.05793e-27	1.45492e-17
0.58258	0.41742	1.60933e-21	3.60881e-29	5.01427e-14
0.53802	0.46198	7.34321e-51	2.33133e-48	1.59166e-19
0.48012	0.51988	1.80546e-21	1.07171e-21	5.2341e-26
--	--	--	--	--
0.60519	0.39481	8.08892e-39	4.21449e-43	2.02933e-12
0.61419	0.38581	4.1468e-20	1.84827e-20	1.61161e-35
--	--	--	--	--
0.53525	0.46475	1.27595e-21	1.05435e-24	1.42965e-18
--	--	--	--	--
0.65804	0.34196	1.15775e-43	1.37815e-46	3.00904e-19
0.55686	0.44314	3.74061e-26	2.56492e-18	5.4556e-13
0.38334	0.61666	1.48152e-54	2.01266e-48	3.55599e-29
0.5741	0.4259	1.82497e-17	5.88448e-21	3.46161e-23
0.48205	0.51795	5.19963e-13	4.17294e-13	7.55713e-29
0.67791	0.32209	3.7048e-22	3.00968e-26	1.69059e-47
0.64747	0.35253	1.03733e-11	4.33248e-12	2.9208e-20
0.53163	0.46837	5.36303e-48	2.29964e-42	2.8464e-20
0.61052	0.38948	1.88214e-24	1.58135e-33	2.7399e-20
0.75696	0.24304	5.19033e-34	2.98057e-43	5.2886e-20
0.45541	0.54459	3.27887e-67	6.24588e-64	3.3393e-24
0.45679	0.54321	4.58645e-68	1.40602e-77	2.1757e-34
0.64031	0.35969	4.34148e-37	8.63327e-52	1.07659e-17
0.55689	0.44311	3.04949e-22	3.16128e-31	2.52567e-16
0.53594	0.46406	1.41068e-09	4.79603e-10	1.15742e-22
0.59638	0.40362	6.58892e-45	6.90233e-62	5.06536e-21
0.55187	0.44813	2.44417e-39	3.60625e-52	4.63092e-16
0.53761	0.46239	2.38274e-25	5.1683e-42	2.13235e-17
0.54414	0.45586	3.24831e-20	9.61292e-31	4.04668e-18
0.63575	0.36425	5.18809e-24	1.25956e-26	5.22784e-11
0.47222	0.52778	6.40876e-25	5.84426e-23	4.0064e-16
0.65402	0.34598	9.65024e-71	4.64833e-57	1.70511e-21
0.62463	0.37537	7.25434e-17	1.5729e-20	2.46462e-27
0.32054	0.67946	3.63676e-20	1.52067e-14	1.24841e-12
0.4357	0.5643	1.85641e-21	2.39733e-17	2.57394e-18
0.72669	0.27331	2.76823e-31	1.04005e-39	1.25352e-17
0.61823	0.38177	2.11179e-22	4.36062e-26	2.06537e-21
0.47177	0.52823	9.1814e-47	1.44786e-46	1.2683e-17
0.54221	0.45779	1.68114e-40	1.64471e-34	4.74999e-19
0.67604	0.32396	5.9977e-23	1.41226e-31	1.99898e-13
0.56832	0.43168	1.41592e-44	1.00964e-38	9.22856e-18
0.6776	0.3224	1.66441e-59	2.69162e-67	2.68929e-20
0.66671	0.33329	1.48633e-54	7.22662e-66	6.70626e-19
0.62239	0.37761	2.9309e-36	3.82226e-36	1.36308e-18
0.31158	0.68842	4.29635e-16	2.57733e-22	2.03319e-18
0.6485	0.3515	9.28459e-31	1.89697e-26	2.38778e-16
0.57868	0.42132	4.73163e-20	2.481e-24	6.96883e-37
0.68311	0.31689	4.24303e-50	7.33329e-51	5.51571e-18
0.49425	0.50575	3.86983e-31	8.52607e-29	2.02147e-18
0.52033	0.47967	1.45981e-23	1.42014e-20	1.23586e-16
0.64854	0.35146	1.7739e-37	6.22583e-36	6.84881e-17
0.63201	0.36799	1.52405e-37	1.12079e-43	3.41319e-13
0.79597	0.20403	3.37212e-62	3.00219e-69	2.32797e-24
0.48517	0.51483	2.31692e-31	1.43178e-36	1.5148e-13
0.58799	0.41201	2.08508e-35	7.39398e-27	2.40085e-15
0.64615	0.35385	4.32455e-23	3.64464e-29	2.20758e-13
0.59565	0.40435	2.05626e-29	8.03995e-37	9.14291e-12
0.52404	0.47596	9.89749e-17	1.91866e-17	4.856e-43
0.67863	0.32137	2.14898e-15	2.91693e-19	2.94317e-18
0.67508	0.32492	2.01982e-19	2.66143e-19	6.44679e-34
0.61522	0.38478	1.15016e-57	3.84334e-50	9.25392e-21
--	--	--	--	--
0.81882	0.18118	1.42327e-16	2.18752e-20	8.56536e-13
0.46988	0.53012	2.27305e-28	2.57007e-32	2.22569e-15
0.61362	0.38638	1.52771e-27	5.85387e-32	4.02918e-25
0.51575	0.48425	4.87883e-13	3.0103e-13	1.18904e-35
0.52639	0.47361	4.87059e-37	1.94641e-50	5.41691e-17
0.68053	0.31947	3.49823e-23	8.69519e-18	8.56089e-11
0.67542	0.32458	9.51936e-18	1.37044e-18	8.5016e-28
0.60847	0.39153	6.75487e-27	1.84136e-36	1.26013e-19
0.99208	0.00792	1.92499e-17	2.26857e-17	1.0255e-18
0.39351	0.60649	4.69321e-25	1.67793e-20	9.4938e-18
0.62996	0.37004	3.08645e-59	3.6171e-66	5.82215e-18
0.59841	0.40159	1.85595e-39	1.35893e-52	4.18306e-21
0.75861	0.24139	4.37456e-32	3.26983e-33	5.01161e-15
0.50204	0.49796	1.10887e-15	3.16419e-16	1.11625e-38
0.65393	0.34607	1.84346e-22	3.10018e-31	1.1359e-13
0.60076	0.39924	4.60451e-51	1.47657e-36	7.61362e-28
0.65804	0.34196	2.80652e-24	7.43508e-29	2.7208e-24
0.7799	0.2201	2.76592e-20	3.2365e-24	4.68417e-19
0.70144	0.29856	7.83912e-29	2.00232e-37	3.0399e-21
0.88244	0.11756	4.44177e-25	1.04658e-27	3.19353e-22
0.55057	0.44943	4.69033e-19	2.47447e-22	2.30739e-17
0.78268	0.21732	1.35103e-16	9.68131e-17	2.16731e-24
0.61129	0.38871	1.21505e-60	8.84659e-59	4.26706e-19
0.51141	0.48859	5.69375e-22	4.23964e-30	1.02643e-16
0.35597	0.64403	2.00692e-41	1.12025e-27	8.00185e-24
0.73737	0.26263	2.74544e-20	2.08892e-20	2.07648e-21
0.77437	0.22563	1.23083e-22	5.68867e-23	1.82709e-63
0.67914	0.32086	5.6356e-17	2.71385e-21	3.3401e-20
0.79682	0.20318	1.87352e-16	1.84372e-16	4.80175e-19
0.64711	0.35289	8.93975e-37	1.3632e-50	3.55147e-16
0.61339	0.38661	3.19874e-17	2.25015e-20	4.40874e-22
0.54996	0.45004	6.03535e-52	4.06621e-47	5.99395e-17
--	--	--	--	--
0.76926	0.23074	4.7284e-30	4.45823e-38	3.16297e-20
--	--	--	--	--
0.6874	0.3126	2.27871e-47	1.49759e-53	2.88415e-19
--	--	--	--	--
0.59604	0.40396	5.62033e-37	2.003e-61	9.25011e-21
0.56292	0.43708	8.67402e-46	5.14329e-57	4.96633e-32
0.50434	0.49566	2.16662e-30	1.19532e-37	5.55835e-20
0.5637	0.4363	4.71534e-31	1.24595e-27	3.87041e-20
0.67509	0.32491	7.12927e-19	3.72202e-23	1.26898e-30
0.69889	0.30111	2.97826e-21	1.87048e-30	8.06445e-14
0.7198	0.2802	1.97651e-23	1.55986e-22	3.66829e-21
0.60126	0.39874	1.56151e-30	3.74191e-29	2.73227e-19
--	--	--	--	--
0.47596	0.52404	9.58322e-23	1.26119e-25	4.87952e-24
0.70963	0.29037	2.16759e-17	1.16094e-35	4.48859e-13
0.62643	0.37357	9.58717e-21	6.20428e-25	2.13561e-17
0.66758	0.33242	4.0768e-55	1.19398e-61	1.5693e-18
0.6103	0.3897	1.09564e-25	8.74142e-29	7.32108e-33
0.62986	0.37014	4.46483e-17	3.72075e-21	2.28147e-14
0.49137	0.50863	2.20985e-33	6.52766e-32	2.53887e-17
0.65743	0.34257	9.39297e-20	8.55878e-24	1.62058e-18
0.62855	0.37145	5.06121e-28	1.03896e-43	4.22712e-18
0.57414	0.42586	3.31201e-19	3.60722e-23	3.8095e-19
0.54174	0.45826	9.79221e-22	1.28469e-27	1.97901e-12
0.4801	0.5199	1.08612e-36	8.29455e-42	1.71351e-12
0.52281	0.47719	3.23152e-23	6.45269e-29	3.19695e-18
0.4179	0.5821	3.98613e-29	2.63597e-37	2.25266e-26
0.60442	0.39558	1.00713e-32	9.28909e-49	1.29124e-19
0.53457	0.46543	1.62827e-34	5.20862e-49	3.95772e-14
0.46958	0.53042	9.49014e-30	2.26226e-20	4.04521e-14
0.52887	0.47113	2.75385e-24	4.48758e-33	7.8366e-18
0.7797	0.2203	3.45712e-16	9.10918e-17	1.69061e-15
0.58543	0.41457	1.07092e-19	2.83177e-24	1.55175e-30
0.73588	0.26412	6.20265e-13	3.78215e-13	1.72204e-21
0.63762	0.36238	2.51068e-18	1.67281e-18	1.53812e-29
0.49475	0.50525	5.19084e-25	4.24029e-24	9.98233e-12
0.61323	0.38677	6.16621e-25	2.79113e-33	3.05635e-15
0.60314	0.39686	8.47709e-40	1.12792e-46	5.09221e-50
0.49499	0.50501	1.293e-27	1.72961e-28	1.75709e-20
0.65576	0.34424	8.78492e-24	2.51864e-32	2.97357e-15
0.60551	0.39449	6.18192e-23	1.29594e-26	1.53053e-13
0.65936	0.34064	2.68073e-28	1.53374e-50	5.19175e-13
0.47009	0.52991	2.39405e-38	4.24992e-30	2.80792e-31
0.55888	0.44112	7.26837e-28	1.66492e-22	1.02223e-18
0.60927	0.39073	6.18858e-38	1.26232e-46	1.03341e-17
0.61237	0.38763	5.60879e-60	9.82375e-81	1.10046e-21
0.62237	0.37763	3.30021e-17	2.77264e-17	7.48778e-31
--	--	--	--	--
0.5476	0.4524	1.0874e-20	1.06541e-38	1.01656e-15
0.47481	0.52519	9.11383e-25	1.52143e-25	5.02229e-29
0.56674	0.43326	7.26078e-23	1.26482e-34	2.18754e-13
0.67365	0.32635	1.25004e-29	7.07757e-28	1.83909e-42
0.57255	0.42745	4.27732e-20	9.23422e-25	2.47009e-37
0.55772	0.44228	1.63913e-29	2.76731e-21	2.65355e-15
0.69974	0.30026	1.32002e-20	4.23046e-30	7.24428e-12
0.61591	0.38409	1.59246e-17	1.46005e-17	3.81152e-45
0.72074	0.27926	3.96347e-14	1.19395e-15	5.1649e-16
0.63263	0.36737	3.06635e-27	6.85658e-37	6.55169e-21
0.72001	0.27999	7.42211e-35	2.05821e-30	6.27209e-15
0.82502	0.17498	7.70916e-38	3.33457e-43	1.9468e-13
0.39635	0.60365	5.84104e-41	1.13168e-43	2.27002e-22
0.49615	0.50385	2.21174e-34	9.32528e-26	3.00126e-21
0.45818	0.54182	4.13316e-22	2.1786e-24	4.24225e-18
0.54888	0.45112	1.58039e-20	1.1064e-30	8.71599e-15
0.68277	0.31723	5.8103e-43	6.58226e-46	1.39922e-16
0.41543	0.58457	1.82781e-37	4.56322e-28	1.6058e-21
0.58654	0.41346	4.82249e-38	4.80578e-33	3.6563e-16
0.6331	0.3669	1.51485e-22	8.50212e-23	1.14963e-34
0.5543	0.4457	6.60657e-60	3.58771e-67	1.11741e-18
--	--	--	--	--
0.44513	0.55487	2.26117e-19	2.0573e-18	1.29977e-17
0.60792	0.39208	2.40365e-15	1.00004e-15	2.49595e-29
0.51409	0.48591	2.92874e-32	8.60785e-34	1.2953e-13
0.66811	0.33189	2.20925e-21	8.20089e-26	1.3483e-19
0.65236	0.34764	8.35792e-18	6.33033e-18	1.28375e-32
0.50158	0.49842	6.37685e-22	2.66461e-22	1.49851e-36
0.53289	0.46711	3.83651e-22	4.10315e-31	3.31891e-23
0.70672	0.29328	1.42038e-59	5.08439e-65	1.40314e-18
0.63438	0.36562	5.15872e-14	3.54163e-14	1.78634e-18
0.50997	0.49003	1.29345e-30	2.92376e-28	5.87395e-16
0.58381	0.41619	3.0405e-23	1.0023e-32	4.34021e-17
0.57732	0.42268	4.71149e-22	1.673e-31	3.51448e-14
0.60672	0.39328	2.00051e-45	5.53107e-63	3.8999e-22
0.68104	0.31896	4.5082e-28	3.4162e-23	7.86941e-20
0.80036	0.19964	8.06485e-45	3.89038e-40	5.97112e-19
0.5777	0.4223	8.12844e-18	9.47058e-22	2.38223e-30
0.59632	0.40368	7.81976e-14	4.75203e-14	9.62571e-29
0.54141	0.45859	1.38732e-59	5.8021e-52	2.40732e-20
0.51654	0.48346	5.89782e-26	2.55407e-18	5.05358e-18
0.65208	0.34792	9.52584e-44	1.48682e-50	2.66603e-20
0.43464	0.56536	3.65211e-28	1.61419e-42	4.46846e-15
0.6774	0.3226	3.6759e-19	2.48681e-19	5.01302e-17
0.59632	0.40368	1.78478e-25	1.05706e-21	7.0154e-18
0.63157	0.36843	4.52634e-22	2.05173e-33	6.02551e-16
0.429	0.571	9.96417e-25	2.96411e-33	6.73683e-16
0.63192	0.36808	2.09985e-35	3.62844e-30	6.94366e-15
0.64582	0.35418	7.47267e-19	1.34844e-27	1.1349e-19
0.62513	0.37487	2.98724e-40	4.90916e-54	1.68257e-18
0.52411	0.47589	1.43374e-31	7.52087e-40	3.16563e-17
0.56131	0.43869	6.01738e-31	3.4523e-37	7.19323e-16
0.48638	0.51362	1.38549e-41	4.21513e-54	5.28704e-20
0.6378	0.3622	4.55929e-21	2.95307e-25	2.8696e-21
0.76981	0.23019	1.59526e-25	4.43879e-30	1.31299e-20
0.66887	0.33113	8.73549e-46	2.87321e-51	3.44536e-19
0.52496	0.47504	3.16079e-40	1.97947e-40	7.13483e-18
--	--	--	--	--
0.64359	0.35641	1.32138e-24	2.53258e-33	3.21325e-15
0.42317	0.57683	9.28842e-56	4.24488e-41	3.61715e-34
0.53112	0.46888	1.05393e-18	1.75884e-22	4.37032e-15
0.74849	0.25151	6.73387e-30	1.70095e-25	1.91095e-12
0.78327	0.21673	9.99948e-19	7.45852e-23	3.38258e-24
0.51068	0.48932	6.36612e-15	7.52978e-16	9.13293e-14
0.5551	0.4449	6.98916e-67	4.83572e-60	5.21929e-21
0.60945	0.39055	7.57084e-32	2.89372e-38	3.29553e-18
0.45403	0.54597	1.353e-54	1.23857e-44	1.01625e-19
0.64346	0.35654	1.58531e-70	2.37025e-78	2.88864e-21
0.51577	0.48423	1.61497e-28	3.67749e-27	3.43833e-16
0.51224	0.48776	1.26503e-10	7.03329e-11	6.73653e-25
0.4807	0.5193	1.61458e-30	2.38639e-29	1.54239e-41
0.53733	0.46267	6.647e-19	1.47965e-27	1.0031e-11
0.68159	0.31841	4.82987e-40	3.89521e-47	1.1196e-17
0.63704	0.36296	5.60202e-26	1.07493e-33	3.185e-11
0.51725	0.48275	5.9306e-30	1.58195e-22	9.11221e-45
0.74343	0.25657	4.98231e-24	1.22044e-17	1.22144e-20
0.71306	0.28694	1.07348e-21	7.20457e-26	2.85495e-19
0.67746	0.32254	2.65085e-32	3.67377e-41	3.74761e-16
0.54971	0.45029	4.37647e-24	3.15081e-39	1.1989e-13
0.52638	0.47362	1.36821e-28	2.06701e-34	4.77179e-14
0.50139	0.49861	1.40146e-20	1.14931e-17	5.61031e-18
0.25324	0.74676	1.14497e-24	3.36124e-20	1.75411e-43
0.73149	0.26851	3.13688e-18	1.23513e-22	7.42927e-22
0.57434	0.42566	3.90918e-12	1.87052e-12	2.35453e-32
0.63984	0.36016	4.24755e-32	1.63601e-39	1.82673e-14
0.59749	0.40251	4.82811e-36	8.34801e-35	1.79653e-15
0.58424	0.41576	1.32808e-32	5.38947e-45	2.7767e-13
0.5938	0.4062	1.37098e-19	2.08109e-23	3.323e-32
0.52075	0.47925	2.8158e-28	4.09009e-25	5.61067e-29
0.62751	0.37249	2.65521e-46	1.25767e-41	1.48465e-16
0.5192	0.4808	2.55786e-46	4.1575e-48	9.85004e-18
0.54605	0.45395	3.80996e-26	7.81824e-36	3.28761e-18
0.62412	0.37588	4.84677e-25	2.51571e-37	3.54176e-17
0.61783	0.38217	2.88394e-12	1.30524e-12	9.07072e-15
0.67918	0.32082	4.1555e-26	7.61162e-37	1.0684e-10
0.68999	0.31001	1.24521e-30	2.15621e-36	3.2824e-13
0.80993	0.19007	5.4072e-16	4.23695e-16	6.85656e-17
0.63328	0.36672	3.32514e-21	2.09138e-25	3.1821e-12
0.65243	0.34757	4.13945e-30	3.52168e-45	5.42973e-16
0.61722	0.38278	1.01093e-24	3.18276e-33	1.86408e-20
0.57446	0.42554	1.87034e-20	3.09395e-29	6.20583e-16
0.80774	0.19226	1.01432e-22	9.7031e-23	5.46066e-27
--	--	--	--	--
0.55256	0.44744	1.73387e-41	6.38874e-54	4.07997e-23
0.5207	0.4793	8.01605e-20	9.03264e-34	5.37839e-26
0.57246	0.42754	1.58999e-15	3.49744e-21	6.64112e-16
0.66991	0.33009	2.22891e-34	2.35071e-41	1.09044e-25
0.61494	0.38506	4.19596e-45	3.18935e-53	1.51609e-16
0.63037	0.36963	6.77764e-48	2.21374e-60	4.12981e-18
0.68872	0.31128	1.09941e-38	1.61466e-43	7.44999e-14
0.49499	0.50501	4.98148e-17	1.02586e-26	4.31683e-16
0.70421	0.29579	5.93968e-23	4.24253e-31	5.88713e-13
0.49774	0.50226	1.38777e-29	1.30413e-35	7.33629e-15
0.40255	0.59745	7.76186e-63	5.79565e-54	1.17456e-25
0.68374	0.31626	1.09744e-20	1.67052e-29	7.57052e-13
0.75595	0.24405	3.59853e-69	7.38251e-77	2.66915e-21
0.41262	0.58738	3.95126e-37	2.72617e-30	1.01923e-20
0.54139	0.45861	4.246e-21	4.48113e-28	3.19668e-31
0.62618	0.37382	8.00363e-47	1.84188e-55	1.46848e-20
0.49938	0.50062	7.39689e-19	1.2896e-19	9.40289e-19
0.6171	0.3829	1.10454e-17	3.1639e-21	4.51804e-14
0.65079	0.34921	4.374e-21	6.15248e-25	7.02558e-19
0.76128	0.23872	7.96838e-35	8.30881e-44	3.91705e-15
0.63225	0.36775	1.85693e-37	1.09706e-46	2.30865e-22
0.63713	0.36287	5.03919e-25	2.15576e-28	3.90277e-15
0.72165	0.27835	1.59889e-48	4.4501e-44	5.64465e-20
0.5702	0.4298	3.54211e-14	3.2945e-14	5.90317e-14
0.69422	0.30578	7.40261e-32	3.6133e-38	3.21074e-17
0.58553	0.41447	6.07032e-25	2.65942e-33	2.40577e-15
0.62993	0.37007	1.76245e-22	7.76284e-31	1.25399e-14
0.55679	0.44321	7.12926e-38	1.90774e-40	4.03645e-22
0.2985	0.7015	5.59276e-22	2.48722e-20	1.18151e-34
0.58945	0.41055	2.82123e-41	3.10148e-39	3.04686e-14
0.51263	0.48737	1.30249e-44	5.8188e-55	7.57781e-33
0.53791	0.46209	1.13597e-29	6.78909e-35	5.62338e-32
0.72506	0.27494	4.115e-39	1.03572e-47	1.1247e-16
0.76162	0.23838	1.72181e-21	3.60611e-26	1.96549e-15
0.54927	0.45073	5.94285e-24	5.86848e-33	1.82856e-19
0.39782	0.60218	2.63739e-18	1.3989e-16	2.02351e-29
0.68151	0.31849	8.48031e-17	5.23183e-17	3.53533e-19
0.54519	0.45481	9.52644e-30	3.60066e-26	6.66915e-13
0.57383	0.42617	5.03992e-25	6.81686e-35	9.59679e-16
0.58045	0.41955	2.01374e-20	2.72927e-30	2.71984e-13
0.42255	0.57745	1.53873e-33	3.4374e-24	2.22216e-26
0.53942	0.46058	2.74494e-26	1.67426e-41	1.27462e-15
0.61687	0.38313	2.03164e-26	4.48112e-35	2.57515e-17
0.63713	0.36287	1.85874e-22	1.67022e-30	2.73856e-18
0.57321	0.42679	2.58322e-23	6.88909e-34	1.01558e-17
0.46682	0.53318	4.1635e-19	2.3728e-27	1.15169e-11
0.54713	0.45287	1.96681e-14	8.38554e-15	2.35232e-24
0.52876	0.47124	1.0316e-28	8.0628e-26	1.84455e-28
0.58182	0.41818	1.25566e-52	6.55709e-38	1.62572e-18
0.69299	0.30701	2.41103e-14	1.47328e-14	2.89565e-21
0.44873	0.55127	3.55181e-26	1.59836e-21	4.78579e-41
0.58353	0.41647	2.37749e-29	2.46204e-36	9.51386e-23
0.52749	0.47251	6.38135e-33	4.32587e-33	3.71698e-15
0.70642	0.29358	1.4074e-25	5.27892e-27	4.24351e-16
0.63977	0.36023	8.8626e-40	3.7564e-54	1.54043e-16
0.60901	0.39099	9.47076e-31	1.64799e-45	7.68755e-20
0.79632	0.20368	7.17396e-32	2.01494e-39	8.38323e-17
0.60393	0.39607	1.90272e-14	1.14887e-18	6.11662e-18
0.65554	0.34446	5.96385e-33	2.88263e-43	5.454e-19
0.72317	0.27683	2.87715e-30	5.94293e-37	1.09826e-15
0.59501	0.40499	2.92949e-31	5.15753e-26	3.73815e-20
0.53289	0.46711	5.297e-20	2.54603e-18	8.00861e-31
0.77207	0.22793	2.44029e-32	1.83615e-47	4.7799e-19
0.47454	0.52546	2.5072e-27	5.2837e-26	2.48531e-21
0.45727	0.54273	1.23855e-48	1.68797e-34	5.83303e-19
0.8686	0.1314	1.11737e-26	4.90053e-22	5.57514e-17
0.69798	0.30202	2.02082e-28	1.86654e-37	8.57746e-15
0.62112	0.37888	9.09679e-19	1.13108e-18	4.15957e-29
0.65507	0.34493	3.10021e-20	1.17549e-20	1.96102e-22
0.52504	0.47496	7.50981e-27	3.32909e-36	1.95734e-23
0.43135	0.56865	1.5827e-19	2.73059e-16	1.78103e-18
0.42914	0.57086	5.79177e-21	1.32537e-20	2.54944e-25
0.5945	0.4055	2.87292e-30	6.98064e-37	1.76662e-14
0.72351	0.27649	1.95476e-20	1.34833e-20	5.1272e-23
0.73835	0.26165	2.40334e-16	8.3127e-20	4.32654e-21
--	--	--	--	--
0.47889	0.52111	8.57197e-18	2.73011e-18	1.15751e-36
0.62826	0.37174	1.55515e-17	3.57436e-17	7.6098e-14
0.41497	0.58503	8.11322e-15	3.00247e-14	2.94129e-30
0.54415	0.45585	2.46949e-38	2.0967e-51	2.03903e-17
0.66846	0.33154	3.97628e-13	1.99735e-13	2.06773e-26
0.62723	0.37277	7.27296e-59	8.62396e-57	9.98838e-19
0.68275	0.31725	1.927e-32	1.17583e-40	2.84746e-16
--	--	--	--	--
0.56488	0.43512	1.03658e-36	1.5056e-27	1.74453e-16
0.54983	0.45017	1.54437e-22	6.24453e-27	1.95919e-32
0.61236	0.38764	4.71981e-23	2.54429e-28	3.52227e-21
0.66189	0.33811	4.79487e-38	1.36173e-51	8.22327e-17
0.55835	0.44165	6.55419e-25	5.97579e-22	5.05311e-16
0.51964	0.48036	2.50701e-22	1.71937e-30	3.83132e-15
0.55108	0.44892	3.3718e-14	1.48481e-14	7.19341e-32
0.54481	0.45519	1.31798e-23	3.15437e-33	5.67685e-25
0.65537	0.34463	2.94393e-27	6.56785e-32	2.53583e-34
0.54622	0.45378	4.5051e-15	2.24051e-16	3.92955e-14
0.69359	0.30641	2.32961e-24	6.77802e-34	8.39721e-18
0.57413	0.42587	1.52107e-21	9.05158e-23	3.44665e-16
0.66175	0.33825	2.50218e-18	2.21601e-22	1.44638e-15
0.6416	0.3584	1.14132e-32	1.37935e-35	5.89346e-15
0.59591	0.40409	2.92415e-27	4.96161e-34	1.79246e-12
--	--	--	--	--
0.78178	0.21822	3.36748e-33	3.43839e-30	2.88258e-18
0.64595	0.35405	3.189e-30	6.19536e-39	3.84029e-15
0.76476	0.23524	8.0459e-23	1.31306e-29	2.24256e-17
0.62244	0.37756	1.25169e-29	4.96063e-30	3.90329e-15
--	--	--	--	--
0.46888	0.53112	6.14701e-46	3.66179e-47	1.17578e-18
0.64692	0.35308	2.08148e-30	4.19224e-47	1.70951e-17
0.66514	0.33486	1.87948e-21	1.35543e-21	5.63516e-25
0.68996	0.31004	2.26028e-27	2.01991e-37	7.45741e-14
0.51099	0.48901	6.91001e-16	7.7856e-16	5.38016e-30
0.78723	0.21277	1.741e-16	1.67191e-16	1.21832e-24
0.61976	0.38024	5.12166e-19	2.30534e-19	5.43122e-47
0.30521	0.69479	8.06881e-41	1.87094e-36	2.53274e-20
0.6204	0.3796	2.79208e-24	6.40942e-33	8.88316e-13
0.73931	0.26069	5.18227e-32	2.33119e-21	6.07393e-18
0.56479	0.43521	1.92572e-25	5.44328e-29	9.06844e-19
0.39295	0.60705	7.32546e-31	4.45674e-26	3.66332e-17
0.65254	0.34746	5.73706e-39	9.91254e-44	1.14134e-12
0.55009	0.44991	6.38687e-52	4.73254e-47	1.74959e-18
0.51182	0.48818	1.30548e-25	1.27613e-42	1.81944e-14
0.65963	0.34037	1.12306e-23	6.02516e-27	4.44967e-22
0.61	0.39	2.22894e-50	3.89045e-57	3.99423e-16
0.45201	0.54799	1.55249e-24	1.60925e-40	1.04333e-12
0.51195	0.48805	5.75903e-36	5.89677e-33	2.54881e-18
0.61874	0.38126	3.10349e-21	4.68944e-25	1.87183e-24
--	--	--	--	--
0.48546	0.51454	1.65161e-22	1.70397e-17	9.24175e-15
0.63871	0.36129	3.71385e-20	5.01996e-24	3.42178e-20
0.70224	0.29776	6.64395e-17	8.97373e-21	4.41685e-22
0.48428	0.51572	5.59901e-32	1.40909e-37	1.04433e-23
0.59601	0.40399	6.5063e-53	1.17678e-40	5.60412e-21
0.64212	0.35788	2.11315e-38	8.8146e-39	8.71753e-18
0.34745	0.65255	1.61145e-32	3.98317e-23	5.78157e-16
0.68108	0.31892	4.25565e-20	3.98041e-28	1.09424e-14
0.63913	0.36087	1.64468e-28	4.18617e-27	2.09292e-21
0.67145	0.32855	1.56133e-23	1.73535e-25	1.93986e-14
0.64275	0.35725	1.39233e-34	1.15646e-24	1.2542e-23
0.53782	0.46218	6.14437e-14	1.85234e-16	4.25016e-18
0.5868	0.4132	3.03185e-38	8.99642e-45	2.37248e-14
0.59836	0.40164	2.3218e-35	3.73336e-28	1.39596e-29
0.72665	0.27335	2.38939e-34	7.68593e-50	2.79651e-22
0.53362	0.46638	1.55406e-28	4.90907e-40	2.45651e-17
0.74396	0.25604	6.7223e-21	2.16303e-25	9.74704e-18
0.38693	0.61307	1.35229e-49	1.562e-33	7.88207e-21
0.54301	0.45699	4.07841e-28	1.80378e-45	6.86517e-15
0.57577	0.42423	3.76706e-29	3.57077e-37	1.30425e-19
0.63339	0.36661	1.95023e-27	5.28331e-35	7.01725e-14
--	--	--	--	--
0.4963	0.5037	1.13326e-14	4.35102e-21	2.43728e-27
0.76751	0.23249	9.23897e-24	1.30621e-26	6.6227e-14
0.60638	0.39362	2.22119e-19	1.41837e-23	9.13736e-23
0.50498	0.49502	8.45728e-51	5.91255e-52	3.60946e-20
0.68759	0.31241	2.07749e-24	4.48632e-33	3.09281e-14
0.56841	0.43159	8.92781e-61	3.32587e-70	1.2069e-21
0.48443	0.51557	4.9157e-33	2.22833e-38	1.41195e-19
0.63325	0.36675	6.82959e-28	1.75133e-37	7.01797e-21
0.69059	0.30941	2.87693e-27	6.845e-38	4.94542e-21
0.59073	0.40927	8.11187e-34	2.8671e-37	2.23538e-14
0.57281	0.42719	1.75618e-32	2.16445e-33	4.31392e-21
0.53177	0.46823	4.5416e-75	1.10788e-76	9.56391e-22
0.67088	0.32912	5.34475e-20	2.95151e-26	5.706e-19
0.50638	0.49362	2.12551e-27	5.06011e-23	4.76636e-19
0.57983	0.42017	3.39354e-21	2.60233e-29	3.87511e-14
0.72388	0.27612	5.19945e-23	4.72855e-27	2.76256e-20
0.66369	0.33631	8.29715e-37	5.50037e-39	1.30745e-12
0.67897	0.32103	1.16317e-15	4.36212e-16	7.25699e-39
0.6777	0.3223	3.63624e-23	1.77425e-27	2.32617e-21
0.62502	0.37498	7.02758e-43	2.77033e-65	1.82315e-22
0.56321	0.43679	2.77673e-60	4.52971e-60	4.53681e-19
0.62729	0.37271	5.07801e-20	1.14347e-24	1.77554e-38
0.70516	0.29484	1.33049e-24	6.93486e-31	3.45933e-16
0.47404	0.52596	9.03002e-20	2.53267e-29	1.06716e-14
0.63433	0.36567	1.76011e-72	4.25991e-80	3.23959e-22
0.41651	0.58349	1.49534e-31	1.34818e-23	9.02667e-25
0.57678	0.42322	4.17308e-25	1.49746e-33	3.3461e-21
0.71546	0.28454	1.42898e-30	1.82378e-38	4.42111e-15
0.44674	0.55326	3.98956e-16	5.49411e-17	3.55227e-15
0.56565	0.43435	3.91167e-34	2.96275e-57	5.09945e-15
0.57255	0.42745	5.20495e-43	1.56313e-58	7.40728e-25
0.38526	0.61474	5.09388e-57	1.13568e-49	7.09755e-27
0.40714	0.59286	4.85492e-22	3.38484e-19	2.29305e-24
0.63129	0.36871	1.35038e-55	1.31858e-63	2.50354e-22
0.59794	0.40206	2.82627e-61	5.86633e-68	1.92106e-20
0.71107	0.28893	2.62926e-18	1.68374e-18	6.05192e-24
0.61183	0.38817	1.75382e-31	1.35338e-39	1.39907e-17
0.42028	0.57972	3.42639e-40	4.33375e-33	3.48632e-17
0.6609	0.3391	1.53013e-47	1.63488e-54	1.73691e-16
0.53269	0.46731	6.07785e-36	4.91481e-27	9.30565e-18
0.6866	0.3134	7.74056e-24	2.8355e-29	1.81838e-15
0.57962	0.42038	3.84928e-42	2.37335e-43	7.85583e-19
0.68577	0.31423	1.04388e-54	5.71618e-68	2.36507e-43
0.77449	0.22551	1.12771e-36	3.21262e-38	1.00016e-13
--	--	--	--	--
0.45153	0.54847	3.71328e-30	5.19013e-24	2.71637e-16
0.6029	0.3971	5.14393e-18	5.06788e-19	1.14272e-16
0.68808	0.31192	3.45982e-46	1.52852e-46	1.26154e-17
0.53546	0.46454	4.6844e-26	8.99585e-25	7.5751e-16
0.64872	0.35128	1.67353e-28	1.90397e-30	6.02484e-13
0.75883	0.24117	1.24473e-39	1.88935e-37	3.24631e-18
0.71276	0.28724	1.10635e-24	4.66916e-41	1.33135e-12
0.75392	0.24608	1.24506e-23	1.50379e-27	6.55797e-18
0.65376	0.34624	6.04336e-14	3.70517e-14	2.28211e-28
0.58605	0.41395	6.33074e-16	1.02548e-19	6.53091e-15
0.73017	0.26983	1.79842e-16	8.46639e-21	1.39905e-12
0.66153	0.33847	9.68389e-21	3.11022e-25	1.81713e-24
0.59661	0.40339	4.21617e-14	4.27217e-14	2.70075e-12
0.38858	0.61142	5.48527e-13	1.3073e-13	1.91465e-24
0.45019	0.54981	1.62146e-26	6.12712e-22	2.62871e-35
0.86055	0.13945	2.11434e-16	1.49881e-16	5.25336e-16
0.84963	0.15037	7.23656e-17	6.13615e-17	1.21017e-14
0.7705	0.2295	5.91562e-21	7.72521e-26	6.39603e-16
0.59968	0.40032	4.84235e-34	7.06494e-42	4.05599e-18
0.68072	0.31928	7.31073e-28	8.28543e-44	4.49118e-16
0.52365	0.47635	1.2363e-25	3.48977e-13	2.90027e-13
0.53314	0.46686	4.46716e-40	5.78304e-52	1.96277e-14
0.65305	0.34695	8.85383e-40	3.76619e-45	2.95497e-15
0.56812	0.43188	8.51376e-19	4.11024e-19	2.41524e-60
0.40227	0.59773	9.61847e-30	2.67213e-21	5.38026e-16
0.57709	0.42291	5.06006e-22	3.55767e-26	1.82058e-21
0.60802	0.39198	1.22385e-24	5.105e-33	2.36482e-14
0.62445	0.37555	3.79693e-63	2.95356e-73	5.47003e-22
0.64766	0.35234	2.79173e-42	3.8881e-49	1.42786e-18
0.42532	0.57468	1.09336e-26	5.34762e-38	2.32084e-13
0.74737	0.25263	7.55189e-24	3.60962e-32	1.79361e-15
0.53853	0.46147	2.8544e-49	4.12776e-39	6.51658e-18
0.47563	0.52437	6.40787e-28	8.20647e-24	1.02557e-17
0.6875	0.3125	5.80059e-23	1.46825e-27	2.15073e-18
0.56828	0.43172	1.05082e-25	1.60041e-34	2.05434e-15
0.64291	0.35709	1.59642e-58	3.64956e-61	2.35331e-17
0.64103	0.35897	1.8194e-52	6.96e-68	8.99341e-22
0.76837	0.23163	1.01292e-15	6.04498e-18	1.82502e-12
0.6816	0.3184	5.3453e-25	8.24041e-35	3.61991e-17
0.45528	0.54472	2.88471e-39	2.13589e-26	2.26174e-16
0.52683	0.47317	5.45027e-44	6.32526e-38	7.17374e-18
0.79267	0.20733	4.67144e-19	5.51006e-26	3.63372e-17
0.65281	0.34719	5.44341e-24	3.5552e-33	7.78407e-17
0.49851	0.50149	3.75574e-23	4.30685e-33	8.91063e-15
0.55686	0.44314	4.86345e-17	3.87598e-17	3.1448e-16
0.57129	0.42871	3.17003e-38	6.10709e-50	1.14629e-15
0.62348	0.37652	4.19445e-23	5.78652e-32	2.41444e-13
0.57117	0.42883	4.21416e-16	1.44747e-16	5.43507e-27
0.62125	0.37875	2.33644e-26	8.38735e-25	2.89216e-30
0.52088	0.47912	2.90802e-18	8.15674e-19	4.33222e-42
0.48887	0.51113	2.72325e-23	1.94107e-25	4.97765e-16
0.51963	0.48037	2.68004e-32	1.61359e-39	3.52602e-23
0.67235	0.32765	1.76515e-37	1.92867e-42	3.25445e-15
0.5451	0.4549	1.43885e-18	1.30296e-22	3.3397e-26
--	--	--	--	--
0.48841	0.51159	1.65093e-22	1.35816e-21	3.80144e-24
0.51708	0.48292	2.07162e-40	1.01148e-21	1.07505e-13
0.50648	0.49352	1.44666e-57	3.4952e-73	6.28176e-21
0.66382	0.33618	1.20499e-19	6.67515e-20	1.40244e-28
0.56254	0.43746	5.89951e-40	2.6183e-37	1.50419e-19
0.47504	0.52496	1.24818e-14	8.4412e-15	1.03838e-35
0.78063	0.21937	1.50405e-64	4.45583e-73	2.60751e-23
0.79888	0.20112	9.51531e-18	1.36937e-24	1.40417e-13
0.55542	0.44458	2.66501e-32	8.81394e-25	4.79517e-14
0.67707	0.32293	2.14104e-20	2.17099e-24	2.19718e-15
0.53819	0.46181	4.84406e-44	1.31186e-40	1.91365e-18
0.49217	0.50783	2.57928e-36	9.42316e-50	7.73366e-16
0.52153	0.47847	3.06708e-51	9.90364e-43	1.75477e-18
0.43757	0.56243	2.27469e-39	3.25013e-28	5.63597e-18
0.61453	0.38547	4.26293e-55	1.25337e-57	4.44052e-18
0.50279	0.49721	2.79044e-21	7.95252e-31	9.25322e-14
0.55968	0.44032	5.46101e-23	4.2856e-40	4.09934e-12
0.47969	0.52031	1.62219e-31	5.45513e-30	1.86011e-19
0.69231	0.30769	1.79048e-35	1.43608e-38	7.99961e-15
0.5839	0.4161	1.48688e-24	5.84511e-22	4.71628e-17
0.54836	0.45164	6.10764e-27	5.911e-24	4.20137e-24
0.74838	0.25162	4.17751e-27	6.48355e-31	6.2963e-20
0.60853	0.39147	3.01858e-37	5.96052e-49	2.37669e-16
0.61024	0.38976	1.4631e-16	3.56168e-21	1.37502e-14
--	--	--	--	--
0.64627	0.35373	4.56577e-15	3.01053e-21	1.7804e-16
0.52005	0.47995	4.99379e-26	1.28479e-32	2.57756e-12
0.48553	0.51447	1.08351e-19	1.34957e-23	2.10926e-36
0.6024	0.3976	1.41129e-41	1.49033e-29	3.69763e-23
0.67083	0.32917	1.96308e-17	9.26939e-18	2.17641e-21
0.61538	0.38462	1.10633e-21	7.77005e-20	4.49955e-33
0.74022	0.25978	8.12726e-33	1.49149e-25	8.83923e-18
0.61467	0.38533	1.50601e-60	7.67648e-67	3.79967e-19
0.44503	0.55497	1.09313e-14	2.45472e-25	6.13778e-12
0.57558	0.42442	5.45956e-30	2.88717e-45	1.61336e-20
0.54961	0.45039	1.63788e-17	8.41007e-22	1.07998e-33
0.63093	0.36907	2.78794e-40	2.26773e-55	7.649e-18
0.57951	0.42049	7.0446e-28	6.59332e-28	6.86617e-55
0.74268	0.25732	1.31995e-38	1.14754e-50	2.38853e-16
0.69665	0.30335	1.23397e-21	7.80356e-26	1.72093e-18
0.63273	0.36727	2.357e-40	9.27278e-32	2.13673e-16
0.60703	0.39297	1.48342e-20	7.02322e-24	1.66506e-25
0.46232	0.53768	3.88852e-60	1.57978e-50	9.27412e-20
0.67504	0.32496	6.82252e-48	1.68661e-63	5.31088e-19
0.64089	0.35911	3.20385e-53	3.36959e-56	3.45966e-18
0.89964	0.10036	2.65252e-17	2.12086e-17	5.5565e-25
0.42757	0.57243	1.22201e-18	2.32706e-25	1.53482e-38
0.67621	0.32379	1.08172e-24	1.0067e-22	3.93495e-11
0.73165	0.26835	5.76169e-16	7.37794e-16	1.54312e-21
0.61568	0.38432	4.77537e-63	5.58786e-78	4.22418e-23
0.71019	0.28981	1.57906e-45	7.39256e-63	2.95902e-20
0.77713	0.22287	8.15555e-19	2.55524e-23	1.75059e-12
0.61072	0.38928	1.94244e-22	6.68734e-23	8.72012e-35
--	--	--	--	--
0.56424	0.43576	2.70185e-27	2.47156e-35	1.0076e-27
0.47556	0.52444	7.64719e-34	1.06074e-32	6.44548e-26
--	--	--	--	--
0.65647	0.34353	2.6734e-20	2.31517e-18	9.14272e-12
0.4465	0.5535	2.62131e-26	1.02132e-17	3.10297e-14
0.51756	0.48244	6.30285e-24	9.78699e-21	4.20444e-16
0.54567	0.45433	9.98559e-24	2.63248e-32	1.77756e-14
0.60762	0.39238	1.47648e-13	7.53926e-14	1.72485e-15
0.45065	0.54935	1.86552e-33	1.05739e-35	7.31441e-13
0.70783	0.29217	2.21684e-49	1.1868e-47	3.26032e-16
0.44947	0.55053	1.38936e-23	2.65305e-37	6.66961e-39
0.55706	0.44294	3.59293e-31	1.74144e-54	3.37224e-16
0.59628	0.40372	1.15534e-16	3.64722e-21	7.04341e-20
0.75776	0.24224	1.05822e-24	2.34262e-35	3.18225e-17
--	--	--	--	--
0.65219	0.34781	8.04926e-22	1.39352e-22	3.88883e-33
0.48598	0.51402	2.04771e-24	4.3575e-25	1.40732e-19
--	--	--	--	--
0.65622	0.34378	1.20527e-31	7.14343e-46	2.433e-25
0.6487	0.3513	9.79698e-57	4.52985e-59	4.18706e-20
0.60952	0.39048	5.53415e-26	5.68447e-33	1.32836e-16
0.48078	0.51922	5.6413e-16	1.38438e-16	5.42659e-40
0.47354	0.52646	2.83598e-19	8.97706e-20	4.57641e-30
0.47208	0.52792	1.94152e-16	2.68747e-24	3.97668e-21
0.65095	0.34905	8.69511e-38	1.28216e-44	3.94899e-14
0.57914	0.42086	5.74169e-22	1.4345e-30	5.45649e-12
0.4949	0.5051	1.13212e-44	1.16967e-40	1.87368e-16
0.54654	0.45346	1.05648e-22	9.84531e-27	8.18193e-17
0.69366	0.30634	6.0569e-27	4.12517e-35	6.08588e-17
0.47516	0.52484	7.96128e-25	1.26009e-28	3.75974e-14
0.70388	0.29612	2.10683e-23	4.84127e-32	5.95652e-16
0.34214	0.65786	3.11009e-40	5.06647e-24	2.15772e-14
0.81923	0.18077	9.11669e-36	1.45785e-50	7.64304e-19
0.61087	0.38913	6.99403e-26	8.46624e-24	3.64177e-16
0.62207	0.37793	4.69115e-17	3.00572e-21	1.06788e-28
0.55385	0.44615	3.48262e-25	1.04367e-40	6.48839e-14
0.48443	0.51557	1.51534e-26	2.36737e-41	6.35061e-17
0.86876	0.13124	4.87682e-14	4.4799e-14	3.78983e-32
0.6509	0.3491	3.20976e-27	1.2157e-34	1.53293e-27
0.52812	0.47188	1.38967e-23	2.60692e-27	1.36318e-66
0.60591	0.39409	1.59246e-21	2.33916e-29	2.07161e-14
0.5682	0.4318	1.56538e-41	4.48325e-46	5.46377e-18
0.52511	0.47489	2.08992e-38	2.7287e-50	1.72396e-16
0.5837	0.4163	4.51138e-36	2.84168e-38	2.24242e-16
0.53541	0.46459	1.81115e-39	6.10072e-45	2.08351e-16
0.55669	0.44331	4.94018e-30	5.99614e-29	3.8292e-41
[truncated: 8,025 more rows]

## Sheet: Fig 3d - scatter
Channel	abbreviation	P	dP
[truncated: 5 more rows]

[truncated: 8 more sheets: Fig 4a - violin, Fig 4a - scatter, Fig 4b_x0009__x0009_, Fig 4c - violin, Fig 4c - scatter, Fig 4d, Fig 4e, Fig 5]
